# Supplementary material for: A Tactile Sensor Network System Using a Multiple Sensor Platform with a Dedicated CMOS-LSI for Robot Applications
Source: Sensors (Basel). 2017 Aug 28;17(9):1974. doi: 10.3390/s17091974 (PMC5621021; doi:10.3390/s17091974)
Supplement: Supplementary File 1 [file sensors-17-01974-s001.zip]

Archive with 8 entries (7 files):
- DataToDrawFigures/
- DataToDrawFigures/Figure12_networkAnalysis_1st.csv
- DataToDrawFigures/Figure12_networkAnalysis_2nd.csv
- DataToDrawFigures/Figure6_a&b_convertersFunctionFitting.xlsx
- DataToDrawFigures/Figure7_b_capUpandDown.xlsx
- DataToDrawFigures/Figure7_c_capUpandDownwithPDMS.xlsx
- DataToDrawFigures/Figure8_b_resUpandDown.xlsx
- DataToDrawFigures/Figure8_c_resUpandDownwithPDMS.xlsx
