# Supplementary material for: A Tactile Sensor Network System Using a Multiple Sensor Platform with a Dedicated CMOS-LSI for Robot Applications
Source: Sensors (Basel). 2017 Aug 28;17(9):1974. doi: 10.3390/s17091974 (PMC5621021; doi:10.3390/s17091974)
Supplement: Supplementary File 1 [file sensors-17-01974-s001.zip › DataToDrawFigures/Figure12_networkAnalysis_1st.csv]

BoardNum	ID	Attribute	SensingType	Temp	channelControl	DataWidth	WaitCycles	CH1	CH2	CH3	CH4	CH5	CH6	CH7	CH8	AbnormalFlag	BetaCount	CRCcheckingFPGA	CRCcheckingPC	packetCount	Time
RELAYNODE00A	13	0	CapacitiveType	-21.8	15	3	0	120	0	0	67					128	84	True	True	48	11906703887	04:41:28:21
RELAYNODE00A	2	0	CapacitiveType	3.6	15	3	3	49	60	141	1					128	85	True	True	48	11906710102	04:41:28:21
RELAYNODE00A	9	0	CapacitiveType	-14.8	15	3	1	1326	35	174	1					128	83	True	True	48	11906712971	04:41:28:21
RELAYNODE00A	6	0	CapacitiveType	-7.2	15	3	0	1295	1	139	6					128	84	True	True	48	11906717184	04:41:28:21
RELAYNODE00A	14	0	CapacitiveType	-23.1	15	3	0	21	30	197	7					128	83	True	True	48	11906724388	04:41:28:21
RELAYNODE00A	10	0	CapacitiveType	-18	15	3	0	0	46	161	2					128	83	True	True	48	11906735241	04:41:28:21
RELAYNODE00A	3	0	CapacitiveType	0.5	15	3	1	61	0	1	73					128	83	True	True	48	11906740130	04:41:28:21
RELAYNODE00A	4	0	CapacitiveType	-1.4	15	3	0	1332	29	130	6					128	85	True	True	48	11906745504	04:41:28:22
RELAYNODE00A	2	0	CapacitiveType	3.6	15	3	0	49	61	141	0					128	85	True	True	48	11906751421	04:41:28:22
RELAYNODE00A	11	0	CapacitiveType	-19.3	15	3	0	6	47	156	0					128	84	True	True	48	11906754814	04:41:28:22
RELAYNODE00A	9	0	CapacitiveType	-14.8	15	3	0	1325	35	175	0					128	84	True	True	48	11906758655	04:41:28:22
RELAYNODE00A	15	0	CapacitiveType	-22.5	15	3	1	1305	72	143	13					128	83	True	True	48	11906762583	04:41:28:22
RELAYNODE00A	14	0	CapacitiveType	-23.1	15	3	0	20	30	197	6					128	83	True	True	48	11906768758	04:41:28:22
RELAYNODE00A	1	0	CapacitiveType	8.7	15	3	2	1285	36	146	6					128	85	True	True	48	11906772682	04:41:28:22
RELAYNODE00A	3	0	CapacitiveType	0.5	15	3	0	60	0	0	74					128	82	True	True	48	11906779812	04:41:28:22
RELAYNODE00A	5	0	CapacitiveType	-5.9	15	3	0	0	0	150	31					128	83	True	True	48	11906782774	04:41:28:22
RELAYNODE00A	5	0	CapacitiveType	-5.3	15	3	0	0	0	150	31					128	84	True	True	48	11916762890	04:41:28:23
RELAYNODE00A	13	0	CapacitiveType	-21.8	15	3	0	119	0	0	65					128	84	True	True	48	11916768542	04:41:28:23
RELAYNODE00A	2	0	CapacitiveType	3.6	15	3	0	48	60	141	1					128	85	True	True	48	11916771407	04:41:28:23
RELAYNODE00A	3	0	CapacitiveType	0.5	15	3	2	60	0	1	73					128	83	True	True	48	11916774650	04:41:28:23
RELAYNODE00A	14	0	CapacitiveType	-23.1	15	3	1	20	30	197	7					128	83	True	True	48	11916777497	04:41:28:23
RELAYNODE00A	6	0	CapacitiveType	-7.8	15	3	2	1295	1	139	5					128	84	True	True	48	11916780577	04:41:28:23
RELAYNODE00A	9	0	CapacitiveType	-14.8	15	3	1	1326	35	173	0					128	83	True	True	48	11916783993	04:41:28:23
RELAYNODE00A	2	0	CapacitiveType	3.6	15	3	0	48	60	141	1					128	85	True	True	48	11916787975	04:41:28:23
RELAYNODE00A	8	0	CapacitiveType	-13.5	15	3	4	75	1	42	103					128	85	True	True	48	11916791493	04:41:28:23
RELAYNODE00A	2	0	CapacitiveType	3.6	15	3	0	48	60	140	0					128	85	True	True	48	11916794291	04:41:28:24
RELAYNODE00A	13	0	CapacitiveType	-22.5	15	3	0	120	0	0	64					128	84	True	True	48	11916797002	04:41:28:24
RELAYNODE00A	2	0	CapacitiveType	3.6	15	3	0	48	59	140	1					128	85	True	True	48	11916799775	04:41:28:24
RELAYNODE00A	11	0	CapacitiveType	-19.3	15	3	3	6	45	159	0					128	84	True	True	48	11916804395	04:41:28:24
RELAYNODE00A	4	0	CapacitiveType	-1.4	15	3	1	1332	30	129	6					128	85	True	True	48	11916807324	04:41:28:24
RELAYNODE00A	9	0	CapacitiveType	-14.8	15	3	0	1327	34	174	1					128	83	True	True	48	11916810213	04:41:28:24
RELAYNODE00A	2	0	CapacitiveType	3.6	15	3	1	48	59	141	1					128	85	True	True	48	11916813482	04:41:28:24
RELAYNODE00A	14	0	CapacitiveType	-23.1	15	3	0	21	30	197	8					128	83	True	True	48	11916819697	04:41:28:24
RELAYNODE00A	2	0	CapacitiveType	3.6	15	3	0	48	60	140	0					128	85	True	True	48	11916824067	04:41:28:24
RELAYNODE00A	15	0	CapacitiveType	-22.5	15	3	1	1305	72	143	11					128	83	True	True	48	11916829351	04:41:28:25
RELAYNODE00A	2	0	CapacitiveType	3.6	15	3	0	49	60	141	0					128	85	True	True	48	11916832723	04:41:28:25
RELAYNODE00A	10	0	CapacitiveType	-17.4	15	3	2	0	45	162	2					128	84	True	True	48	11916836747	04:41:28:25
RELAYNODE00A	2	0	CapacitiveType	3.6	15	3	0	48	60	140	0					128	85	True	True	48	11916842211	04:41:28:25
RELAYNODE00A	3	0	CapacitiveType	0.5	15	3	1	60	0	0	74					128	82	True	True	48	11916848360	04:41:28:25
RELAYNODE00A	1	0	CapacitiveType	8.7	15	3	2	1285	35	146	5					128	85	True	True	48	11916851899	04:41:28:25
RELAYNODE00A	2	0	CapacitiveType	3	15	3	0	49	59	140	0					128	85	True	True	48	11916856117	04:41:28:25
RELAYNODE00A	6	0	CapacitiveType	-7.2	15	3	1	1295	0	138	4					128	84	True	True	48	11916860257	04:41:28:25
RELAYNODE00A	14	0	CapacitiveType	-23.1	15	3	0	20	29	196	7					128	83	True	True	48	11916863186	04:41:28:25
RELAYNODE00A	12	0	CapacitiveType	-20.5	15	3	3	1285	32	148	0					128	85	True	True	48	11916866086	04:41:28:26
RELAYNODE00A	2	0	CapacitiveType	3.6	15	3	0	49	61	140	0					128	85	True	True	48	11916871344	04:41:28:26
RELAYNODE00A	7	0	CapacitiveType	-11.6	15	3	2	0	22	148	5					128	85	True	True	48	11916875751	04:41:28:26
RELAYNODE00A	5	0	CapacitiveType	-5.9	15	3	2	0	0	150	32					128	83	True	True	48	11916878629	04:41:28:26
RELAYNODE00A	4	0	CapacitiveType	-1.4	15	3	1	1332	31	129	5					128	86	True	True	48	11916881996	04:41:28:26
RELAYNODE00A	11	0	CapacitiveType	-19.3	15	3	1	7	46	158	0					128	84	True	True	48	11916885435	04:41:28:26
RELAYNODE00A	6	0	CapacitiveType	-7.8	15	3	0	1296	0	140	5					128	84	True	True	48	11916888333	04:41:28:28
RELAYNODE00A	8	0	CapacitiveType	-14.2	15	3	2	74	0	43	104					128	85	True	True	48	11916891758	04:41:28:28
RELAYNODE00A	1	0	CapacitiveType	8.1	15	3	0	1284	35	145	6					128	85	True	True	48	11916894551	04:41:28:28
RELAYNODE00A	12	0	CapacitiveType	-20.5	15	3	0	1283	32	148	0					128	85	True	True	48	11916898806	04:41:28:28
RELAYNODE00A	3	0	CapacitiveType	0.5	15	3	0	60	0	1	74					128	83	True	True	48	11916901595	04:41:28:28
RELAYNODE00A	15	0	CapacitiveType	-23.1	15	3	1	1305	73	143	13					128	83	True	True	48	11916905996	04:41:28:28
RELAYNODE00A	4	0	CapacitiveType	-2.1	15	3	0	1332	29	129	7					128	86	True	True	48	11916909477	04:41:28:28
RELAYNODE00A	11	0	CapacitiveType	-20.5	15	3	0	6	46	158	1					128	84	True	True	48	11916912868	04:41:28:28
RELAYNODE00A	2	0	CapacitiveType	3.6	15	3	2	48	60	140	1					128	85	True	True	48	11916916546	04:41:28:28
RELAYNODE00A	1	0	CapacitiveType	8.1	15	3	0	1285	34	146	4					128	84	True	True	48	11916919887	04:41:28:28
RELAYNODE00A	7	0	CapacitiveType	-11	15	3	0	1	22	149	5					128	84	True	True	48	11916926307	04:41:28:28
RELAYNODE00A	5	0	CapacitiveType	-5.3	15	3	0	0	0	151	32					128	83	True	True	48	11916929935	04:41:28:28
RELAYNODE00A	12	0	CapacitiveType	-20.5	15	3	0	1283	32	147	0					128	84	True	True	48	11916932828	04:41:28:28
RELAYNODE00A	2	0	CapacitiveType	3.6	15	3	0	48	60	142	0					128	85	True	True	48	11916936329	04:41:28:28
RELAYNODE00A	15	0	CapacitiveType	-23.1	15	3	0	1306	74	143	13					128	83	True	True	48	11916939656	04:41:28:28
RELAYNODE00A	1	0	CapacitiveType	8.1	15	3	0	1285	34	145	5					128	85	True	True	48	11916946058	04:41:28:28
RELAYNODE00A	10	0	CapacitiveType	-18	15	3	2	2	44	162	2					128	84	True	True	48	11916950443	04:41:28:28
RELAYNODE00A	6	0	CapacitiveType	-7.8	15	3	1	1295	1	140	6					128	84	True	True	48	11916953907	04:41:28:48
RELAYNODE00A	8	0	CapacitiveType	-14.2	15	3	1	75	0	43	103					128	84	True	True	48	11916956991	04:41:28:48
RELAYNODE00A	11	0	CapacitiveType	-19.3	15	3	0	6	46	158	0					128	84	True	True	48	11916960081	04:41:28:48
RELAYNODE00A	2	0	CapacitiveType	3.6	15	3	1	49	60	140	1					128	85	True	True	48	11916963406	04:41:28:48
RELAYNODE00A	14	0	CapacitiveType	-22.5	15	3	2	20	31	197	8					128	83	True	True	48	11916966189	04:41:28:48
RELAYNODE00A	13	0	CapacitiveType	-21.8	15	3	2	120	0	1	65					128	84	True	True	48	11916969184	04:41:28:48
RELAYNODE00A	1	0	CapacitiveType	8.1	15	3	0	1285	35	146	5					128	84	True	True	48	11916973076	04:41:28:48
RELAYNODE00A	10	0	CapacitiveType	-18	15	3	0	0	44	162	2					128	84	True	True	48	11916977582	04:41:28:48
RELAYNODE00A	5	0	CapacitiveType	-5.3	15	3	0	0	0	150	32					128	83	True	True	48	11916982531	04:41:28:48
RELAYNODE00A	2	0	CapacitiveType	3.6	15	3	0	49	60	141	1					128	85	True	True	48	11916986149	04:41:28:48
RELAYNODE00A	11	0	CapacitiveType	-19.9	15	3	0	6	46	157	0					128	84	True	True	48	11916989337	04:41:28:48
RELAYNODE00A	14	0	CapacitiveType	-23.1	15	3	0	20	30	197	7					128	83	True	True	48	11916993320	04:41:28:48
RELAYNODE00A	15	0	CapacitiveType	-23.1	15	3	0	1307	73	143	12					128	83	True	True	48	11916996736	04:41:28:48
RELAYNODE00A	13	0	CapacitiveType	-21.8	15	3	0	121	0	0	64					128	83	True	True	48	11917000548	04:41:28:48
RELAYNODE00A	2	0	CapacitiveType	4.3	15	3	0	49	60	140	0					128	85	True	True	48	11917003600	04:41:28:48
RELAYNODE00A	5	0	CapacitiveType	-5.3	15	3	0	0	0	150	32					128	84	True	True	48	11917013106	04:41:28:48
RELAYNODE00A	11	0	CapacitiveType	-19.9	15	3	0	5	47	158	1					128	84	True	True	48	11917019411	04:41:28:48
RELAYNODE00A	4	0	CapacitiveType	-0.8	15	3	2	1331	29	130	6					128	85	True	True	48	11917023452	04:41:28:48
RELAYNODE00A	9	0	CapacitiveType	-14.8	15	3	3	1325	35	175	0					128	84	True	True	48	11917026724	04:41:28:48
RELAYNODE00A	12	0	CapacitiveType	-20.5	15	3	2	1285	32	148	0					128	84	True	True	48	11917029718	04:41:28:48
RELAYNODE00A	2	0	CapacitiveType	3.6	15	3	1	49	59	140	0					128	86	True	True	48	11917035595	04:41:28:48
RELAYNODE00A	1	0	CapacitiveType	8.1	15	3	1	1285	35	146	4					128	85	True	True	48	11917039308	04:41:28:48
RELAYNODE00A	5	0	CapacitiveType	-5.9	15	3	0	1	0	150	32					128	84	True	True	48	11917044501	04:41:28:48
RELAYNODE00A	3	0	CapacitiveType	1.1	15	3	2	60	1	0	73					128	83	True	True	48	11917048325	04:41:28:48
RELAYNODE00A	10	0	CapacitiveType	-18	15	3	1	1	46	162	2					128	83	True	True	48	11917051088	04:41:28:48
RELAYNODE00A	2	0	CapacitiveType	4.3	15	3	0	48	59	141	0					128	85	True	True	48	11917055047	04:41:28:48
RELAYNODE00A	6	0	CapacitiveType	-7.2	15	3	2	1295	1	140	6					128	84	True	True	48	11917059823	04:41:28:48
RELAYNODE00A	8	0	CapacitiveType	-14.8	15	3	2	75	0	41	103					128	85	True	True	48	11917065019	04:41:28:68
RELAYNODE00A	1	0	CapacitiveType	8.1	15	3	0	1285	34	146	5					128	84	True	True	48	11917068304	04:41:28:68
RELAYNODE00A	4	0	CapacitiveType	-1.4	15	3	0	1331	29	130	5					128	85	True	True	48	11917071174	04:41:28:68
RELAYNODE00A	2	0	CapacitiveType	3.6	15	3	0	48	60	140	1					128	85	True	True	48	11917075340	04:41:28:68
RELAYNODE00A	15	0	CapacitiveType	-23.1	15	3	1	1306	72	143	14					128	83	True	True	48	11917078180	04:41:28:68
RELAYNODE00A	3	0	CapacitiveType	0.5	15	3	0	61	1	0	73					128	83	True	True	48	11917081764	04:41:28:68
RELAYNODE00A	2	0	CapacitiveType	3.6	15	3	0	48	60	141	0					128	85	True	True	48	11917085582	04:41:28:68
RELAYNODE00A	11	0	CapacitiveType	-19.3	15	3	1	7	46	157	1					128	84	True	True	48	11917089590	04:41:28:68
RELAYNODE00A	8	0	CapacitiveType	-14.2	15	3	0	75	1	43	103					128	84	True	True	48	11917093822	04:41:28:68
RELAYNODE00A	2	0	CapacitiveType	3.6	15	3	0	49	61	140	1					128	86	True	True	48	11917096656	04:41:28:68
RELAYNODE00A	12	0	CapacitiveType	-20.5	15	3	1	1285	32	148	0					128	84	True	True	48	11917100005	04:41:28:68
RELAYNODE00A	10	0	CapacitiveType	-18	15	3	0	0	45	161	1					128	83	True	True	48	11917103357	04:41:28:68
RELAYNODE00A	7	0	CapacitiveType	-11	15	3	3	1	23	149	3					128	84	True	True	48	11917106307	04:41:28:68
RELAYNODE00A	6	0	CapacitiveType	-7.8	15	3	0	1295	0	139	5					128	83	True	True	48	11917110830	04:41:28:68
RELAYNODE00A	3	0	CapacitiveType	1.1	15	3	0	59	1	0	73					128	83	True	True	48	11917116018	04:41:28:68
RELAYNODE00A	4	0	CapacitiveType	-2.1	15	3	0	1331	30	129	6					128	85	True	True	48	11917120225	04:41:28:68
RELAYNODE00A	14	0	CapacitiveType	-23.1	15	3	2	20	30	197	6					128	83	True	True	48	11917123006	04:41:28:68
RELAYNODE00A	15	0	CapacitiveType	-23.1	15	3	0	1306	71	144	13					128	83	True	True	48	11917127530	04:41:28:68
RELAYNODE00A	7	0	CapacitiveType	-11	15	3	0	0	22	148	5					128	85	True	True	48	11917130257	04:41:28:68
RELAYNODE00A	10	0	CapacitiveType	-18	15	3	0	0	45	162	0					128	84	True	True	48	11917133442	04:41:28:68
RELAYNODE00A	13	0	CapacitiveType	-21.8	15	3	2	120	1	0	64					128	84	True	True	48	11917137655	04:41:28:68
RELAYNODE00A	2	0	CapacitiveType	4.3	15	3	2	49	60	141	0					128	86	True	True	48	11917141099	04:41:28:68
RELAYNODE00A	8	0	CapacitiveType	-14.2	15	3	0	75	0	42	103					128	85	True	True	48	11917144351	04:41:28:68
RELAYNODE00A	5	0	CapacitiveType	-5.3	15	3	1	1	0	150	32					128	83	True	True	48	11917148058	04:41:28:68
RELAYNODE00A	3	0	CapacitiveType	0.5	15	3	0	60	0	0	73					128	83	True	True	48	11917151088	04:41:28:68
RELAYNODE00A	2	0	CapacitiveType	3.6	15	3	0	48	60	140	1					128	85	True	True	48	11917154493	04:41:28:68
RELAYNODE00A	1	0	CapacitiveType	8.1	15	3	1	1285	35	146	5					128	85	True	True	48	11917157830	04:41:28:68
RELAYNODE00A	13	0	CapacitiveType	-21.8	15	3	0	121	0	1	65					128	84	True	True	48	11917160910	04:41:28:68
RELAYNODE00A	10	0	CapacitiveType	-18	15	3	0	1	44	162	1					128	84	True	True	48	11917164337	04:41:28:68
RELAYNODE00A	9	0	CapacitiveType	-14.2	15	3	2	1326	34	173	0					128	84	True	True	48	11917167498	04:41:28:68
RELAYNODE00A	12	0	CapacitiveType	-21.2	15	3	1	1283	32	148	0					128	85	True	True	48	11917173521	04:41:28:68
RELAYNODE00A	2	0	CapacitiveType	3.6	15	3	0	48	60	141	0					128	85	True	True	48	11917177577	04:41:28:68
RELAYNODE00A	5	0	CapacitiveType	-5.9	15	3	0	1	0	150	33					128	83	True	True	48	11917181565	04:41:28:68
RELAYNODE00A	13	0	CapacitiveType	-21.8	15	3	0	119	0	0	65					128	84	True	True	48	11917184991	04:41:28:68
RELAYNODE00A	1	0	CapacitiveType	8.1	15	3	0	1284	34	146	5					128	84	True	True	48	11917188984	04:41:28:68
RELAYNODE00A	2	0	CapacitiveType	3.6	15	3	0	48	61	141	0					128	85	True	True	48	11917192823	04:41:28:68
RELAYNODE00A	10	0	CapacitiveType	-17.4	15	3	0	0	46	161	2					128	83	True	True	48	11917196053	04:41:28:68
RELAYNODE00A	15	0	CapacitiveType	-22.5	15	3	1	1305	71	143	13					128	83	True	True	48	11917202020	04:41:28:68
RELAYNODE00A	2	0	CapacitiveType	3.6	15	3	0	48	60	141	0					128	85	True	True	48	11917208900	04:41:28:68
RELAYNODE00A	12	0	CapacitiveType	-20.5	15	3	0	1283	32	148	0					128	84	True	True	48	11917215344	04:41:28:68
RELAYNODE00A	1	0	CapacitiveType	8.1	15	3	0	1285	36	146	5					128	85	True	True	48	11917220973	04:41:28:68
RELAYNODE00A	2	0	CapacitiveType	3.6	15	3	0	50	59	140	0					128	85	True	True	48	11917225818	04:41:28:68
RELAYNODE00A	10	0	CapacitiveType	-18	15	3	0	1	45	163	1					128	83	True	True	48	11917228592	04:41:28:68
RELAYNODE00A	4	0	CapacitiveType	-1.4	15	3	2	1331	30	130	7					128	85	True	True	48	11917234912	04:41:28:68
RELAYNODE00A	8	0	CapacitiveType	-14.2	15	3	1	75	0	42	103					128	85	True	True	48	11917239042	04:41:28:68
RELAYNODE00A	2	0	CapacitiveType	3.6	15	3	0	48	59	141	0					128	85	True	True	48	11917243577	04:41:28:68
RELAYNODE00A	13	0	CapacitiveType	-22.5	15	3	1	121	0	0	64					128	84	True	True	48	11917250627	04:41:28:68
RELAYNODE00A	1	0	CapacitiveType	8.7	15	3	0	1285	34	146	6					128	85	True	True	48	11917253798	04:41:28:68
RELAYNODE00A	4	0	CapacitiveType	-1.4	15	3	0	1332	31	131	6					128	85	True	True	48	11917257619	04:41:28:68
RELAYNODE00A	7	0	CapacitiveType	-11	15	3	2	0	22	150	5					128	84	True	True	48	11917260605	04:41:28:68
RELAYNODE00A	6	0	CapacitiveType	-7.2	15	3	2	1295	0	138	6					128	84	True	True	48	11917264617	04:41:28:68
RELAYNODE00A	9	0	CapacitiveType	-14.8	15	3	1	1325	35	175	0					128	83	True	True	48	11917267604	04:41:28:68
RELAYNODE00A	8	0	CapacitiveType	-14.2	15	3	0	75	0	42	103					128	85	True	True	48	11917270980	04:41:28:68
RELAYNODE00A	12	0	CapacitiveType	-20.5	15	3	1	1283	32	149	0					128	85	True	True	48	11917276156	04:41:28:68
RELAYNODE00A	14	0	CapacitiveType	-23.1	15	3	2	20	31	197	6					128	83	True	True	48	11917280706	04:41:28:68
RELAYNODE00A	3	0	CapacitiveType	0.5	15	3	2	61	0	0	74					128	83	True	True	48	11917284142	04:41:28:68
RELAYNODE00A	7	0	CapacitiveType	-11	15	3	0	1	22	149	5					128	84	True	True	48	11917287013	04:41:28:68
RELAYNODE00A	2	0	CapacitiveType	3.6	15	3	1	48	61	141	1					128	85	True	True	48	11917292075	04:41:28:68
RELAYNODE00A	13	0	CapacitiveType	-22.5	15	3	0	119	1	0	65					128	84	True	True	48	11917297440	04:41:28:68
RELAYNODE00A	4	0	CapacitiveType	-1.4	15	3	0	1332	30	130	6					128	85	True	True	48	11917300696	04:41:28:68
RELAYNODE00A	8	0	CapacitiveType	-14.2	15	3	0	75	1	43	103					128	85	True	True	48	11917303765	04:41:28:68
RELAYNODE00A	11	0	CapacitiveType	-19.9	15	3	3	7	47	159	0					128	84	True	True	48	11917307592	04:41:28:68
RELAYNODE00A	10	0	CapacitiveType	-17.4	15	3	1	0	44	162	1					128	83	True	True	48	11917310309	04:41:28:68
RELAYNODE00A	7	0	CapacitiveType	-11	15	3	0	0	23	148	7					128	85	True	True	48	11917314254	04:41:28:68
RELAYNODE00A	12	0	CapacitiveType	-20.5	15	3	0	1285	32	148	0					128	85	True	True	48	11917320911	04:41:28:68
RELAYNODE00A	13	0	CapacitiveType	-21.8	15	3	0	119	0	1	66					128	83	True	True	48	11917324467	04:41:28:68
RELAYNODE00A	15	0	CapacitiveType	-22.5	15	3	2	1305	72	144	14					128	83	True	True	48	11917327684	04:41:28:68
RELAYNODE00A	2	0	CapacitiveType	3.6	15	3	1	48	60	140	0					128	85	True	True	48	11917333045	04:41:28:68
RELAYNODE00A	8	0	CapacitiveType	-14.2	15	3	0	75	0	43	103					128	84	True	True	48	11917337388	04:41:28:68
RELAYNODE00A	11	0	CapacitiveType	-19.9	15	3	0	6	45	158	0					128	84	True	True	48	11917341880	04:41:28:68
RELAYNODE00A	10	0	CapacitiveType	-17.4	15	3	0	0	44	162	1					128	84	True	True	48	11917344816	04:41:28:68
RELAYNODE00A	12	0	CapacitiveType	-20.5	15	3	0	1285	32	148	1					128	84	True	True	48	11917348656	04:41:28:68
RELAYNODE00A	6	0	CapacitiveType	-7.2	15	3	1	1295	0	139	5					128	84	True	True	48	11917351419	04:41:28:68
RELAYNODE00A	14	0	CapacitiveType	-23.1	15	3	1	21	30	197	10					128	83	True	True	48	11917356297	04:41:28:68
RELAYNODE00A	7	0	CapacitiveType	-11.6	15	3	0	1	21	149	7					128	84	True	True	48	11917364389	04:41:28:98
RELAYNODE00A	9	0	CapacitiveType	-14.2	15	3	1	1327	34	174	0					128	83	True	True	48	11917370885	04:41:28:98
RELAYNODE00A	2	0	CapacitiveType	3.6	15	3	1	49	60	141	0					128	85	True	True	48	11917376134	04:41:28:98
RELAYNODE00A	10	0	CapacitiveType	-18	15	3	0	0	45	162	3					128	83	True	True	48	11917380143	04:41:28:98
RELAYNODE00A	4	0	CapacitiveType	-1.4	15	3	1	1331	29	129	7					128	85	True	True	48	11917385223	04:41:28:98
RELAYNODE00A	11	0	CapacitiveType	-19.3	15	3	0	6	46	157	1					128	84	True	True	48	11917388034	04:41:28:98
RELAYNODE00A	1	0	CapacitiveType	8.1	15	3	2	1285	36	145	6					128	84	True	True	48	11917393298	04:41:28:98
RELAYNODE00A	3	0	CapacitiveType	0.5	15	3	1	60	0	0	75					128	83	True	True	48	11917396441	04:41:28:98
RELAYNODE00A	9	0	CapacitiveType	-14.8	15	3	0	1326	34	173	0					128	84	True	True	48	11917404348	04:41:28:98
RELAYNODE00A	15	0	CapacitiveType	-22.5	15	3	1	1305	74	143	12					128	83	True	True	48	11917407222	04:41:28:98
RELAYNODE00A	4	0	CapacitiveType	-1.4	15	3	0	1331	31	131	6					128	85	True	True	48	11917411077	04:41:28:98
RELAYNODE00A	12	0	CapacitiveType	-21.2	15	3	1	1285	32	149	0					128	85	True	True	48	11917414369	04:41:28:98
RELAYNODE00A	1	0	CapacitiveType	8.7	15	3	0	1284	35	146	5					128	85	True	True	48	11917417756	04:41:28:98
RELAYNODE00A	2	0	CapacitiveType	3.6	15	3	1	48	59	141	1					128	85	True	True	48	11917421351	04:41:28:98
RELAYNODE00A	3	0	CapacitiveType	0.5	15	3	0	60	1	0	75					128	83	True	True	48	11917424472	04:41:28:98
RELAYNODE00A	14	0	CapacitiveType	-23.1	15	3	1	21	30	197	7					128	83	True	True	48	11917433956	04:41:28:98
RELAYNODE00A	4	0	CapacitiveType	-2.1	15	3	0	1331	31	129	5					128	86	True	True	48	11917437782	04:41:28:98
RELAYNODE00A	5	0	CapacitiveType	-5.3	15	3	3	0	1	151	33					128	83	True	True	48	11917441162	04:41:28:98
RELAYNODE00A	12	0	CapacitiveType	-20.5	15	3	0	1284	32	148	0					128	84	True	True	48	11917444103	04:41:28:98
RELAYNODE00A	3	0	CapacitiveType	0.5	15	3	0	58	0	0	73					128	82	True	True	48	11917453318	04:41:28:98
RELAYNODE00A	2	0	CapacitiveType	3.6	15	3	0	49	61	141	0					128	86	True	True	48	11917456646	04:41:28:98
RELAYNODE00A	13	0	CapacitiveType	-21.8	15	3	2	121	0	0	63					128	83	True	True	48	11917460035	04:41:28:98
RELAYNODE00A	9	0	CapacitiveType	-14.8	15	3	0	1326	34	174	0					128	84	True	True	48	11917462976	04:41:28:98
RELAYNODE00A	10	0	CapacitiveType	-18	15	3	1	0	44	162	1					128	83	True	True	48	11917466272	04:41:28:98
RELAYNODE00A	12	0	CapacitiveType	-20.5	15	3	0	1284	32	148	0					128	84	True	True	48	11917474673	04:41:28:98
RELAYNODE00A	5	0	CapacitiveType	-5.3	15	3	0	0	0	150	31					128	84	True	True	48	11917477718	04:41:28:98
RELAYNODE00A	2	0	CapacitiveType	3.6	15	3	0	48	59	140	0					128	85	True	True	48	11917481048	04:41:28:98
RELAYNODE00A	7	0	CapacitiveType	-11	15	3	2	0	23	148	6					128	84	True	True	48	11917483934	04:41:28:98
RELAYNODE00A	1	0	CapacitiveType	9.4	15	3	1	1284	34	146	6					128	84	True	True	48	11917487151	04:41:28:98
RELAYNODE00A	14	0	CapacitiveType	-23.1	15	3	0	21	30	197	7					128	84	True	True	48	11917490527	04:41:28:98
RELAYNODE00A	9	0	CapacitiveType	-14.8	15	3	0	1327	35	173	1					128	84	True	True	48	11917498255	04:41:28:98
RELAYNODE00A	11	0	CapacitiveType	-19.9	15	3	2	7	45	158	0					128	84	True	True	48	11917502658	04:41:28:98
RELAYNODE00A	12	0	CapacitiveType	-21.2	15	3	0	1284	32	149	0					128	85	True	True	48	11917506079	04:41:28:98
RELAYNODE00A	13	0	CapacitiveType	-21.8	15	3	0	120	0	0	65					128	84	True	True	48	11917511668	04:41:28:98
RELAYNODE00A	7	0	CapacitiveType	-11	15	3	0	1	22	149	6					128	84	True	True	48	11917514467	04:41:28:98
RELAYNODE00A	2	0	CapacitiveType	4.3	15	3	0	48	60	141	0					128	86	True	True	48	11917518653	04:41:28:98
RELAYNODE00A	14	0	CapacitiveType	-23.7	15	3	0	19	30	198	7					128	83	True	True	48	11917525082	04:41:28:98
RELAYNODE00A	4	0	CapacitiveType	-1.4	15	3	1	1331	30	129	6					128	85	True	True	48	11917528187	04:41:28:98
RELAYNODE00A	8	0	CapacitiveType	-12.9	15	3	2	74	0	43	103					128	85	True	True	48	11917531356	04:41:28:98
RELAYNODE00A	9	0	CapacitiveType	-14.8	15	3	0	1326	36	174	0					128	84	True	True	48	11917534359	04:41:28:98
RELAYNODE00A	12	0	CapacitiveType	-20.5	15	3	0	1284	31	149	1					128	84	True	True	48	11917538322	04:41:28:98
RELAYNODE00A	5	0	CapacitiveType	-5.3	15	3	0	0	1	151	32					128	83	True	True	48	11917541224	04:41:28:98
RELAYNODE00A	7	0	CapacitiveType	-11	15	3	0	1	22	150	6					128	84	True	True	48	11917545833	04:41:28:98
RELAYNODE00A	11	0	CapacitiveType	-19.9	15	3	0	6	45	158	1					128	84	True	True	48	11917552345	04:41:28:98
RELAYNODE00A	4	0	CapacitiveType	-1.4	15	3	0	1332	30	129	5					128	85	True	True	48	11917557040	04:41:28:98
RELAYNODE00A	14	0	CapacitiveType	-23.1	15	3	0	20	32	197	6					128	83	True	True	48	11917560469	04:41:28:98
RELAYNODE00A	13	0	CapacitiveType	-21.8	15	3	0	119	0	0	64					128	83	True	True	48	11917564604	04:41:28:98
RELAYNODE00A	8	0	CapacitiveType	-14.2	15	3	0	75	1	43	104					128	85	True	True	48	11917567764	04:41:28:98
RELAYNODE00A	9	0	CapacitiveType	-14.8	15	3	0	1326	35	173	1					128	84	True	True	48	11917571287	04:41:28:98
RELAYNODE00A	6	0	CapacitiveType	-7.2	15	3	3	1296	0	138	4					128	83	True	True	48	11917575892	04:41:28:98
RELAYNODE00A	5	0	CapacitiveType	-5.9	15	3	0	0	0	150	32					128	83	True	True	48	11917579578	04:41:28:98
RELAYNODE00A	2	0	CapacitiveType	3.6	15	3	2	48	60	142	0					128	85	True	True	48	11917585676	04:41:28:98
RELAYNODE00A	15	0	CapacitiveType	-23.1	15	3	2	1306	73	144	13					128	83	True	True	48	11917592598	04:41:28:98
RELAYNODE00A	13	0	CapacitiveType	-21.8	15	3	0	121	0	0	65					128	84	True	True	48	11917596033	04:41:28:98
RELAYNODE00A	12	0	CapacitiveType	-21.2	15	3	1	1284	33	148	0					128	85	True	True	48	11917599950	04:41:28:98
RELAYNODE00A	6	0	CapacitiveType	-7.2	15	3	0	1295	0	139	4					128	83	True	True	48	11917602975	04:41:28:98
RELAYNODE00A	10	0	CapacitiveType	-18	15	3	2	0	46	162	2					128	83	True	True	48	11917605889	04:41:28:98
RELAYNODE00A	9	0	CapacitiveType	-14.8	15	3	0	1326	35	173	0					128	83	True	True	48	11917609029	04:41:28:98
RELAYNODE00A	3	0	CapacitiveType	0.5	15	3	2	59	0	0	75					128	82	True	True	48	11917613330	04:41:28:98
RELAYNODE00A	8	0	CapacitiveType	-14.2	15	3	0	76	0	43	103					128	84	True	True	48	11917617901	04:41:28:98
RELAYNODE00A	12	0	CapacitiveType	-21.2	15	3	0	1284	33	148	0					128	85	True	True	48	11917623354	04:41:28:98
RELAYNODE00A	11	0	CapacitiveType	-19.3	15	3	1	6	46	158	1					128	83	True	True	48	11917626685	04:41:28:98
RELAYNODE00A	2	0	CapacitiveType	3.6	15	3	1	49	60	141	0					128	85	True	True	48	11917629627	04:41:28:98
RELAYNODE00A	9	0	CapacitiveType	-14.8	15	3	0	1326	35	174	0					128	83	True	True	48	11917636908	04:41:28:98
RELAYNODE00A	14	0	CapacitiveType	-23.7	15	3	1	20	31	198	8					128	83	True	True	48	11917644056	04:41:28:119
RELAYNODE00A	2	0	CapacitiveType	3.6	15	3	0	48	61	140	1					128	85	True	True	48	11917647610	04:41:28:119
RELAYNODE00A	1	0	CapacitiveType	8.1	15	3	2	1284	35	146	6					128	85	True	True	48	11917650589	04:41:28:119
RELAYNODE00A	6	0	CapacitiveType	-7.8	15	3	0	1295	1	140	4					128	83	True	True	48	11917654161	04:41:28:119
RELAYNODE00A	9	0	CapacitiveType	-14.8	15	3	0	1326	35	174	1					128	83	True	True	48	11917665611	04:41:28:119
RELAYNODE00A	8	0	CapacitiveType	-14.2	15	3	0	76	1	43	102					128	85	True	True	48	11917669340	04:41:28:119
RELAYNODE00A	5	0	CapacitiveType	-5.9	15	3	1	1	1	151	32					128	84	True	True	48	11917672089	04:41:28:119
RELAYNODE00A	15	0	CapacitiveType	-22.5	15	3	1	1306	72	143	14					128	83	True	True	48	11917678125	04:41:28:119
RELAYNODE00A	6	0	CapacitiveType	-7.2	15	3	0	1295	1	140	6					128	84	True	True	48	11917683043	04:41:28:120
RELAYNODE00A	12	0	CapacitiveType	-20.5	15	3	0	1285	31	148	1					128	84	True	True	48	11917693312	04:41:28:120
RELAYNODE00A	4	0	CapacitiveType	-1.4	15	3	2	1332	29	130	7					128	85	True	True	48	11917696294	04:41:28:120
RELAYNODE00A	5	0	CapacitiveType	-5.9	15	3	0	0	0	150	32					128	83	True	True	48	11917701746	04:41:28:120
RELAYNODE00A	2	0	CapacitiveType	3.6	15	3	1	48	61	140	0					128	85	True	True	48	11917709277	04:41:28:120
RELAYNODE00A	6	0	CapacitiveType	-7.2	15	3	0	1296	1	140	5					128	84	True	True	48	11917712750	04:41:28:120
RELAYNODE00A	14	0	CapacitiveType	-23.1	15	3	1	20	32	197	6					128	83	True	True	48	11917719063	04:41:28:120
RELAYNODE00A	8	0	CapacitiveType	-14.2	15	3	0	77	1	42	104					128	85	True	True	48	11917722093	04:41:28:120
RELAYNODE00A	3	0	CapacitiveType	0.5	15	3	1	59	0	0	73					128	83	True	True	48	11917725134	04:41:28:121
RELAYNODE00A	2	0	CapacitiveType	3.6	15	3	0	48	60	141	0					128	85	True	True	48	11917729421	04:41:28:121
RELAYNODE00A	5	0	CapacitiveType	-5.9	15	3	0	0	1	151	31					128	83	True	True	48	11917732225	04:41:28:121
RELAYNODE00A	15	0	CapacitiveType	-22.5	15	3	0	1305	73	143	14					128	83	True	True	48	11917738603	04:41:28:121
RELAYNODE00A	6	0	CapacitiveType	-7.2	15	3	0	1295	0	139	5					128	84	True	True	48	11917743283	04:41:28:121
RELAYNODE00A	9	0	CapacitiveType	-14.8	15	3	1	1326	35	173	0					128	83	True	True	48	11917746461	04:41:28:121
RELAYNODE00A	1	0	CapacitiveType	8.7	15	3	1	1284	34	146	5					128	85	True	True	48	11917749952	04:41:28:121
RELAYNODE00A	3	0	CapacitiveType	0.5	15	3	0	62	1	0	75					128	83	True	True	48	11917757675	04:41:28:121
RELAYNODE00A	12	0	CapacitiveType	-20.5	15	3	1	1285	33	148	1					128	85	True	True	48	11917762094	04:41:28:121
RELAYNODE00A	2	0	CapacitiveType	3.6	15	3	0	48	61	140	0					128	85	True	True	48	11917765333	04:41:28:122
RELAYNODE00A	13	0	CapacitiveType	-21.8	15	3	2	120	0	1	65					128	84	True	True	48	11917768348	04:41:28:122
RELAYNODE00A	14	0	CapacitiveType	-23.1	15	3	0	19	30	198	8					128	83	True	True	48	11917771432	04:41:28:122
RELAYNODE00A	6	0	CapacitiveType	-7.2	15	3	0	1294	0	139	5					128	83	True	True	48	11917774642	04:41:28:122
RELAYNODE00A	1	0	CapacitiveType	8.7	15	3	0	1285	35	147	6					128	85	True	True	48	11917779487	04:41:28:122
RELAYNODE00A	2	0	CapacitiveType	3.6	15	3	0	48	60	141	1					128	86	True	True	48	11917787319	04:41:28:122
RELAYNODE00A	12	0	CapacitiveType	-20.5	15	3	0	1285	32	149	0					128	85	True	True	48	11917790145	04:41:28:122
RELAYNODE00A	7	0	CapacitiveType	-10.4	15	3	3	1	23	148	7					128	84	True	True	48	11917795145	04:41:28:122
RELAYNODE00A	11	0	CapacitiveType	-19.3	15	3	2	7	47	157	0					128	84	True	True	48	11917799884	04:41:28:122
RELAYNODE00A	9	0	CapacitiveType	-14.8	15	3	0	1327	34	174	1					128	84	True	True	48	11917803211	04:41:28:123
RELAYNODE00A	6	0	CapacitiveType	-7.2	15	3	0	1296	0	139	5					128	84	True	True	48	11917806828	04:41:28:123
RELAYNODE00A	1	0	CapacitiveType	8.7	15	3	0	1285	35	146	5					128	84	True	True	48	11917809858	04:41:28:123
RELAYNODE00A	5	0	CapacitiveType	-5.3	15	3	1	0	0	151	33					128	83	True	True	48	11917818421	04:41:28:123
RELAYNODE00A	14	0	CapacitiveType	-23.1	15	3	0	19	31	197	8					128	83	True	True	48	11917825101	04:41:28:123
RELAYNODE00A	7	0	CapacitiveType	-11.6	15	3	0	0	22	148	5					128	84	True	True	48	11917829612	04:41:28:123
RELAYNODE00A	9	0	CapacitiveType	-14.8	15	3	0	1326	34	174	0					128	84	True	True	48	11917834868	04:41:28:123
RELAYNODE00A	6	0	CapacitiveType	-7.2	15	3	0	1296	0	140	6					128	83	True	True	48	11917839838	04:41:28:123
RELAYNODE00A	3	0	CapacitiveType	1.1	15	3	1	59	0	0	73					128	82	True	True	48	11917846112	04:41:28:124
RELAYNODE00A	13	0	CapacitiveType	-21.2	15	3	1	120	0	0	66					128	83	True	True	48	11917850643	04:41:28:124
RELAYNODE00A	14	0	CapacitiveType	-23.1	15	3	0	21	32	197	8					128	83	True	True	48	11917854873	04:41:28:124
RELAYNODE00A	10	0	CapacitiveType	-17.4	15	3	3	0	45	163	0					128	83	True	True	48	11917858033	04:41:28:124
RELAYNODE00A	12	0	CapacitiveType	-20.5	15	3	1	1283	32	148	0					128	84	True	True	48	11917862189	04:41:28:124
RELAYNODE00A	7	0	CapacitiveType	-11	15	3	0	1	23	148	4					128	85	True	True	48	11917864913	04:41:28:124
RELAYNODE00A	2	0	CapacitiveType	3.6	15	3	2	49	60	141	0					128	85	True	True	48	11917872686	04:41:28:125
RELAYNODE00A	8	0	CapacitiveType	-14.8	15	3	2	74	0	43	104					128	85	True	True	48	11917876517	04:41:28:125
RELAYNODE00A	11	0	CapacitiveType	-19.3	15	3	1	5	47	157	0					128	84	True	True	48	11917880283	04:41:28:125
RELAYNODE00A	15	0	CapacitiveType	-23.7	15	3	2	1306	73	143	13					128	83	True	True	48	11917883107	04:41:28:125
RELAYNODE00A	10	0	CapacitiveType	-18	15	3	0	0	45	162	2					128	83	True	True	48	11917888179	04:41:28:125
RELAYNODE00A	12	0	CapacitiveType	-20.5	15	3	0	1284	33	149	1					128	85	True	True	48	11917892240	04:41:28:125
RELAYNODE00A	2	0	CapacitiveType	4.3	15	3	0	48	60	140	0					128	85	True	True	48	11917896992	04:41:28:125
RELAYNODE00A	7	0	CapacitiveType	-11	15	3	0	0	22	148	5					128	84	True	True	48	11917901047	04:41:28:125
RELAYNODE00A	5	0	CapacitiveType	-5.9	15	3	1	0	0	150	32					128	83	True	True	48	11917906687	04:41:28:138
RELAYNODE00A	13	0	CapacitiveType	-22.5	15	3	0	119	0	0	66					128	83	True	True	48	11917910321	04:41:28:138
RELAYNODE00A	1	0	CapacitiveType	8.7	15	3	1	1285	36	145	5					128	84	True	True	48	11917915050	04:41:28:138
RELAYNODE00A	15	0	CapacitiveType	-23.1	15	3	0	1306	71	143	13					128	83	True	True	48	11917919046	04:41:28:138
RELAYNODE00A	2	0	CapacitiveType	4.3	15	3	0	48	60	140	0					128	85	True	True	48	11917922151	04:41:28:138
RELAYNODE00A	8	0	CapacitiveType	-14.2	15	3	0	75	0	41	103					128	85	True	True	48	11917933168	04:41:28:138
RELAYNODE00A	4	0	CapacitiveType	-1.4	15	3	3	1332	31	129	5					128	85	True	True	48	11917936318	04:41:28:138
RELAYNODE00A	5	0	CapacitiveType	-5.3	15	3	0	0	0	150	33					128	83	True	True	48	11917940256	04:41:28:138
RELAYNODE00A	12	0	CapacitiveType	-20.5	15	3	0	1284	31	148	1					128	85	True	True	48	11917945250	04:41:28:138
RELAYNODE00A	2	0	CapacitiveType	3.6	15	3	0	49	61	140	1					128	85	True	True	48	11917948139	04:41:28:138
RELAYNODE00A	15	0	CapacitiveType	-22.5	15	3	0	1305	74	143	13					128	83	True	True	48	11917955804	04:41:28:138
RELAYNODE00A	14	0	CapacitiveType	-21.8	15	3	1	20	31	197	9					128	84	True	True	48	11917961973	04:41:28:138
RELAYNODE00A	3	0	CapacitiveType	0.5	15	3	1	60	0	0	73					128	83	True	True	48	11917964841	04:41:28:138
RELAYNODE00A	4	0	CapacitiveType	-1.4	15	3	0	1331	31	130	6					128	85	True	True	48	11917969922	04:41:28:138
RELAYNODE00A	1	0	CapacitiveType	8.7	15	3	0	1284	35	145	5					128	85	True	True	48	11917972713	04:41:28:138
RELAYNODE00A	12	0	CapacitiveType	-20.5	15	3	0	1284	33	148	0					128	85	True	True	48	11917977122	04:41:28:138
RELAYNODE00A	11	0	CapacitiveType	-19.9	15	3	1	5	46	159	0					128	84	True	True	48	11917988281	04:41:28:138
RELAYNODE00A	8	0	CapacitiveType	-14.2	15	3	0	75	0	43	103					128	84	True	True	48	11917991144	04:41:28:138
RELAYNODE00A	14	0	CapacitiveType	-22.5	15	3	0	22	31	197	7					128	84	True	True	48	11917993856	04:41:28:138
RELAYNODE00A	6	0	CapacitiveType	-7.8	15	3	2	1295	0	140	6					128	84	True	True	48	11917997912	04:41:28:138
RELAYNODE00A	3	0	CapacitiveType	0.5	15	3	0	60	0	0	73					128	82	True	True	48	11918000592	04:41:28:138
RELAYNODE00A	4	0	CapacitiveType	-2.1	15	3	0	1331	31	130	6					128	85	True	True	48	11918004366	04:41:28:138
RELAYNODE00A	2	0	CapacitiveType	3.6	15	3	1	49	60	140	0					128	85	True	True	48	11918008475	04:41:28:138
RELAYNODE00A	7	0	CapacitiveType	-11	15	3	1	0	23	148	7					128	84	True	True	48	11918015115	04:41:28:138
RELAYNODE00A	13	0	CapacitiveType	-21.2	15	3	1	120	0	0	66					128	84	True	True	48	11918021432	04:41:28:138
RELAYNODE00A	14	0	CapacitiveType	-22.5	15	3	0	21	31	197	7					128	83	True	True	48	11918026559	04:41:28:138
RELAYNODE00A	10	0	CapacitiveType	-18	15	3	2	2	44	161	2					128	84	True	True	48	11918030844	04:41:28:138
RELAYNODE00A	2	0	CapacitiveType	3.6	15	3	0	49	61	140	0					128	85	True	True	48	11918036465	04:41:28:138
RELAYNODE00A	4	0	CapacitiveType	-1.4	15	3	0	1332	29	131	5					128	85	True	True	48	11918039649	04:41:28:138
RELAYNODE00A	11	0	CapacitiveType	-19.3	15	3	0	5	46	157	0					128	84	True	True	48	11918047358	04:41:28:138
RELAYNODE00A	15	0	CapacitiveType	-23.1	15	3	1	1305	74	143	13					128	83	True	True	48	11918050253	04:41:28:138
RELAYNODE00A	7	0	CapacitiveType	-11.6	15	3	0	0	22	150	5					128	84	True	True	48	11918053380	04:41:28:138
RELAYNODE00A	9	0	CapacitiveType	-14.8	15	3	2	1326	35	173	0					128	84	True	True	48	11918056292	04:41:28:138
RELAYNODE00A	14	0	CapacitiveType	-23.1	15	3	0	20	31	197	6					128	83	True	True	48	11918060085	04:41:28:138
RELAYNODE00A	10	0	CapacitiveType	-17.4	15	3	0	1	46	161	1					128	84	True	True	48	11918063249	04:41:28:138
RELAYNODE00A	4	0	CapacitiveType	-1.4	15	3	0	1332	29	129	6					128	85	True	True	48	11918075773	04:41:28:138
RELAYNODE00A	11	0	CapacitiveType	-19.3	15	3	0	6	46	159	0					128	84	True	True	48	11918081520	04:41:28:138
RELAYNODE00A	13	0	CapacitiveType	-21.8	15	3	0	119	0	0	66					128	83	True	True	48	11918084349	04:41:28:138
RELAYNODE00A	15	0	CapacitiveType	-21.8	15	3	0	1305	73	143	13					128	83	True	True	48	11918088969	04:41:28:138
RELAYNODE00A	7	0	CapacitiveType	-11	15	3	0	0	23	149	7					128	84	True	True	48	11918092479	04:41:28:138
RELAYNODE00A	10	0	CapacitiveType	-17.4	15	3	0	0	46	162	0					128	84	True	True	48	11918096475	04:41:28:138
RELAYNODE00A	2	0	CapacitiveType	3.6	15	3	1	48	60	141	0					128	85	True	True	48	11918100090	04:41:28:138
RELAYNODE00A	8	0	CapacitiveType	-14.2	15	3	1	75	0	43	103					128	84	True	True	48	11918103462	04:41:28:138
RELAYNODE00A	1	0	CapacitiveType	8.7	15	3	2	1284	34	145	6					128	85	True	True	48	11918108984	04:41:28:138
RELAYNODE00A	4	0	CapacitiveType	-2.1	15	3	0	1332	31	129	5					128	85	True	True	48	11918112736	04:41:28:138
RELAYNODE00A	11	0	CapacitiveType	-19.3	15	3	0	6	47	157	0					128	84	True	True	48	11918116509	04:41:28:138
RELAYNODE00A	14	0	CapacitiveType	-23.1	15	3	0	20	31	197	6					128	83	True	True	48	11918120867	04:41:28:138
RELAYNODE00A	3	0	CapacitiveType	0.5	15	3	1	60	1	1	74					128	82	True	True	48	11918123737	04:41:28:138
RELAYNODE00A	15	0	CapacitiveType	-22.5	15	3	0	1305	74	142	12					128	83	True	True	48	11918128494	04:41:28:138
RELAYNODE00A	6	0	CapacitiveType	-7.2	15	3	2	1295	0	139	5					128	84	True	True	48	11918136190	04:41:28:158
RELAYNODE00A	1	0	CapacitiveType	8.7	15	3	0	1284	35	146	7					128	85	True	True	48	11918143978	04:41:28:158
RELAYNODE00A	5	0	CapacitiveType	-5.9	15	3	2	0	1	151	32					128	84	True	True	48	11918147757	04:41:28:158
RELAYNODE00A	4	0	CapacitiveType	-1.4	15	3	0	1331	30	130	6					128	85	True	True	48	11918150549	04:41:28:158
RELAYNODE00A	14	0	CapacitiveType	-22.5	15	3	0	21	31	197	9					128	83	True	True	48	11918156191	04:41:28:158
RELAYNODE00A	10	0	CapacitiveType	-17.4	15	3	0	1	46	160	2					128	83	True	True	48	11918159304	04:41:28:158
RELAYNODE00A	8	0	CapacitiveType	-14.2	15	3	0	74	0	43	103					128	84	True	True	48	11918164689	04:41:28:158
RELAYNODE00A	15	0	CapacitiveType	-22.5	15	3	0	1308	72	145	13					128	83	True	True	48	11918168837	04:41:28:158
RELAYNODE00A	6	0	CapacitiveType	-7.2	15	3	0	1296	1	140	6					128	84	True	True	48	11918173102	04:41:28:158
RELAYNODE00A	4	0	CapacitiveType	-1.4	15	3	0	1331	30	131	4					128	85	True	True	48	11918178317	04:41:28:158
RELAYNODE00A	2	0	CapacitiveType	3.6	15	3	1	48	61	141	0					128	85	True	True	48	11918183943	04:41:28:158
RELAYNODE00A	3	0	CapacitiveType	0.5	15	3	0	60	0	0	73					128	83	True	True	48	11918190914	04:41:28:158
RELAYNODE00A	10	0	CapacitiveType	-17.4	15	3	0	2	45	162	1					128	83	True	True	48	11918194341	04:41:28:158
RELAYNODE00A	8	0	CapacitiveType	-14.2	15	3	0	75	1	42	103					128	85	True	True	48	11918199995	04:41:28:158
RELAYNODE00A	9	0	CapacitiveType	-14.2	15	3	2	1326	33	173	1					128	83	True	True	48	11918202731	04:41:28:158
RELAYNODE00A	11	0	CapacitiveType	-19.3	15	3	1	7	46	157	1					128	84	True	True	48	11918205440	04:41:28:158
RELAYNODE00A	15	0	CapacitiveType	-23.1	15	3	0	1306	73	143	13					128	83	True	True	48	11918209999	04:41:28:158
RELAYNODE00A	5	0	CapacitiveType	-5.9	15	3	0	0	0	150	33					128	83	True	True	48	11918213499	04:41:28:158
RELAYNODE00A	12	0	CapacitiveType	-21.2	15	3	3	1285	32	148	1					128	85	True	True	48	11918219037	04:41:28:158
RELAYNODE00A	13	0	CapacitiveType	-21.8	15	3	2	120	0	1	64					128	83	True	True	48	11918226805	04:41:28:158
RELAYNODE00A	3	0	CapacitiveType	0.5	15	3	0	61	0	0	74					128	82	True	True	48	11918229729	04:41:28:158
RELAYNODE00A	1	0	CapacitiveType	8.1	15	3	1	1285	35	146	6					128	85	True	True	48	11918232772	04:41:28:158
RELAYNODE00A	8	0	CapacitiveType	-14.2	15	3	0	75	0	42	103					128	85	True	True	48	11918236138	04:41:28:158
RELAYNODE00A	11	0	CapacitiveType	-19.3	15	3	0	6	46	158	1					128	84	True	True	48	11918242390	04:41:28:158
RELAYNODE00A	14	0	CapacitiveType	-22.5	15	3	1	20	31	198	6					128	84	True	True	48	11918246278	04:41:28:158
RELAYNODE00A	5	0	CapacitiveType	-5.3	15	3	0	0	0	150	33					128	83	True	True	48	11918250626	04:41:28:158
RELAYNODE00A	12	0	CapacitiveType	-20.5	15	3	0	1284	31	148	0					128	84	True	True	48	11918254010	04:41:28:158
RELAYNODE00A	4	0	CapacitiveType	-2.1	15	3	1	1331	31	130	6					128	85	True	True	48	11918257602	04:41:28:158
RELAYNODE00A	6	0	CapacitiveType	-7.2	15	3	1	1296	0	139	4					128	84	True	True	48	11918263823	04:41:28:158
RELAYNODE00A	9	0	CapacitiveType	-14.2	15	3	0	1325	33	174	0					128	83	True	True	48	11918267131	04:41:28:158
RELAYNODE00A	2	0	CapacitiveType	3.6	15	3	1	49	59	140	0					128	85	True	True	48	11918271023	04:41:28:158
RELAYNODE00A	11	0	CapacitiveType	-19.3	15	3	0	7	46	159	1					128	84	True	True	48	11918280167	04:41:28:158
RELAYNODE00A	7	0	CapacitiveType	-11	15	3	2	1	22	149	7					128	84	True	True	48	11918282931	04:41:28:158
RELAYNODE00A	4	0	CapacitiveType	-1.4	15	3	0	1332	29	130	5					128	85	True	True	48	11918287357	04:41:28:178
RELAYNODE00A	2	0	CapacitiveType	3.6	15	3	0	49	59	141	0					128	85	True	True	48	11918292753	04:41:28:178
RELAYNODE00A	1	0	CapacitiveType	8.1	15	3	0	1285	35	146	4					128	85	True	True	48	11918296624	04:41:28:178
RELAYNODE00A	8	0	CapacitiveType	-14.2	15	3	0	77	1	42	103					128	84	True	True	48	11918300681	04:41:28:178
RELAYNODE00A	9	0	CapacitiveType	-14.8	15	3	0	1326	35	174	1					128	83	True	True	48	11918303965	04:41:28:178
RELAYNODE00A	13	0	CapacitiveType	-21.2	15	3	1	120	0	1	65					128	84	True	True	48	11918309248	04:41:28:178
RELAYNODE00A	7	0	CapacitiveType	-11	15	3	0	1	22	148	6					128	85	True	True	48	11918313843	04:41:28:178
RELAYNODE00A	4	0	CapacitiveType	-1.4	15	3	0	1332	31	130	6					128	85	True	True	48	11918317953	04:41:28:178
RELAYNODE00A	3	0	CapacitiveType	0.5	15	3	1	60	1	1	73					128	82	True	True	48	11918329085	04:41:28:178
RELAYNODE00A	2	0	CapacitiveType	3.6	15	3	0	48	61	140	0					128	85	True	True	48	11918334563	04:41:28:178
RELAYNODE00A	14	0	CapacitiveType	-23.1	15	3	1	20	30	197	8					128	83	True	True	48	11918338430	04:41:28:178
RELAYNODE00A	9	0	CapacitiveType	-14.8	15	3	0	1326	35	174	0					128	83	True	True	48	11918341623	04:41:28:178
RELAYNODE00A	7	0	CapacitiveType	-11	15	3	0	1	22	148	6					128	84	True	True	48	11918345588	04:41:28:178
RELAYNODE00A	5	0	CapacitiveType	-5.9	15	3	1	1	1	150	33					128	83	True	True	48	11918348773	04:41:28:178
RELAYNODE00A	6	0	CapacitiveType	-7.2	15	3	1	1296	1	140	6					128	83	True	True	48	11918356613	04:41:28:178
RELAYNODE00A	1	0	CapacitiveType	8.7	15	3	0	1285	35	146	5					128	85	True	True	48	11918361808	04:41:28:178
RELAYNODE00A	8	0	CapacitiveType	-14.2	15	3	0	76	0	43	104					128	85	True	True	48	11918366537	04:41:28:178
RELAYNODE00A	3	0	CapacitiveType	0.5	15	3	0	59	1	0	75					128	82	True	True	48	11918369851	04:41:28:178
RELAYNODE00A	11	0	CapacitiveType	-19.3	15	3	1	5	45	158	0					128	84	True	True	48	11918373458	04:41:28:178
RELAYNODE00A	14	0	CapacitiveType	-23.1	15	3	0	21	30	197	7					128	83	True	True	48	11918376854	04:41:28:178
RELAYNODE00A	9	0	CapacitiveType	-14.2	15	3	0	1326	35	174	1					128	84	True	True	48	11918380107	04:41:28:178
RELAYNODE00A	5	0	CapacitiveType	-5.9	15	3	0	0	0	151	33					128	83	True	True	48	11918387855	04:41:28:178
RELAYNODE00A	13	0	CapacitiveType	-21.8	15	3	1	119	0	1	64					128	83	True	True	48	11918393779	04:41:28:178
RELAYNODE00A	6	0	CapacitiveType	-7.8	15	3	0	1296	0	140	6					128	84	True	True	48	11918396621	04:41:28:178
RELAYNODE00A	1	0	CapacitiveType	8.1	15	3	0	1285	34	146	6					128	85	True	True	48	11918400768	04:41:28:178
RELAYNODE00A	8	0	CapacitiveType	-14.2	15	3	0	74	0	42	103					128	85	True	True	48	11918405519	04:41:28:178
RELAYNODE00A	3	0	CapacitiveType	1.1	15	3	0	59	1	0	73					128	83	True	True	48	11918411433	04:41:28:178
RELAYNODE00A	14	0	CapacitiveType	-23.1	15	3	0	20	32	198	6					128	83	True	True	48	11918416089	04:41:28:178
RELAYNODE00A	9	0	CapacitiveType	-14.2	15	3	0	1325	36	173	1					128	84	True	True	48	11918419405	04:41:28:178
RELAYNODE00A	13	0	CapacitiveType	-21.2	15	3	0	120	0	0	66					128	83	True	True	48	11918425228	04:41:28:178
RELAYNODE00A	4	0	CapacitiveType	-1.4	15	3	1	1331	31	131	7					128	85	True	True	48	11918428045	04:41:28:178
RELAYNODE00A	15	0	CapacitiveType	-22.5	15	3	2	1305	73	143	13					128	83	True	True	48	11918431001	04:41:28:178
RELAYNODE00A	7	0	CapacitiveType	-11	15	3	1	0	23	148	6					128	85	True	True	48	11918434156	04:41:28:178
RELAYNODE00A	2	0	CapacitiveType	3.6	15	3	2	48	61	142	0					128	85	True	True	48	11918437284	04:41:28:178
RELAYNODE00A	1	0	CapacitiveType	8.7	15	3	0	1284	35	146	4					128	84	True	True	48	11918440574	04:41:28:178
RELAYNODE00A	8	0	CapacitiveType	-14.8	15	3	0	74	0	43	103					128	85	True	True	48	11918445327	04:41:28:178
RELAYNODE00A	3	0	CapacitiveType	0.5	15	3	0	61	0	0	74					128	82	True	True	48	11918453819	04:41:28:178
RELAYNODE00A	13	0	CapacitiveType	-21.8	15	3	0	120	0	0	64					128	84	True	True	48	11918457504	04:41:28:178
RELAYNODE00A	4	0	CapacitiveType	-1.4	15	3	0	1332	29	129	6					128	85	True	True	48	11918460809	04:41:28:178
RELAYNODE00A	12	0	CapacitiveType	-20.5	15	3	2	1283	31	149	0					128	85	True	True	48	11918463648	04:41:28:178
RELAYNODE00A	7	0	CapacitiveType	-11	15	3	0	0	22	149	7					128	85	True	True	48	11918467896	04:41:28:178
RELAYNODE00A	1	0	CapacitiveType	8.7	15	3	0	1285	34	145	6					128	85	True	True	48	11918481216	04:41:28:178
RELAYNODE00A	14	0	CapacitiveType	-23.1	15	3	0	20	30	197	7					128	83	True	True	48	11918484284	04:41:28:178
RELAYNODE00A	9	0	CapacitiveType	-14.8	15	3	0	1326	35	173	0					128	83	True	True	48	11918489022	04:41:28:178
RELAYNODE00A	4	0	CapacitiveType	-1.4	15	3	0	1333	30	130	6					128	85	True	True	48	11918494413	04:41:28:198
RELAYNODE00A	10	0	CapacitiveType	-18	15	3	3	0	45	162	0					128	83	True	True	48	11918499096	04:41:28:198
RELAYNODE00A	7	0	CapacitiveType	-11.6	15	3	0	0	23	148	6					128	85	True	True	48	11918502457	04:41:28:198
RELAYNODE00A	6	0	CapacitiveType	-7.2	15	3	1	1294	0	140	6					128	83	True	True	48	11918509761	04:41:28:198
RELAYNODE00A	8	0	CapacitiveType	-14.8	15	3	0	74	0	42	103					128	85	True	True	48	11918514478	04:41:28:198
RELAYNODE00A	13	0	CapacitiveType	-21.8	15	3	0	120	0	0	65					128	84	True	True	48	11918518416	04:41:28:198
RELAYNODE00A	2	0	CapacitiveType	4.3	15	3	1	49	60	141	0					128	85	True	True	48	11918523852	04:41:28:198
RELAYNODE00A	12	0	CapacitiveType	-20.5	15	3	0	1284	32	149	1					128	85	True	True	48	11918527032	04:41:28:198
RELAYNODE00A	9	0	CapacitiveType	-14.8	15	3	0	1325	35	175	1					128	83	True	True	48	11918530125	04:41:28:198
RELAYNODE00A	10	0	CapacitiveType	-17.4	15	3	0	0	46	161	0					128	83	True	True	48	11918537171	04:41:28:198
RELAYNODE00A	6	0	CapacitiveType	-7.2	15	3	0	1296	0	140	5					128	84	True	True	48	11918541184	04:41:28:198
RELAYNODE00A	2	0	CapacitiveType	3.6	15	3	0	48	60	140	1					128	85	True	True	48	11918550224	04:41:28:198
RELAYNODE00A	11	0	CapacitiveType	-19.3	15	3	2	6	46	157	0					128	84	True	True	48	11918553479	04:41:28:198
RELAYNODE00A	15	0	CapacitiveType	-22.5	15	3	1	1305	72	145	13					128	83	True	True	48	11918556176	04:41:28:198
RELAYNODE00A	12	0	CapacitiveType	-20.5	15	3	0	1284	33	149	1					128	85	True	True	48	11918565794	04:41:28:198
RELAYNODE00A	9	0	CapacitiveType	-15.4	15	3	0	1326	35	174	0					128	84	True	True	48	11918572053	04:41:28:198
RELAYNODE00A	10	0	CapacitiveType	-17.4	15	3	0	2	44	162	2					128	83	True	True	48	11918576068	04:41:28:198
RELAYNODE00A	13	0	CapacitiveType	-21.2	15	3	0	120	0	1	65					128	84	True	True	48	11918580624	04:41:28:198
RELAYNODE00A	8	0	CapacitiveType	-14.2	15	3	0	75	0	42	103					128	85	True	True	48	11918584942	04:41:28:198
RELAYNODE00A	3	0	CapacitiveType	0.5	15	3	1	60	1	0	74					128	82	True	True	48	11918589628	04:41:28:198
RELAYNODE00A	12	0	CapacitiveType	-21.2	15	3	0	1283	32	150	0					128	85	True	True	48	11918594554	04:41:28:198
RELAYNODE00A	2	0	CapacitiveType	3.6	15	3	0	48	60	140	1					128	85	True	True	48	11918598581	04:41:28:198
RELAYNODE00A	6	0	CapacitiveType	-7.2	15	3	0	1296	0	139	5					128	84	True	True	48	11918601728	04:41:28:198
RELAYNODE00A	4	0	CapacitiveType	-1.4	15	3	1	1332	30	131	6					128	85	True	True	48	11918610373	04:41:28:198
RELAYNODE00A	5	0	CapacitiveType	-5.3	15	3	2	1	0	151	33					128	83	True	True	48	11918613984	04:41:28:198
RELAYNODE00A	15	0	CapacitiveType	-22.5	15	3	0	1305	73	144	13					128	83	True	True	48	11918621732	04:41:28:198
RELAYNODE00A	1	0	CapacitiveType	8.1	15	3	2	1284	35	146	6					128	85	True	True	48	11918624776	04:41:28:198
RELAYNODE00A	6	0	CapacitiveType	-7.2	15	3	0	1296	0	141	5					128	84	True	True	48	11918634959	04:41:28:198
RELAYNODE00A	14	0	CapacitiveType	-23.1	15	3	2	19	30	197	8					128	83	True	True	48	11918640079	04:41:28:198
RELAYNODE00A	13	0	CapacitiveType	-21.8	15	3	0	120	0	0	66					128	84	True	True	48	11918644138	04:41:28:198
RELAYNODE00A	10	0	CapacitiveType	-18	15	3	0	1	45	162	1					128	83	True	True	48	11918646911	04:41:28:198
RELAYNODE00A	12	0	CapacitiveType	-20.5	15	3	0	1284	32	148	0					128	85	True	True	48	11918650412	04:41:28:198
RELAYNODE00A	7	0	CapacitiveType	-11	15	3	2	0	24	148	5					128	84	True	True	48	11918653630	04:41:28:198
RELAYNODE00A	1	0	CapacitiveType	8.1	15	3	0	1285	35	146	7					128	85	True	True	48	11918656881	04:41:28:198
RELAYNODE00A	6	0	CapacitiveType	-7.2	15	3	0	1296	0	140	4					128	84	True	True	48	11918669016	04:41:28:198
RELAYNODE00A	14	0	CapacitiveType	-22.5	15	3	0	21	31	197	8					128	83	True	True	48	11918671921	04:41:28:198
RELAYNODE00A	8	0	CapacitiveType	-14.2	15	3	1	74	1	42	103					128	85	True	True	48	11918675173	04:41:28:198
RELAYNODE00A	13	0	CapacitiveType	-21.8	15	3	0	120	0	0	66					128	84	True	True	48	11918680186	04:41:28:198
RELAYNODE00A	3	0	CapacitiveType	0.5	15	3	1	61	1	0	74					128	82	True	True	48	11918686363	04:41:28:198
RELAYNODE00A	1	0	CapacitiveType	8.1	15	3	0	1285	36	145	7					128	85	True	True	48	11918689823	04:41:28:198
RELAYNODE00A	4	0	CapacitiveType	-1.4	15	3	1	1332	30	129	7					128	85	True	True	48	11918701585	04:41:28:219
RELAYNODE00A	14	0	CapacitiveType	-22.5	15	3	0	21	31	198	8					128	84	True	True	48	11918704574	04:41:28:219
RELAYNODE00A	12	0	CapacitiveType	-20.5	15	3	0	1284	31	148	0					128	84	True	True	48	11918707572	04:41:28:219
RELAYNODE00A	11	0	CapacitiveType	-19.3	15	3	2	8	47	159	0					128	84	True	True	48	11918710513	04:41:28:219
RELAYNODE00A	2	0	CapacitiveType	3.6	15	3	2	48	60	140	0					128	85	True	True	48	11918713608	04:41:28:219
RELAYNODE00A	13	0	CapacitiveType	-21.8	15	3	0	119	0	0	66					128	84	True	True	48	11918717059	04:41:28:219
RELAYNODE00A	7	0	CapacitiveType	-11	15	3	0	0	22	149	5					128	84	True	True	48	11918720001	04:41:28:219
RELAYNODE00A	1	0	CapacitiveType	8.7	15	3	0	1285	35	146	5					128	84	True	True	48	11918723610	04:41:28:220
RELAYNODE00A	6	0	CapacitiveType	-7.2	15	3	0	1296	0	140	6					128	84	True	True	48	11918732833	04:41:28:220
RELAYNODE00A	9	0	CapacitiveType	-14.2	15	3	2	1326	35	174	0					128	83	True	True	48	11918736235	04:41:28:220
RELAYNODE00A	12	0	CapacitiveType	-20.5	15	3	0	1284	32	148	0					128	85	True	True	48	11918739148	04:41:28:220
RELAYNODE00A	11	0	CapacitiveType	-19.3	15	3	0	6	44	159	1					128	84	True	True	48	11918742599	04:41:28:220
RELAYNODE00A	10	0	CapacitiveType	-18	15	3	1	0	45	161	2					128	83	True	True	48	11918750636	04:41:28:220
RELAYNODE00A	13	0	CapacitiveType	-21.8	15	3	0	120	0	0	65					128	84	True	True	48	11918754758	04:41:28:220
RELAYNODE00A	7	0	CapacitiveType	-11	15	3	0	0	21	149	7					128	85	True	True	48	11918757866	04:41:28:220
RELAYNODE00A	2	0	CapacitiveType	4.3	15	3	0	49	60	140	1					128	85	True	True	48	11918765574	04:41:28:221
RELAYNODE00A	6	0	CapacitiveType	-7.8	15	3	0	1295	0	139	6					128	84	True	True	48	11918768710	04:41:28:221
RELAYNODE00A	12	0	CapacitiveType	-20.5	15	3	0	1284	32	148	0					128	84	True	True	48	11918771560	04:41:28:221
RELAYNODE00A	11	0	CapacitiveType	-19.9	15	3	0	5	45	158	0					128	84	True	True	48	11918775513	04:41:28:221
RELAYNODE00A	5	0	CapacitiveType	-5.3	15	3	2	0	0	150	31					128	83	True	True	48	11918783556	04:41:28:221
RELAYNODE00A	1	0	CapacitiveType	8.1	15	3	0	1285	34	146	6					128	84	True	True	48	11918787504	04:41:28:221
RELAYNODE00A	10	0	CapacitiveType	-17.4	15	3	0	1	45	162	1					128	83	True	True	48	11918792478	04:41:28:221
RELAYNODE00A	2	0	CapacitiveType	3.6	15	3	0	48	61	141	1					128	85	True	True	48	11918796269	04:41:28:221
RELAYNODE00A	9	0	CapacitiveType	-14.2	15	3	0	1325	35	173	0					128	83	True	True	48	11918800677	04:41:28:221
RELAYNODE00A	12	0	CapacitiveType	-20.5	15	3	0	1284	32	148	0					128	85	True	True	48	11918804808	04:41:28:222
RELAYNODE00A	11	0	CapacitiveType	-19.3	15	3	0	8	45	157	0					128	84	True	True	48	11918809256	04:41:28:222
RELAYNODE00A	15	0	CapacitiveType	-23.1	15	3	2	1306	72	144	14					128	83	True	True	48	11918815998	04:41:28:222
RELAYNODE00A	13	0	CapacitiveType	-21.8	15	3	0	121	0	0	64					128	84	True	True	48	11918822505	04:41:28:222
RELAYNODE00A	7	0	CapacitiveType	-11	15	3	0	0	21	148	6					128	85	True	True	48	11918826536	04:41:28:222
RELAYNODE00A	6	0	CapacitiveType	-7.2	15	3	0	1295	0	140	5					128	84	True	True	48	11918834806	04:41:28:222
RELAYNODE00A	12	0	CapacitiveType	-20.5	15	3	0	1284	32	149	0					128	85	True	True	48	11918838902	04:41:28:222
RELAYNODE00A	11	0	CapacitiveType	-19.3	15	3	0	5	46	157	1					128	84	True	True	48	11918843826	04:41:28:222
RELAYNODE00A	3	0	CapacitiveType	0.5	15	3	2	58	0	0	73					128	82	True	True	48	11918849532	04:41:28:222
RELAYNODE00A	1	0	CapacitiveType	8.7	15	3	0	1285	34	146	4					128	84	True	True	48	11918852688	04:41:28:223
RELAYNODE00A	14	0	CapacitiveType	-23.1	15	3	2	22	30	198	6					128	84	True	True	48	11918857158	04:41:28:223
RELAYNODE00A	13	0	CapacitiveType	-21.8	15	3	0	120	0	0	64					128	84	True	True	48	11918862012	04:41:28:223
RELAYNODE00A	7	0	CapacitiveType	-11	15	3	0	1	23	148	5					128	84	True	True	48	11918866215	04:41:28:223
RELAYNODE00A	6	0	CapacitiveType	-7.2	15	3	0	1295	0	140	5					128	84	True	True	48	11918872481	04:41:28:223
RELAYNODE00A	11	0	CapacitiveType	-19.3	15	3	0	4	46	159	0					128	84	True	True	48	11918879225	04:41:28:238
RELAYNODE00A	15	0	CapacitiveType	-22.5	15	3	0	1306	73	143	13					128	83	True	True	48	11918885368	04:41:28:238
RELAYNODE00A	8	0	CapacitiveType	-14.2	15	3	2	75	0	42	103					128	85	True	True	48	11918888219	04:41:28:238
RELAYNODE00A	5	0	CapacitiveType	-5.3	15	3	1	0	0	150	32					128	83	True	True	48	11918891856	04:41:28:238
RELAYNODE00A	2	0	CapacitiveType	3.6	15	3	1	49	61	140	0					128	85	True	True	48	11918896517	04:41:28:238
RELAYNODE00A	10	0	CapacitiveType	-18	15	3	1	1	45	162	1					128	84	True	True	48	11918899420	04:41:28:238
RELAYNODE00A	13	0	CapacitiveType	-21.2	15	3	0	119	0	0	65					128	83	True	True	48	11918902343	04:41:28:238
RELAYNODE00A	7	0	CapacitiveType	-11	15	3	0	0	22	149	7					128	85	True	True	48	11918906728	04:41:28:238
RELAYNODE00A	4	0	CapacitiveType	-1.4	15	3	2	1332	30	130	5					128	85	True	True	48	11918909670	04:41:28:238
RELAYNODE00A	11	0	CapacitiveType	-19.3	15	3	0	6	46	158	0					128	84	True	True	48	11918915451	04:41:28:238
RELAYNODE00A	3	0	CapacitiveType	0.5	15	3	0	58	1	0	73					128	83	True	True	48	11918918578	04:41:28:238
RELAYNODE00A	14	0	CapacitiveType	-23.1	15	3	0	20	31	198	7					128	83	True	True	48	11918922400	04:41:28:238
RELAYNODE00A	12	0	CapacitiveType	-20.5	15	3	1	1285	32	149	0					128	85	True	True	48	11918929057	04:41:28:238
RELAYNODE00A	5	0	CapacitiveType	-5.9	15	3	0	1	0	150	32					128	83	True	True	48	11918936098	04:41:28:238
RELAYNODE00A	6	0	CapacitiveType	-7.2	15	3	0	1294	0	139	5					128	84	True	True	48	11918940847	04:41:28:238
RELAYNODE00A	7	0	CapacitiveType	-11	15	3	0	0	23	148	8					128	85	True	True	48	11918948074	04:41:28:238
RELAYNODE00A	11	0	CapacitiveType	-19.9	15	3	0	6	46	157	0					128	84	True	True	48	11918952516	04:41:28:238
RELAYNODE00A	15	0	CapacitiveType	-22.5	15	3	0	1305	72	144	12					128	82	True	True	48	11918956034	04:41:28:238
RELAYNODE00A	9	0	CapacitiveType	-14.8	15	3	2	1325	35	174	0					128	84	True	True	48	11918960989	04:41:28:238
RELAYNODE00A	12	0	CapacitiveType	-20.5	15	3	0	1283	32	149	0					128	84	True	True	48	11918965131	04:41:28:238
RELAYNODE00A	13	0	CapacitiveType	-21.8	15	3	0	120	0	1	65					128	84	True	True	48	11918973373	04:41:28:238
RELAYNODE00A	2	0	CapacitiveType	3.6	15	3	1	47	59	140	0					128	85	True	True	48	11918976292	04:41:28:238
RELAYNODE00A	1	0	CapacitiveType	8.7	15	3	1	1285	35	146	6					128	85	True	True	48	11918979448	04:41:28:238
RELAYNODE00A	8	0	CapacitiveType	-14.8	15	3	1	75	0	42	103					128	84	True	True	48	11918984594	04:41:28:238
RELAYNODE00A	14	0	CapacitiveType	-22.5	15	3	0	20	30	198	9					128	83	True	True	48	11918988943	04:41:28:238
RELAYNODE00A	15	0	CapacitiveType	-22.5	15	3	0	1305	73	143	13					128	83	True	True	48	11918994968	04:41:28:238
RELAYNODE00A	12	0	CapacitiveType	-20.5	15	3	0	1284	32	147	0					128	84	True	True	48	11919002041	04:41:28:238
RELAYNODE00A	4	0	CapacitiveType	-1.4	15	3	1	1332	31	130	5					128	85	True	True	48	11919007026	04:41:28:238
RELAYNODE00A	2	0	CapacitiveType	3.6	15	3	0	49	59	140	0					128	85	True	True	48	11919010308	04:41:28:238
RELAYNODE00A	5	0	CapacitiveType	-5.3	15	3	0	0	0	150	33					128	83	True	True	48	11919014314	04:41:28:238
RELAYNODE00A	1	0	CapacitiveType	8.1	15	3	0	1285	35	145	5					128	84	True	True	48	11919017372	04:41:28:238
RELAYNODE00A	8	0	CapacitiveType	-14.2	15	3	0	75	1	43	103					128	84	True	True	48	11919020483	04:41:28:238
RELAYNODE00A	14	0	CapacitiveType	-23.1	15	3	0	21	30	197	8					128	83	True	True	48	11919025817	04:41:28:238
RELAYNODE00A	9	0	CapacitiveType	-14.2	15	3	0	1325	34	174	0					128	84	True	True	48	11919028948	04:41:28:238
RELAYNODE00A	15	0	CapacitiveType	-23.1	15	3	0	1306	72	144	13					128	83	True	True	48	11919034710	04:41:28:238
RELAYNODE00A	12	0	CapacitiveType	-20.5	15	3	0	1285	32	149	1					128	85	True	True	48	11919039787	04:41:28:238
RELAYNODE00A	2	0	CapacitiveType	3	15	3	0	49	61	141	0					128	85	True	True	48	11919045165	04:41:28:238
RELAYNODE00A	11	0	CapacitiveType	-19.9	15	3	1	5	45	158	0					128	83	True	True	48	11919051709	04:41:28:238
RELAYNODE00A	3	0	CapacitiveType	0.5	15	3	1	60	1	0	75					128	82	True	True	48	11919055222	04:41:28:238
RELAYNODE00A	5	0	CapacitiveType	-5.9	15	3	0	1	1	150	33					128	83	True	True	48	11919060355	04:41:28:238
RELAYNODE00A	14	0	CapacitiveType	-23.1	15	3	0	20	30	197	7					128	83	True	True	48	11919063513	04:41:28:238
RELAYNODE00A	6	0	CapacitiveType	-7.2	15	3	1	1294	1	140	6					128	84	True	True	48	11919071334	04:41:28:238
RELAYNODE00A	10	0	CapacitiveType	-17.4	15	3	2	1	46	162	4					128	83	True	True	48	11919074259	04:41:28:278
RELAYNODE00A	12	0	CapacitiveType	-20.5	15	3	0	1285	32	148	0					128	84	True	True	48	11919078370	04:41:28:278
RELAYNODE00A	7	0	CapacitiveType	-11	15	3	1	0	23	148	4					128	84	True	True	48	11919083020	04:41:28:278
RELAYNODE00A	1	0	CapacitiveType	8.1	15	3	0	1284	35	146	6					128	84	True	True	48	11919086819	04:41:28:278
RELAYNODE00A	11	0	CapacitiveType	-19.3	15	3	0	4	47	158	0					128	84	True	True	48	11919090735	04:41:28:278
RELAYNODE00A	3	0	CapacitiveType	0.5	15	3	0	60	0	0	73					128	83	True	True	48	11919093945	04:41:28:278
RELAYNODE00A	9	0	CapacitiveType	-14.8	15	3	0	1326	35	174	0					128	84	True	True	48	11919098191	04:41:28:278
RELAYNODE00A	14	0	CapacitiveType	-23.7	15	3	0	21	31	197	9					128	83	True	True	48	11919102031	04:41:28:278
RELAYNODE00A	2	0	CapacitiveType	3.6	15	3	0	49	59	141	0					128	85	True	True	48	11919105063	04:41:28:278
RELAYNODE00A	15	0	CapacitiveType	-22.5	15	3	0	1305	71	143	14					128	83	True	True	48	11919108598	04:41:28:278
RELAYNODE00A	6	0	CapacitiveType	-7.2	15	3	0	1294	1	140	5					128	84	True	True	48	11919112115	04:41:28:278
RELAYNODE00A	12	0	CapacitiveType	-19.9	15	3	0	1284	32	149	0					128	84	True	True	48	11919117789	04:41:28:278
RELAYNODE00A	7	0	CapacitiveType	-11	15	3	0	0	22	149	8					128	85	True	True	48	11919126508	04:41:28:278
RELAYNODE00A	5	0	CapacitiveType	-5.9	15	3	0	1	0	150	32					128	84	True	True	48	11919130178	04:41:28:278
RELAYNODE00A	3	0	CapacitiveType	0.5	15	3	0	60	0	1	73					128	82	True	True	48	11919133483	04:41:28:278
RELAYNODE00A	4	0	CapacitiveType	-1.4	15	3	1	1331	30	130	6					128	85	True	True	48	11919136572	04:41:28:278
RELAYNODE00A	14	0	CapacitiveType	-23.1	15	3	0	20	31	197	9					128	83	True	True	48	11919141369	04:41:28:278
RELAYNODE00A	15	0	CapacitiveType	-22.5	15	3	0	1306	72	143	14					128	83	True	True	48	11919150133	04:41:28:278
RELAYNODE00A	6	0	CapacitiveType	-7.2	15	3	0	1294	1	140	5					128	83	True	True	48	11919153720	04:41:28:278
RELAYNODE00A	1	0	CapacitiveType	8.7	15	3	0	1285	35	145	6					128	84	True	True	48	11919157588	04:41:28:278
RELAYNODE00A	11	0	CapacitiveType	-19.3	15	3	0	6	46	158	0					128	83	True	True	48	11919161783	04:41:28:278
RELAYNODE00A	2	0	CapacitiveType	3.6	15	3	0	49	60	140	0					128	85	True	True	48	11919166260	04:41:28:278
RELAYNODE00A	7	0	CapacitiveType	-10.4	15	3	0	0	23	149	5					128	84	True	True	48	11919170828	04:41:28:278
RELAYNODE00A	3	0	CapacitiveType	0.5	15	3	0	60	0	0	75					128	83	True	True	48	11919173837	04:41:28:278
RELAYNODE00A	4	0	CapacitiveType	-1.4	15	3	0	1332	30	130	7					128	85	True	True	48	11919177756	04:41:28:278
RELAYNODE00A	14	0	CapacitiveType	-23.1	15	3	0	21	31	197	7					128	84	True	True	48	11919181531	04:41:28:278
RELAYNODE00A	10	0	CapacitiveType	-18	15	3	1	0	45	161	2					128	84	True	True	48	11919186280	04:41:28:278
RELAYNODE00A	15	0	CapacitiveType	-22.5	15	3	0	1305	73	143	12					128	82	True	True	48	11919192487	04:41:28:278
RELAYNODE00A	6	0	CapacitiveType	-7.2	15	3	0	1296	0	140	6					128	84	True	True	48	11919196154	04:41:28:278
RELAYNODE00A	5	0	CapacitiveType	-5.3	15	3	0	0	0	150	32					128	83	True	True	48	11919201298	04:41:28:278
RELAYNODE00A	7	0	CapacitiveType	-11	15	3	0	0	23	149	7					128	85	True	True	48	11919205180	04:41:28:278
RELAYNODE00A	3	0	CapacitiveType	1.1	15	3	0	59	0	0	75					128	83	True	True	48	11919215006	04:41:28:278
RELAYNODE00A	4	0	CapacitiveType	-2.1	15	3	0	1332	29	129	5					128	85	True	True	48	11919219779	04:41:28:278
RELAYNODE00A	14	0	CapacitiveType	-23.1	15	3	0	21	31	197	8					128	83	True	True	48	11919222512	04:41:28:278
RELAYNODE00A	2	0	CapacitiveType	3.6	15	3	0	49	60	140	0					128	85	True	True	48	11919228777	04:41:28:278
RELAYNODE00A	10	0	CapacitiveType	-17.4	15	3	0	1	44	162	1					128	83	True	True	48	11919232647	04:41:28:278
RELAYNODE00A	15	0	CapacitiveType	-23.1	15	3	0	1305	72	142	12					128	83	True	True	48	11919235659	04:41:28:278
RELAYNODE00A	6	0	CapacitiveType	-7.2	15	3	0	1295	0	140	4					128	84	True	True	48	11919239413	04:41:28:278
RELAYNODE00A	12	0	CapacitiveType	-20.5	15	3	1	1285	32	148	0					128	85	True	True	48	11919244937	04:41:28:278
RELAYNODE00A	8	0	CapacitiveType	-14.2	15	3	2	74	1	42	103					128	84	True	True	48	11919247797	04:41:28:278
RELAYNODE00A	2	0	CapacitiveType	3.6	15	3	0	49	59	141	0					128	85	True	True	48	11919256586	04:41:28:278
RELAYNODE00A	1	0	CapacitiveType	8.7	15	3	1	1284	34	146	5					128	85	True	True	48	11919261139	04:41:28:278
RELAYNODE00A	14	0	CapacitiveType	-23.1	15	3	0	20	31	198	7					128	84	True	True	48	11919264316	04:41:28:278
RELAYNODE00A	9	0	CapacitiveType	-14.8	15	3	2	1325	35	174	1					128	84	True	True	48	11919267561	04:41:28:278
RELAYNODE00A	7	0	CapacitiveType	-11	15	3	0	1	22	148	6					128	85	True	True	48	11919272236	04:41:28:278
RELAYNODE00A	15	0	CapacitiveType	-22.5	15	3	0	1304	73	144	13					128	83	True	True	48	11919279660	04:41:28:278
RELAYNODE00A	6	0	CapacitiveType	-7.2	15	3	0	1295	0	139	6					128	83	True	True	48	11919283497	04:41:28:278
RELAYNODE00A	8	0	CapacitiveType	-14.2	15	3	0	75	0	43	103					128	85	True	True	48	11919286323	04:41:28:278
RELAYNODE00A	3	0	CapacitiveType	1.1	15	3	0	59	1	0	74					128	83	True	True	48	11919291110	04:41:28:278
RELAYNODE00A	11	0	CapacitiveType	-19.3	15	3	1	7	46	159	0					128	84	True	True	48	11919297633	04:41:28:278
RELAYNODE00A	1	0	CapacitiveType	8.1	15	3	0	1285	36	146	6					128	85	True	True	48	11919303029	04:41:28:278
RELAYNODE00A	9	0	CapacitiveType	-14.8	15	3	0	1325	35	173	0					128	84	True	True	48	11919306931	04:41:28:278
RELAYNODE00A	2	0	CapacitiveType	3.6	15	3	0	48	59	140	0					128	86	True	True	48	11919310522	04:41:28:278
RELAYNODE00A	12	0	CapacitiveType	-20.5	15	3	0	1284	32	149	0					128	84	True	True	48	11919315942	04:41:28:278
RELAYNODE00A	4	0	CapacitiveType	-1.4	15	3	1	1332	31	130	4					128	85	True	True	48	11919324161	04:41:28:278
RELAYNODE00A	3	0	CapacitiveType	0.5	15	3	0	59	0	1	74					128	82	True	True	48	11919334074	04:41:28:278
RELAYNODE00A	10	0	CapacitiveType	-18	15	3	1	1	44	162	2					128	84	True	True	48	11919337207	04:41:28:278
RELAYNODE00A	2	0	CapacitiveType	3.6	15	3	0	49	59	141	0					128	85	True	True	48	11919340162	04:41:28:278
RELAYNODE00A	1	0	CapacitiveType	8.7	15	3	0	1285	34	146	6					128	85	True	True	48	11919345766	04:41:28:278
RELAYNODE00A	6	0	CapacitiveType	-7.2	15	3	0	1294	1	140	6					128	83	True	True	48	11919349289	04:41:28:278
RELAYNODE00A	13	0	CapacitiveType	-21.8	15	3	3	119	0	0	64					128	84	True	True	48	11919355949	04:41:28:278
RELAYNODE00A	15	0	CapacitiveType	-23.7	15	3	0	1305	72	145	13					128	82	True	True	48	11919358740	04:41:28:278
RELAYNODE00A	4	0	CapacitiveType	-2.1	15	3	0	1331	31	130	7					128	85	True	True	48	11919368194	04:41:28:278
RELAYNODE00A	14	0	CapacitiveType	-23.1	15	3	1	21	30	197	7					128	84	True	True	48	11919371226	04:41:28:278
RELAYNODE00A	10	0	CapacitiveType	-18	15	3	0	0	45	162	1					128	83	True	True	48	11919374875	04:41:28:278
RELAYNODE00A	3	0	CapacitiveType	0.5	15	3	0	60	0	1	73					128	82	True	True	48	11919377854	04:41:28:278
RELAYNODE00A	9	0	CapacitiveType	-14.2	15	3	0	1327	34	173	0					128	84	True	True	48	11919380683	04:41:28:278
RELAYNODE00A	6	0	CapacitiveType	-7.8	15	3	0	1295	0	140	6					128	83	True	True	48	11919384487	04:41:28:278
RELAYNODE00A	12	0	CapacitiveType	-20.5	15	3	0	1284	30	148	0					128	84	True	True	48	11919388259	04:41:28:278
RELAYNODE00A	8	0	CapacitiveType	-14.2	15	3	1	76	0	43	103					128	85	True	True	48	11919391119	04:41:28:278
RELAYNODE00A	2	0	CapacitiveType	3.6	15	3	0	48	60	141	0					128	86	True	True	48	11919396430	04:41:28:278
RELAYNODE00A	13	0	CapacitiveType	-21.8	15	3	0	121	0	1	65					128	83	True	True	48	11919400638	04:41:28:278
RELAYNODE00A	11	0	CapacitiveType	-19.3	15	3	1	7	45	158	0					128	84	True	True	48	11919404216	04:41:28:278
RELAYNODE00A	5	0	CapacitiveType	-5.3	15	3	2	1	0	150	32					128	83	True	True	48	11919412198	04:41:28:278
RELAYNODE00A	14	0	CapacitiveType	-23.1	15	3	0	21	30	197	9					128	83	True	True	48	11919414983	04:41:28:278
RELAYNODE00A	6	0	CapacitiveType	-6.5	15	3	0	1295	0	140	6					128	84	True	True	48	11919420511	04:41:28:278
RELAYNODE00A	2	0	CapacitiveType	3.6	15	3	0	49	61	142	0					128	86	True	True	48	11919427912	04:41:28:278
RELAYNODE00A	8	0	CapacitiveType	-14.2	15	3	0	75	0	42	103					128	85	True	True	48	11919431626	04:41:28:278
RELAYNODE00A	13	0	CapacitiveType	-21.8	15	3	0	119	0	0	66					128	83	True	True	48	11919435452	04:41:28:278
RELAYNODE00A	15	0	CapacitiveType	-22.5	15	3	0	1305	71	144	12					128	83	True	True	48	11919439105	04:41:28:278
RELAYNODE00A	11	0	CapacitiveType	-19.9	15	3	0	7	46	159	1					128	84	True	True	48	11919447497	04:41:28:278
RELAYNODE00A	12	0	CapacitiveType	-20.5	15	3	0	1284	32	148	0					128	84	True	True	48	11919451050	04:41:28:278
RELAYNODE00A	9	0	CapacitiveType	-14.8	15	3	0	1326	35	173	0					128	83	True	True	48	11919455729	04:41:28:278
RELAYNODE00A	14	0	CapacitiveType	-23.1	15	3	0	20	31	197	8					128	83	True	True	48	11919459563	04:41:28:278
RELAYNODE00A	4	0	CapacitiveType	-1.4	15	3	1	1333	32	130	7					128	85	True	True	48	11919464976	04:41:28:278
RELAYNODE00A	7	0	CapacitiveType	-11	15	3	2	0	21	149	6					128	85	True	True	48	11919470935	04:41:28:278
RELAYNODE00A	10	0	CapacitiveType	-18	15	3	1	1	45	162	2					128	83	True	True	48	11919482650	04:41:28:278
RELAYNODE00A	15	0	CapacitiveType	-22.5	15	3	0	1305	73	144	14					128	83	True	True	48	11919485863	04:41:28:298
RELAYNODE00A	6	0	CapacitiveType	-7.2	15	3	0	1294	0	140	5					128	83	True	True	48	11919489576	04:41:28:298
RELAYNODE00A	9	0	CapacitiveType	-14.2	15	3	0	1325	35	173	0					128	83	True	True	48	11919497876	04:41:28:298
RELAYNODE00A	13	0	CapacitiveType	-21.8	15	3	0	120	0	0	64					128	84	True	True	48	11919503451	04:41:28:298
RELAYNODE00A	8	0	CapacitiveType	-14.2	15	3	0	75	1	44	103					128	84	True	True	48	11919506243	04:41:28:298
RELAYNODE00A	2	0	CapacitiveType	3.6	15	3	1	48	60	140	0					128	85	True	True	48	11919512915	04:41:28:298
RELAYNODE00A	1	0	CapacitiveType	8.1	15	3	2	1285	34	146	5					128	85	True	True	48	11919518763	04:41:28:298
RELAYNODE00A	10	0	CapacitiveType	-17.4	15	3	0	0	46	162	1					128	83	True	True	48	11919522286	04:41:28:298
RELAYNODE00A	3	0	CapacitiveType	0.5	15	3	1	59	0	0	74					128	82	True	True	48	11919527131	04:41:28:298
RELAYNODE00A	4	0	CapacitiveType	-1.4	15	3	0	1332	31	129	5					128	85	True	True	48	11919531918	04:41:28:298
RELAYNODE00A	14	0	CapacitiveType	-23.1	15	3	0	21	30	197	8					128	83	True	True	48	11919537783	04:41:28:298
RELAYNODE00A	9	0	CapacitiveType	-14.8	15	3	0	1325	35	173	0					128	84	True	True	48	11919540848	04:41:28:298
RELAYNODE00A	12	0	CapacitiveType	-20.5	15	3	1	1284	32	148	0					128	85	True	True	48	11919545712	04:41:28:298
RELAYNODE00A	8	0	CapacitiveType	-14.2	15	3	0	74	0	43	103					128	85	True	True	48	11919548593	04:41:28:298
RELAYNODE00A	11	0	CapacitiveType	-19.3	15	3	1	5	46	157	1					128	84	True	True	48	11919557298	04:41:28:298
RELAYNODE00A	10	0	CapacitiveType	-17.4	15	3	0	1	44	162	0					128	84	True	True	48	11919562735	04:41:28:298
RELAYNODE00A	4	0	CapacitiveType	-1.4	15	3	0	1332	31	129	6					128	85	True	True	48	11919568051	04:41:28:298
RELAYNODE00A	13	0	CapacitiveType	-21.2	15	3	0	120	0	0	65					128	84	True	True	48	11919572754	04:41:28:298
RELAYNODE00A	12	0	CapacitiveType	-20.5	15	3	0	1283	32	150	0					128	84	True	True	48	11919580580	04:41:28:298
RELAYNODE00A	9	0	CapacitiveType	-14.8	15	3	0	1325	35	174	0					128	84	True	True	48	11919584655	04:41:28:298
RELAYNODE00A	8	0	CapacitiveType	-14.2	15	3	0	74	0	43	103					128	85	True	True	48	11919591780	04:41:28:298
RELAYNODE00A	1	0	CapacitiveType	8.7	15	3	0	1285	34	145	6					128	85	True	True	48	11919596704	04:41:28:298
RELAYNODE00A	2	0	CapacitiveType	3.6	15	3	1	48	59	141	0					128	85	True	True	48	11919600025	04:41:28:298
RELAYNODE00A	15	0	CapacitiveType	-23.1	15	3	1	1305	73	145	13					128	83	True	True	48	11919603690	04:41:28:298
RELAYNODE00A	14	0	CapacitiveType	-21.8	15	3	0	19	30	197	7					128	83	True	True	48	11919606645	04:41:28:298
RELAYNODE00A	13	0	CapacitiveType	-21.2	15	3	0	120	0	0	65					128	84	True	True	48	11919610359	04:41:28:298
RELAYNODE00A	12	0	CapacitiveType	-20.5	15	3	0	1284	32	148	1					128	85	True	True	48	11919616284	04:41:28:298
RELAYNODE00A	6	0	CapacitiveType	-7.2	15	3	1	1295	0	140	7					128	84	True	True	48	11919625460	04:41:28:298
RELAYNODE00A	9	0	CapacitiveType	-14.2	15	3	0	1325	35	174	1					128	84	True	True	48	11919629286	04:41:28:298
RELAYNODE00A	2	0	CapacitiveType	4.3	15	3	0	48	61	141	0					128	85	True	True	48	11919634669	04:41:28:298
RELAYNODE00A	10	0	CapacitiveType	-17.4	15	3	0	1	45	162	2					128	83	True	True	48	11919639341	04:41:28:298
RELAYNODE00A	7	0	CapacitiveType	-11	15	3	2	0	23	148	6					128	85	True	True	48	11919642236	04:41:28:298
RELAYNODE00A	13	0	CapacitiveType	-21.8	15	3	0	120	0	0	64					128	83	True	True	48	11919648787	04:41:28:298
RELAYNODE00A	12	0	CapacitiveType	-21.2	15	3	0	1284	32	148	0					128	85	True	True	48	11919652823	04:41:28:298
RELAYNODE00A	6	0	CapacitiveType	-7.8	15	3	0	1295	0	140	6					128	84	True	True	48	11919664588	04:41:28:298
RELAYNODE00A	11	0	CapacitiveType	-19.3	15	3	1	6	46	157	1					128	84	True	True	48	11919669196	04:41:28:298
RELAYNODE00A	9	0	CapacitiveType	-14.8	15	3	0	1325	35	173	0					128	83	True	True	48	11919674741	04:41:28:298
RELAYNODE00A	3	0	CapacitiveType	0.5	15	3	1	59	1	0	73					128	83	True	True	48	11919679535	04:41:28:298
RELAYNODE00A	13	0	CapacitiveType	-21.8	15	3	0	119	0	0	65					128	84	True	True	48	11919688044	04:41:28:298
RELAYNODE00A	2	0	CapacitiveType	3	15	3	0	48	60	141	0					128	85	True	True	48	11919697526	04:41:28:298
RELAYNODE00A	5	0	CapacitiveType	-5.3	15	3	2	0	0	150	32					128	83	True	True	48	11919701439	04:41:28:298
RELAYNODE00A	6	0	CapacitiveType	-7.2	15	3	0	1295	0	140	6					128	83	True	True	48	11919704542	04:41:28:298
RELAYNODE00A	1	0	CapacitiveType	8.7	15	3	1	1285	35	146	5					128	85	True	True	48	11919709341	04:41:28:298
RELAYNODE00A	15	0	CapacitiveType	-23.1	15	3	1	1305	74	144	13					128	82	True	True	48	11919712947	04:41:28:298
RELAYNODE00A	10	0	CapacitiveType	-18	15	3	0	1	45	162	2					128	83	True	True	48	11919717238	04:41:28:298
RELAYNODE00A	9	0	CapacitiveType	-14.8	15	3	0	1324	35	174	0					128	84	True	True	48	11919721022	04:41:28:298
RELAYNODE00A	3	0	CapacitiveType	0.5	15	3	0	60	0	0	75					128	83	True	True	48	11919726690	04:41:28:298
RELAYNODE00A	2	0	CapacitiveType	3.6	15	3	0	48	60	140	1					128	85	True	True	48	11919734012	04:41:28:319
RELAYNODE00A	8	0	CapacitiveType	-14.2	15	3	1	75	0	42	103					128	84	True	True	48	11919738004	04:41:28:319
RELAYNODE00A	5	0	CapacitiveType	-5.9	15	3	0	0	0	151	32					128	83	True	True	48	11919743121	04:41:28:319
RELAYNODE00A	11	0	CapacitiveType	-19.3	15	3	0	6	46	158	0					128	84	True	True	48	11919749300	04:41:28:319
RELAYNODE00A	15	0	CapacitiveType	-22.5	15	3	0	1305	73	143	13					128	83	True	True	48	11919752181	04:41:28:319
RELAYNODE00A	10	0	CapacitiveType	-17.4	15	3	0	1	45	161	2					128	83	True	True	48	11919760464	04:41:28:319
RELAYNODE00A	4	0	CapacitiveType	-1.4	15	3	2	1332	31	130	7					128	85	True	True	48	11919768004	04:41:28:319
RELAYNODE00A	2	0	CapacitiveType	3.6	15	3	0	48	61	141	0					128	85	True	True	48	11919771339	04:41:28:319
RELAYNODE00A	3	0	CapacitiveType	0.5	15	3	0	62	0	0	74					128	82	True	True	48	11919774659	04:41:28:319
RELAYNODE00A	14	0	CapacitiveType	-23.1	15	3	2	19	31	197	9					128	84	True	True	48	11919778070	04:41:28:319
RELAYNODE00A	8	0	CapacitiveType	-14.2	15	3	0	75	0	42	104					128	85	True	True	48	11919783330	04:41:28:319
RELAYNODE00A	15	0	CapacitiveType	-23.1	15	3	0	1304	73	143	13					128	82	True	True	48	11919792224	04:41:28:319
RELAYNODE00A	13	0	CapacitiveType	-21.8	15	3	1	120	0	1	65					128	83	True	True	48	11919795190	04:41:28:319
RELAYNODE00A	9	0	CapacitiveType	-14.8	15	3	0	1326	34	173	0					128	83	True	True	48	11919803248	04:41:28:319
RELAYNODE00A	4	0	CapacitiveType	-2.1	15	3	0	1332	31	130	6					128	85	True	True	48	11919806614	04:41:28:319
RELAYNODE00A	2	0	CapacitiveType	3.6	15	3	0	48	60	141	0					128	85	True	True	48	11919809517	04:41:28:320
RELAYNODE00A	6	0	CapacitiveType	-7.8	15	3	1	1295	0	140	6					128	84	True	True	48	11919812423	04:41:28:320
RELAYNODE00A	14	0	CapacitiveType	-23.1	15	3	0	20	31	197	9					128	83	True	True	48	11919816222	04:41:28:320
RELAYNODE00A	11	0	CapacitiveType	-19.9	15	3	0	6	47	159	1					128	84	True	True	48	11919819971	04:41:28:320
RELAYNODE00A	3	0	CapacitiveType	0.5	15	3	0	61	1	0	73					128	82	True	True	48	11919823434	04:41:28:320
RELAYNODE00A	8	0	CapacitiveType	-14.2	15	3	0	75	1	43	102					128	84	True	True	48	11919829494	04:41:28:320
RELAYNODE00A	15	0	CapacitiveType	-22.5	15	3	0	1305	74	143	13					128	83	True	True	48	11919833086	04:41:28:320
RELAYNODE00A	13	0	CapacitiveType	-21.2	15	3	0	121	0	0	66					128	84	True	True	48	11919836412	04:41:28:320
RELAYNODE00A	10	0	CapacitiveType	-18	15	3	0	1	46	161	1					128	84	True	True	48	11919840642	04:41:28:320
RELAYNODE00A	4	0	CapacitiveType	-1.4	15	3	0	1332	31	129	7					128	85	True	True	48	11919846065	04:41:28:320
RELAYNODE00A	9	0	CapacitiveType	-14.8	15	3	0	1326	35	174	0					128	84	True	True	48	11919851324	04:41:28:320
RELAYNODE00A	6	0	CapacitiveType	-7.2	15	3	0	1296	1	140	4					128	84	True	True	48	11919854333	04:41:28:320
RELAYNODE00A	11	0	CapacitiveType	-19.3	15	3	0	6	46	158	0					128	83	True	True	48	11919857602	04:41:28:320
RELAYNODE00A	3	0	CapacitiveType	0.5	15	3	0	60	0	0	73					128	83	True	True	48	11919862457	04:41:28:320
RELAYNODE00A	15	0	CapacitiveType	-22.5	15	3	0	1306	73	144	12					128	83	True	True	48	11919874766	04:41:28:338
RELAYNODE00A	13	0	CapacitiveType	-21.8	15	3	0	121	0	0	65					128	84	True	True	48	11919878469	04:41:28:338
RELAYNODE00A	1	0	CapacitiveType	8.7	15	3	2	1285	34	146	5					128	85	True	True	48	11919881460	04:41:28:338
RELAYNODE00A	10	0	CapacitiveType	-17.4	15	3	0	1	46	162	1					128	84	True	True	48	11919885678	04:41:28:338
RELAYNODE00A	9	0	CapacitiveType	-14.8	15	3	0	1326	36	174	0					128	84	True	True	48	11919889537	04:41:28:338
RELAYNODE00A	5	0	CapacitiveType	-5.3	15	3	1	1	0	150	32					128	83	True	True	48	11919895829	04:41:28:338
RELAYNODE00A	3	0	CapacitiveType	0.5	15	3	0	60	1	0	73					128	83	True	True	48	11919902294	04:41:28:338
RELAYNODE00A	8	0	CapacitiveType	-14.2	15	3	0	75	0	43	102					128	84	True	True	48	11919911355	04:41:28:338
RELAYNODE00A	15	0	CapacitiveType	-22.5	15	3	0	1305	72	143	12					128	83	True	True	48	11919917264	04:41:28:338
RELAYNODE00A	13	0	CapacitiveType	-21.8	15	3	0	120	0	0	66					128	84	True	True	48	11919921351	04:41:28:338
RELAYNODE00A	14	0	CapacitiveType	-22.5	15	3	1	19	30	198	8					128	83	True	True	48	11919924131	04:41:28:338
RELAYNODE00A	9	0	CapacitiveType	-14.8	15	3	0	1326	35	173	0					128	83	True	True	48	11919928572	04:41:28:338
RELAYNODE00A	10	0	CapacitiveType	-17.4	15	3	0	1	45	162	2					128	84	True	True	48	11919931526	04:41:28:338
RELAYNODE00A	5	0	CapacitiveType	-5.3	15	3	0	0	0	150	32					128	83	True	True	48	11919939624	04:41:28:338
RELAYNODE00A	3	0	CapacitiveType	0.5	15	3	0	59	0	0	73					128	83	True	True	48	11919942947	04:41:28:338
RELAYNODE00A	4	0	CapacitiveType	-1.4	15	3	1	1331	30	130	6					128	85	True	True	48	11919953626	04:41:28:338
RELAYNODE00A	7	0	CapacitiveType	-11.6	15	3	3	0	22	149	5					128	84	True	True	48	11919957376	04:41:28:338
RELAYNODE00A	15	0	CapacitiveType	-22.5	15	3	0	1307	73	143	13					128	83	True	True	48	11919960581	04:41:28:338
RELAYNODE00A	14	0	CapacitiveType	14	15	3	0	19	30	199	9					128	83	True	True	48	11919964250	04:41:28:338
RELAYNODE00A	9	0	CapacitiveType	-14.8	15	3	0	1325	35	174	0					128	83	True	True	48	11919968433	04:41:28:338
RELAYNODE00A	12	0	CapacitiveType	-20.5	15	3	3	1285	32	149	1					128	84	True	True	48	11919978018	04:41:28:338
RELAYNODE00A	5	0	CapacitiveType	-5.3	15	3	0	0	0	151	32					128	83	True	True	48	11919984240	04:41:28:338
RELAYNODE00A	1	0	CapacitiveType	8.1	15	3	1	1285	35	146	4					128	85	True	True	48	11919988428	04:41:28:338
RELAYNODE00A	8	0	CapacitiveType	-14.8	15	3	0	75	0	41	103					128	85	True	True	48	11919994540	04:41:28:338
RELAYNODE00A	7	0	CapacitiveType	-10.4	15	3	0	1	22	149	6					128	84	True	True	48	11919998753	04:41:28:338
RELAYNODE00A	15	0	CapacitiveType	-23.1	15	3	0	1306	73	144	13					128	83	True	True	48	11920004717	04:41:28:338
RELAYNODE00A	9	0	CapacitiveType	-14.8	15	3	0	1326	34	173	0					128	83	True	True	48	11920009129	04:41:28:338
RELAYNODE00A	10	0	CapacitiveType	-18	15	3	0	1	46	162	1					128	83	True	True	48	11920014937	04:41:28:338
RELAYNODE00A	2	0	CapacitiveType	3.6	15	3	2	49	60	141	0					128	85	True	True	48	11920019957	04:41:28:338
RELAYNODE00A	1	0	CapacitiveType	8.1	15	3	0	1284	34	146	4					128	85	True	True	48	11920027409	04:41:28:338
RELAYNODE00A	8	0	CapacitiveType	-14.2	15	3	0	75	0	43	104					128	84	True	True	48	11920032696	04:41:28:338
RELAYNODE00A	14	0	CapacitiveType	-22.5	15	3	0	21	32	197	7					128	83	True	True	48	11920040213	04:41:28:338
RELAYNODE00A	15	0	CapacitiveType	-23.1	15	3	0	1304	73	143	13					128	83	True	True	48	11920049681	04:41:28:338
RELAYNODE00A	3	0	CapacitiveType	0.5	15	3	1	61	0	1	74					128	82	True	True	48	11920058382	04:41:28:338
RELAYNODE00A	10	0	CapacitiveType	-18	15	3	0	1	46	161	1					128	84	True	True	48	11920062585	04:41:28:338
RELAYNODE00A	1	0	CapacitiveType	8.7	15	3	0	1285	36	146	6					128	85	True	True	48	11920067226	04:41:28:358
RELAYNODE00A	11	0	CapacitiveType	-19.3	15	3	2	5	47	157	0					128	84	True	True	48	11920070139	04:41:28:358
RELAYNODE00A	7	0	CapacitiveType	-11	15	3	0	0	23	149	7					128	84	True	True	48	11920076475	04:41:28:358
RELAYNODE00A	14	0	CapacitiveType	-23.1	15	3	0	20	30	197	8					128	83	True	True	48	11920082120	04:41:28:358
RELAYNODE00A	9	0	CapacitiveType	-14.8	15	3	0	1325	35	175	1					128	83	True	True	48	11920086878	04:41:28:358
RELAYNODE00A	2	0	CapacitiveType	3.6	15	3	0	48	60	140	1					128	85	True	True	48	11920090054	04:41:28:358
RELAYNODE00A	15	0	CapacitiveType	-22.5	15	3	0	1305	74	143	12					128	83	True	True	48	11920095465	04:41:28:358
RELAYNODE00A	3	0	CapacitiveType	0.5	15	3	0	61	0	0	73					128	82	True	True	48	11920100985	04:41:28:358
RELAYNODE00A	6	0	CapacitiveType	-7.8	15	3	2	1296	0	139	6					128	84	True	True	48	11920104025	04:41:28:358
RELAYNODE00A	8	0	CapacitiveType	-14.2	15	3	0	75	0	43	102					128	84	True	True	48	11920107344	04:41:28:358
RELAYNODE00A	11	0	CapacitiveType	-19.9	15	3	0	6	45	157	1					128	84	True	True	48	11920110213	04:41:28:358
RELAYNODE00A	12	0	CapacitiveType	-21.2	15	3	1	1285	32	148	0					128	85	True	True	48	11920116936	04:41:28:358
RELAYNODE00A	7	0	CapacitiveType	-11	15	3	0	0	22	149	7					128	84	True	True	48	11920119667	04:41:28:358
RELAYNODE00A	14	0	CapacitiveType	-22.5	15	3	0	21	31	197	8					128	83	True	True	48	11920124850	04:41:28:358
RELAYNODE00A	9	0	CapacitiveType	-14.8	15	3	0	1325	35	173	1					128	83	True	True	48	11920129370	04:41:28:358
RELAYNODE00A	4	0	CapacitiveType	-0.8	15	3	2	1331	31	129	6					128	85	True	True	48	11920132168	04:41:28:358
RELAYNODE00A	13	0	CapacitiveType	-22.5	15	3	2	120	0	0	65					128	83	True	True	48	11920138594	04:41:28:358
RELAYNODE00A	15	0	CapacitiveType	-22.5	15	3	0	1304	73	143	13					128	83	True	True	48	11920142068	04:41:28:358
RELAYNODE00A	8	0	CapacitiveType	-14.2	15	3	0	75	0	43	103					128	84	True	True	48	11920147322	04:41:28:358
RELAYNODE00A	11	0	CapacitiveType	-19.9	15	3	0	6	46	158	0					128	84	True	True	48	11920151115	04:41:28:358
RELAYNODE00A	12	0	CapacitiveType	-21.2	15	3	0	1285	33	148	0					128	84	True	True	48	11920157901	04:41:28:358
RELAYNODE00A	2	0	CapacitiveType	3.6	15	3	0	48	60	141	0					128	85	True	True	48	11920161481	04:41:28:358
RELAYNODE00A	14	0	CapacitiveType	-22.5	15	3	0	21	31	197	8					128	83	True	True	48	11920168400	04:41:28:358
RELAYNODE00A	9	0	CapacitiveType	-14.8	15	3	0	1327	34	173	0					128	84	True	True	48	11920172687	04:41:28:358
RELAYNODE00A	1	0	CapacitiveType	8.7	15	3	1	1285	35	147	6					128	85	True	True	48	11920178626	04:41:28:358
RELAYNODE00A	3	0	CapacitiveType	0.5	15	3	0	61	0	0	74					128	83	True	True	48	11920181930	04:41:28:358
RELAYNODE00A	10	0	CapacitiveType	-18	15	3	1	0	45	161	2					128	83	True	True	48	11920185633	04:41:28:358
RELAYNODE00A	15	0	CapacitiveType	-22.5	15	3	0	1305	73	143	13					128	83	True	True	48	11920189478	04:41:28:358
RELAYNODE00A	11	0	CapacitiveType	-19.3	15	3	0	7	46	158	0					128	84	True	True	48	11920192845	04:41:28:358
RELAYNODE00A	7	0	CapacitiveType	-11	15	3	0	1	22	149	6					128	84	True	True	48	11920199679	04:41:28:358
RELAYNODE00A	2	0	CapacitiveType	3.6	15	3	0	48	59	141	0					128	85	True	True	48	11920204291	04:41:28:358
RELAYNODE00A	4	0	CapacitiveType	-0.8	15	3	0	1332	30	131	7					128	85	True	True	48	11920209921	04:41:28:358
RELAYNODE00A	14	0	CapacitiveType	-23.1	15	3	0	21	31	197	9					128	83	True	True	48	11920212772	04:41:28:358
RELAYNODE00A	9	0	CapacitiveType	-14.8	15	3	0	1325	34	174	0					128	83	True	True	48	11920216826	04:41:28:358
RELAYNODE00A	1	0	CapacitiveType	8.1	15	3	0	1285	34	146	7					128	85	True	True	48	11920220421	04:41:28:358
RELAYNODE00A	8	0	CapacitiveType	-14.2	15	3	0	76	0	43	103					128	85	True	True	48	11920224268	04:41:28:358
RELAYNODE00A	12	0	CapacitiveType	-20.5	15	3	0	1285	32	149	0					128	85	True	True	48	11920233479	04:41:28:358
RELAYNODE00A	2	0	CapacitiveType	3.6	15	3	0	48	60	142	0					128	85	True	True	48	11920237040	04:41:28:358
RELAYNODE00A	7	0	CapacitiveType	-11.6	15	3	0	0	22	148	7					128	85	True	True	48	11920244696	04:41:28:358
RELAYNODE00A	4	0	CapacitiveType	-2.1	15	3	0	1331	30	130	7					128	85	True	True	48	11920253858	04:41:28:358
RELAYNODE00A	5	0	CapacitiveType	-5.3	15	3	2	0	1	150	32					128	83	True	True	48	11920257148	04:41:28:358
RELAYNODE00A	9	0	CapacitiveType	-14.2	15	3	0	1326	36	174	0					128	84	True	True	48	11920261791	04:41:28:358
RELAYNODE00A	8	0	CapacitiveType	-14.2	15	3	0	75	0	42	103					128	85	True	True	48	11920266078	04:41:28:358
RELAYNODE00A	2	0	CapacitiveType	3.6	15	3	0	48	60	140	0					128	85	True	True	48	11920270630	04:41:28:358
RELAYNODE00A	15	0	CapacitiveType	-22.5	15	3	0	1305	73	143	11					128	83	True	True	48	11920275386	04:41:28:358
RELAYNODE00A	6	0	CapacitiveType	-7.2	15	3	2	1295	0	140	6					128	84	True	True	48	11920290257	04:41:28:358
RELAYNODE00A	14	0	CapacitiveType	-22.5	15	3	0	19	30	197	7					128	83	True	True	48	11920293903	04:41:28:379
RELAYNODE00A	4	0	CapacitiveType	-2.1	15	3	0	1333	30	130	6					128	85	True	True	48	11920298634	04:41:28:379
RELAYNODE00A	3	0	CapacitiveType	1.1	15	3	1	60	0	1	73					128	82	True	True	48	11920302133	04:41:28:379
RELAYNODE00A	2	0	CapacitiveType	3.6	15	3	0	49	59	141	0					128	86	True	True	48	11920305061	04:41:28:379
RELAYNODE00A	8	0	CapacitiveType	-14.2	15	3	0	75	0	42	103					128	85	True	True	48	11920308735	04:41:28:379
RELAYNODE00A	15	0	CapacitiveType	-22.5	15	3	0	1305	73	143	13					128	82	True	True	48	11920324589	04:41:28:379
RELAYNODE00A	1	0	CapacitiveType	8.1	15	3	1	1285	36	146	5					128	85	True	True	48	11920335058	04:41:28:379
RELAYNODE00A	14	0	CapacitiveType	-23.1	15	3	0	20	32	198	6					128	83	True	True	48	11920340073	04:41:28:379
RELAYNODE00A	5	0	CapacitiveType	-5.9	15	3	0	0	0	150	33					128	83	True	True	48	11920342948	04:41:28:379
RELAYNODE00A	3	0	CapacitiveType	0.5	15	3	0	61	0	0	74					128	83	True	True	48	11920347637	04:41:28:379
RELAYNODE00A	8	0	CapacitiveType	-14.2	15	3	0	75	0	41	103					128	85	True	True	48	11920352229	04:41:28:379
RELAYNODE00A	13	0	CapacitiveType	-21.8	15	3	2	120	0	1	64					128	83	True	True	48	11920362160	04:41:28:379
RELAYNODE00A	2	0	CapacitiveType	3.6	15	3	0	48	60	140	0					128	85	True	True	48	11920370899	04:41:28:379
RELAYNODE00A	15	0	CapacitiveType	-22.5	15	3	0	1305	73	143	14					128	83	True	True	48	11920374610	04:41:28:379
RELAYNODE00A	1	0	CapacitiveType	8.7	15	3	0	1285	34	146	6					128	85	True	True	48	11920378851	04:41:28:379
RELAYNODE00A	9	0	CapacitiveType	-14.8	15	3	1	1325	35	175	0					128	84	True	True	48	11920382072	04:41:28:379
RELAYNODE00A	10	0	CapacitiveType	-18	15	3	2	0	45	161	2					128	84	True	True	48	11920386902	04:41:28:379
RELAYNODE00A	5	0	CapacitiveType	-5.9	15	3	0	0	0	150	32					128	84	True	True	48	11920391133	04:41:28:379
RELAYNODE00A	3	0	CapacitiveType	0.5	15	3	0	59	0	0	74					128	82	True	True	48	11920393955	04:41:28:379
RELAYNODE00A	7	0	CapacitiveType	-11	15	3	1	0	22	149	6					128	84	True	True	48	11920400403	04:41:28:379
RELAYNODE00A	2	0	CapacitiveType	3.6	15	3	0	49	60	140	1					128	85	True	True	48	11920407172	04:41:28:379
RELAYNODE00A	12	0	CapacitiveType	-20.5	15	3	2	1284	31	149	0					128	85	True	True	48	11920413445	04:41:28:379
RELAYNODE00A	11	0	CapacitiveType	-19.3	15	3	2	7	45	157	1					128	84	True	True	48	11920416532	04:41:28:379
RELAYNODE00A	1	0	CapacitiveType	8.7	15	3	0	1286	35	146	5					128	84	True	True	48	11920423481	04:41:28:379
RELAYNODE00A	9	0	CapacitiveType	-14.2	15	3	0	1326	35	173	0					128	83	True	True	48	11920429009	04:41:28:379
RELAYNODE00A	8	0	CapacitiveType	-14.2	15	3	0	75	0	42	103					128	85	True	True	48	11920433487	04:41:28:379
RELAYNODE00A	10	0	CapacitiveType	-17.4	15	3	0	0	45	162	2					128	83	True	True	48	11920437952	04:41:28:379
RELAYNODE00A	3	0	CapacitiveType	0.5	15	3	0	60	0	0	74					128	82	True	True	48	11920441099	04:41:28:379
RELAYNODE00A	2	0	CapacitiveType	3.6	15	3	0	49	59	141	1					128	85	True	True	48	11920444297	04:41:28:379
RELAYNODE00A	7	0	CapacitiveType	-11	15	3	0	0	22	149	7					128	84	True	True	48	11920447572	04:41:28:379
RELAYNODE00A	4	0	CapacitiveType	-1.4	15	3	1	1332	30	129	5					128	85	True	True	48	11920451130	04:41:28:379
RELAYNODE00A	12	0	CapacitiveType	-20.5	15	3	0	1284	32	147	0					128	85	True	True	48	11920457711	04:41:28:379
RELAYNODE00A	11	0	CapacitiveType	-19.3	15	3	0	5	47	157	1					128	84	True	True	48	11920460704	04:41:28:379
RELAYNODE00A	15	0	CapacitiveType	-21.8	15	3	0	1306	72	143	13					128	82	True	True	48	11920463752	04:41:28:379
RELAYNODE00A	1	0	CapacitiveType	8.7	15	3	0	1285	34	145	7					128	85	True	True	48	11920468946	04:41:28:379
RELAYNODE00A	9	0	CapacitiveType	-14.8	15	3	0	1326	35	173	0					128	83	True	True	48	11920476771	04:41:28:379
RELAYNODE00A	6	0	CapacitiveType	-7.8	15	3	2	1295	1	140	5					128	84	True	True	48	11920481078	04:41:28:379
RELAYNODE00A	3	0	CapacitiveType	0.5	15	3	0	60	1	1	74					128	83	True	True	48	11920489059	04:41:28:379
RELAYNODE00A	7	0	CapacitiveType	-11	15	3	0	1	23	149	6					128	85	True	True	48	11920495564	04:41:28:379
RELAYNODE00A	12	0	CapacitiveType	-21.2	15	3	0	1284	32	148	0					128	85	True	True	48	11920502814	04:41:28:379
RELAYNODE00A	11	0	CapacitiveType	-19.3	15	3	0	6	47	159	0					128	84	True	True	48	11920505704	04:41:28:398
RELAYNODE00A	2	0	CapacitiveType	3.6	15	3	0	49	60	141	0					128	86	True	True	48	11920513457	04:41:28:398
RELAYNODE00A	10	0	CapacitiveType	-18	15	3	0	1	45	162	3					128	83	True	True	48	11920517785	04:41:28:398
RELAYNODE00A	9	0	CapacitiveType	-14.2	15	3	0	1325	35	173	0					128	84	True	True	48	11920525348	04:41:28:398
RELAYNODE00A	6	0	CapacitiveType	-7.2	15	3	0	1295	0	140	5					128	84	True	True	48	11920528488	04:41:28:398
RELAYNODE00A	14	0	CapacitiveType	-23.7	15	3	2	21	32	197	7					128	83	True	True	48	11920533657	04:41:28:398
RELAYNODE00A	3	0	CapacitiveType	0.5	15	3	0	60	0	0	74					128	83	True	True	48	11920537834	04:41:28:398
RELAYNODE00A	15	0	CapacitiveType	-23.1	15	3	0	1305	72	143	13					128	83	True	True	48	11920543578	04:41:28:398
RELAYNODE00A	12	0	CapacitiveType	-20.5	15	3	0	1283	32	149	0					128	84	True	True	48	11920548743	04:41:28:398
RELAYNODE00A	11	0	CapacitiveType	-19.9	15	3	0	5	46	157	1					128	84	True	True	48	11920551532	04:41:28:398
RELAYNODE00A	13	0	CapacitiveType	-21.8	15	3	2	120	0	0	66					128	83	True	True	48	11920555157	04:41:28:398
RELAYNODE00A	10	0	CapacitiveType	-18	15	3	0	1	46	161	0					128	83	True	True	48	11920559992	04:41:28:398
RELAYNODE00A	4	0	CapacitiveType	-1.4	15	3	1	1331	31	129	7					128	85	True	True	48	11920570416	04:41:28:398
RELAYNODE00A	9	0	CapacitiveType	-14.2	15	3	0	1326	35	174	0					128	84	True	True	48	11920574749	04:41:28:398
RELAYNODE00A	7	0	CapacitiveType	-11	15	3	0	0	22	150	7					128	84	True	True	48	11920581799	04:41:28:398
RELAYNODE00A	15	0	CapacitiveType	-22.5	15	3	0	1306	71	143	13					128	83	True	True	48	11920585755	04:41:28:398
RELAYNODE00A	1	0	CapacitiveType	8.7	15	3	1	1285	34	145	6					128	85	True	True	48	11920589159	04:41:28:398
RELAYNODE00A	12	0	CapacitiveType	-20.5	15	3	0	1284	34	149	1					128	85	True	True	48	11920595508	04:41:28:398
RELAYNODE00A	10	0	CapacitiveType	-17.4	15	3	0	0	45	160	3					128	83	True	True	48	11920603020	04:41:28:398
RELAYNODE00A	6	0	CapacitiveType	-7.2	15	3	0	1295	0	139	7					128	84	True	True	48	11920613646	04:41:28:398
RELAYNODE00A	4	0	CapacitiveType	-1.4	15	3	0	1331	31	130	5					128	85	True	True	48	11920618498	04:41:28:398
RELAYNODE00A	9	0	CapacitiveType	-14.2	15	3	0	1326	36	173	0					128	84	True	True	48	11920624974	04:41:28:398
RELAYNODE00A	8	0	CapacitiveType	-14.2	15	3	2	75	0	42	103					128	85	True	True	48	11920628745	04:41:28:398
RELAYNODE00A	7	0	CapacitiveType	-11	15	3	0	1	22	148	6					128	84	True	True	48	11920631616	04:41:28:398
RELAYNODE00A	11	0	CapacitiveType	-19.3	15	3	0	5	45	157	0					128	84	True	True	48	11920635514	04:41:28:398
RELAYNODE00A	13	0	CapacitiveType	-21.8	15	3	0	120	1	0	66					128	83	True	True	48	11920640596	04:41:28:398
RELAYNODE00A	10	0	CapacitiveType	-18	15	3	0	1	44	163	0					128	83	True	True	48	11920646870	04:41:28:398
RELAYNODE00A	14	0	CapacitiveType	-23.1	15	3	1	20	30	198	6					128	83	True	True	48	11920656623	04:41:28:398
RELAYNODE00A	6	0	CapacitiveType	-7.2	15	3	0	1295	1	140	4					128	84	True	True	48	11920662865	04:41:28:398
RELAYNODE00A	3	0	CapacitiveType	0.5	15	3	1	59	0	0	75					128	82	True	True	48	11920665715	04:41:28:398
RELAYNODE00A	1	0	CapacitiveType	8.7	15	3	0	1285	35	145	6					128	85	True	True	48	11920673954	04:41:28:398
RELAYNODE00A	5	0	CapacitiveType	-5.3	15	3	2	1	0	150	32					128	84	True	True	48	11920676929	04:41:28:398
RELAYNODE00A	7	0	CapacitiveType	-11	15	3	0	0	22	149	5					128	85	True	True	48	11920682267	04:41:28:398
RELAYNODE00A	13	0	CapacitiveType	-21.8	15	3	0	120	0	0	66					128	83	True	True	48	11920689947	04:41:28:398
RELAYNODE00A	4	0	CapacitiveType	-1.4	15	3	0	1331	30	130	6					128	85	True	True	48	11920704170	04:41:28:420
RELAYNODE00A	15	0	CapacitiveType	-23.1	15	3	1	1305	72	143	13					128	83	True	True	48	11920707064	04:41:28:420
RELAYNODE00A	2	0	CapacitiveType	3.6	15	3	2	48	60	141	0					128	85	True	True	48	11920711642	04:41:28:420
RELAYNODE00A	9	0	CapacitiveType	-14.8	15	3	0	1326	34	174	0					128	83	True	True	48	11920714444	04:41:28:420
RELAYNODE00A	11	0	CapacitiveType	-19.3	15	3	0	7	46	158	1					128	83	True	True	48	11920720806	04:41:28:420
RELAYNODE00A	5	0	CapacitiveType	-5.9	15	3	0	0	0	150	32					128	83	True	True	48	11920727681	04:41:28:420
RELAYNODE00A	10	0	CapacitiveType	-17.4	15	3	0	1	45	162	2					128	83	True	True	48	11920730928	04:41:28:420
RELAYNODE00A	13	0	CapacitiveType	-21.2	15	3	0	120	0	1	66					128	83	True	True	48	11920740124	04:41:28:420
RELAYNODE00A	14	0	CapacitiveType	-23.1	15	3	0	19	31	197	8					128	83	True	True	48	11920743848	04:41:28:420
RELAYNODE00A	12	0	CapacitiveType	-21.2	15	3	1	1285	33	148	0					128	85	True	True	48	11920750007	04:41:28:420
RELAYNODE00A	4	0	CapacitiveType	-1.4	15	3	0	1331	31	129	8					128	85	True	True	48	11920754102	04:41:28:420
RELAYNODE00A	1	0	CapacitiveType	8.1	15	3	0	1285	36	145	6					128	85	True	True	48	11920760062	04:41:28:420
RELAYNODE00A	11	0	CapacitiveType	-19.9	15	3	0	6	45	159	0					128	84	True	True	48	11920769444	04:41:28:421
RELAYNODE00A	10	0	CapacitiveType	-18	15	3	0	0	46	162	3					128	83	True	True	48	11920776568	04:41:28:421
RELAYNODE00A	5	0	CapacitiveType	-5.9	15	3	0	0	0	150	32					128	84	True	True	48	11920779268	04:41:28:421
RELAYNODE00A	2	0	CapacitiveType	3.6	15	3	0	48	61	141	1					128	85	True	True	48	11920784730	04:41:28:421
RELAYNODE00A	6	0	CapacitiveType	-7.2	15	3	1	1296	1	140	5					128	83	True	True	48	11920787851	04:41:28:421
RELAYNODE00A	15	0	CapacitiveType	-22.5	15	3	0	1305	73	143	13					128	83	True	True	48	11920790735	04:41:28:421
RELAYNODE00A	4	0	CapacitiveType	-1.4	15	3	0	1332	31	129	6					128	85	True	True	48	11920793977	04:41:28:421
RELAYNODE00A	12	0	CapacitiveType	-20.5	15	3	0	1282	33	150	0					128	85	True	True	48	11920798931	04:41:28:421
RELAYNODE00A	1	0	CapacitiveType	8.7	15	3	0	1284	35	146	6					128	85	True	True	48	11920809504	04:41:28:421
RELAYNODE00A	13	0	CapacitiveType	-21.8	15	3	0	120	1	0	66					128	83	True	True	48	11920818112	04:41:28:421
RELAYNODE00A	10	0	CapacitiveType	-17.4	15	3	0	0	45	162	2					128	84	True	True	48	11920823031	04:41:28:422
RELAYNODE00A	2	0	CapacitiveType	3.6	15	3	0	49	60	140	0					128	85	True	True	48	11920826326	04:41:28:422
RELAYNODE00A	5	0	CapacitiveType	-5.9	15	3	0	0	1	150	31					128	83	True	True	48	11920831663	04:41:28:422
RELAYNODE00A	4	0	CapacitiveType	-1.4	15	3	0	1333	30	129	8					128	85	True	True	48	11920834692	04:41:28:422
RELAYNODE00A	7	0	CapacitiveType	-11.6	15	3	1	1	22	149	7					128	85	True	True	48	11920837552	04:41:28:422
RELAYNODE00A	11	0	CapacitiveType	-19.3	15	3	0	4	45	159	0					128	83	True	True	48	11920857010	04:41:28:422
RELAYNODE00A	1	0	CapacitiveType	8.1	15	3	0	1285	36	146	7					128	84	True	True	48	11920859783	04:41:28:422
RELAYNODE00A	6	0	CapacitiveType	-7.2	15	3	0	1295	0	140	5					128	83	True	True	48	11920866202	04:41:28:422
RELAYNODE00A	10	0	CapacitiveType	-17.4	15	3	0	1	46	161	2					128	83	True	True	48	11920870313	04:41:28:423
RELAYNODE00A	12	0	CapacitiveType	-20.5	15	3	0	1285	33	149	0					128	85	True	True	48	11920874128	04:41:28:423
RELAYNODE00A	7	0	CapacitiveType	-11.6	15	3	0	0	22	148	7					128	85	True	True	48	11920879542	04:41:28:423
RELAYNODE00A	5	0	CapacitiveType	-5.3	15	3	0	0	1	152	31					128	83	True	True	48	11920884882	04:41:28:423
RELAYNODE00A	13	0	CapacitiveType	-21.8	15	3	0	121	0	1	66					128	84	True	True	48	11920897398	04:41:28:439
RELAYNODE00A	2	0	CapacitiveType	3.6	15	3	0	48	59	140	0					128	85	True	True	48	11920901724	04:41:28:439
RELAYNODE00A	8	0	CapacitiveType	-14.2	15	3	2	74	1	43	103					128	85	True	True	48	11920906160	04:41:28:439
RELAYNODE00A	1	0	CapacitiveType	8.7	15	3	0	1285	35	146	6					128	85	True	True	48	11920910886	04:41:28:439
RELAYNODE00A	4	0	CapacitiveType	-1.4	15	3	0	1332	31	129	7					128	85	True	True	48	11920913784	04:41:28:439
RELAYNODE00A	10	0	CapacitiveType	-17.4	15	3	0	0	44	163	0					128	83	True	True	48	11920918419	04:41:28:439
RELAYNODE00A	7	0	CapacitiveType	-11	15	3	0	1	22	149	7					128	84	True	True	48	11920922364	04:41:28:439
RELAYNODE00A	5	0	CapacitiveType	-5.9	15	3	0	0	0	151	32					128	84	True	True	48	11920928272	04:41:28:439
RELAYNODE00A	13	0	CapacitiveType	-21.8	15	3	0	121	0	0	66					128	83	True	True	48	11920939662	04:41:28:439
RELAYNODE00A	2	0	CapacitiveType	3.6	15	3	0	49	60	140	1					128	85	True	True	48	11920945162	04:41:28:439
RELAYNODE00A	12	0	CapacitiveType	-20.5	15	3	0	1285	32	148	1					128	85	True	True	48	11920950615	04:41:28:439
RELAYNODE00A	8	0	CapacitiveType	-14.2	15	3	0	75	0	43	104					128	84	True	True	48	11920954739	04:41:28:439
RELAYNODE00A	7	0	CapacitiveType	-11	15	3	0	0	23	149	6					128	84	True	True	48	11920966020	04:41:28:439
RELAYNODE00A	5	0	CapacitiveType	-5.3	15	3	0	0	1	150	32					128	83	True	True	48	11920972481	04:41:28:439
RELAYNODE00A	13	0	CapacitiveType	-21.8	15	3	0	121	1	0	64					128	84	True	True	48	11920982765	04:41:28:439
RELAYNODE00A	14	0	CapacitiveType	-22.5	15	3	2	19	31	197	7					128	83	True	True	48	11920985786	04:41:28:439
RELAYNODE00A	2	0	CapacitiveType	3.6	15	3	0	48	60	141	0					128	85	True	True	48	11920989441	04:41:28:439
RELAYNODE00A	4	0	CapacitiveType	-2.1	15	3	0	1332	30	129	6					128	85	True	True	48	11920994194	04:41:28:439
RELAYNODE00A	8	0	CapacitiveType	-14.2	15	3	0	74	1	42	104					128	85	True	True	48	11921004154	04:41:28:439
RELAYNODE00A	10	0	CapacitiveType	-17.4	15	3	0	2	46	163	2					128	83	True	True	48	11921007690	04:41:28:439
RELAYNODE00A	7	0	CapacitiveType	-11	15	3	0	0	22	148	8					128	84	True	True	48	11921010510	04:41:28:439
RELAYNODE00A	5	0	CapacitiveType	-5.9	15	3	0	0	0	150	31					128	83	True	True	48	11921017513	04:41:28:439
RELAYNODE00A	6	0	CapacitiveType	-7.2	15	3	1	1296	0	140	4					128	84	True	True	48	11921022674	04:41:28:439
RELAYNODE00A	13	0	CapacitiveType	-21.8	15	3	0	120	0	1	66					128	84	True	True	48	11921026682	04:41:28:439
RELAYNODE00A	9	0	CapacitiveType	-14.8	15	3	2	1326	35	174	0					128	84	True	True	48	11921030210	04:41:28:439
RELAYNODE00A	2	0	CapacitiveType	3.6	15	3	0	49	60	140	0					128	85	True	True	48	11921034560	04:41:28:439
RELAYNODE00A	4	0	CapacitiveType	-1.4	15	3	0	1331	30	129	3					128	85	True	True	48	11921037759	04:41:28:439
RELAYNODE00A	8	0	CapacitiveType	-14.2	15	3	0	75	1	42	103					128	85	True	True	48	11921054416	04:41:28:439
RELAYNODE00A	10	0	CapacitiveType	-18	15	3	0	1	45	163	0					128	83	True	True	48	11921057606	04:41:28:439
RELAYNODE00A	11	0	CapacitiveType	-19.9	15	3	2	4	45	158	0					128	83	True	True	48	11921062123	04:41:28:439
RELAYNODE00A	6	0	CapacitiveType	-7.2	15	3	0	1295	1	140	5					128	84	True	True	48	11921065431	04:41:28:439
RELAYNODE00A	13	0	CapacitiveType	-21.8	15	3	0	120	0	0	65					128	83	True	True	48	11921071423	04:41:28:439
RELAYNODE00A	15	0	CapacitiveType	-23.1	15	3	2	1306	73	142	12					128	83	True	True	48	11921077330	04:41:28:439
RELAYNODE00A	2	0	CapacitiveType	3.6	15	3	0	48	60	141	0					128	85	True	True	48	11921080521	04:41:28:439
RELAYNODE00A	7	0	CapacitiveType	-11.6	15	3	0	1	22	149	5					128	84	True	True	48	11921095153	04:41:28:439
RELAYNODE00A	12	0	CapacitiveType	-20.5	15	3	1	1285	32	148	0					128	85	True	True	48	11921102753	04:41:28:439
RELAYNODE00A	1	0	CapacitiveType	8.1	15	3	2	1284	34	145	6					128	85	True	True	48	11921106806	04:41:28:439
RELAYNODE00A	9	0	CapacitiveType	-14.8	15	3	0	1326	35	174	1					128	84	True	True	48	11921113459	04:41:28:439
RELAYNODE00A	13	0	CapacitiveType	-21.8	15	3	0	120	0	0	64					128	83	True	True	48	11921116991	04:41:28:439
RELAYNODE00A	4	0	CapacitiveType	-1.4	15	3	0	1332	30	129	7					128	85	True	True	48	11921120507	04:41:28:439
RELAYNODE00A	15	0	CapacitiveType	-22.5	15	3	0	1305	74	142	12					128	83	True	True	48	11921124181	04:41:28:459
RELAYNODE00A	2	0	CapacitiveType	3.6	15	3	0	49	60	141	0					128	86	True	True	48	11921127333	04:41:28:459
RELAYNODE00A	7	0	CapacitiveType	-11	15	3	0	0	22	149	5					128	84	True	True	48	11921141478	04:41:28:459
RELAYNODE00A	14	0	CapacitiveType	-23.1	15	3	1	20	30	197	9					128	84	True	True	48	11921144462	04:41:28:459
RELAYNODE00A	6	0	CapacitiveType	-7.8	15	3	0	1295	1631	140	1840					128	83	True	True	48	11921147985	04:41:28:459
RELAYNODE00A	11	0	CapacitiveType	-19.3	15	3	0	6	46	157	1					128	84	True	True	48	11921153244	04:41:28:459
RELAYNODE00A	9	0	CapacitiveType	-15.4	15	3	0	1326	35	174	1					128	83	True	True	48	11921157714	04:41:28:459
RELAYNODE00A	13	0	CapacitiveType	-22.5	15	3	0	120	0	1	65					128	84	True	True	48	11921163387	04:41:28:459
RELAYNODE00A	15	0	CapacitiveType	-23.1	15	3	0	1306	72	143	12					128	83	True	True	48	11921171850	04:41:28:459
RELAYNODE00A	12	0	CapacitiveType	-21.2	15	3	0	1285	32	148	0					128	85	True	True	48	11921182533	04:41:28:459
RELAYNODE00A	14	0	CapacitiveType	-23.1	15	3	0	20	31	197	7					128	83	True	True	48	11921187253	04:41:28:459
RELAYNODE00A	10	0	CapacitiveType	-18	15	3	1	0	46	162	2					128	83	True	True	48	11921190093	04:41:28:459
RELAYNODE00A	11	0	CapacitiveType	-19.9	15	3	0	5	46	158	1					128	84	True	True	48	11921195393	04:41:28:459
RELAYNODE00A	3	0	CapacitiveType	0.5	15	3	3	61	1	0	74					128	83	True	True	48	11921201124	04:41:28:459
RELAYNODE00A	4	0	CapacitiveType	-1.4	15	3	0	1332	30	131	7					128	85	True	True	48	11921204553	04:41:28:459
RELAYNODE00A	13	0	CapacitiveType	-22.5	15	3	0	120	0	0	66					128	83	True	True	48	11921210606	04:41:28:459
RELAYNODE00A	15	0	CapacitiveType	-22.5	15	3	0	1305	74	142	14					128	83	True	True	48	11921220349	04:41:28:459
RELAYNODE00A	8	0	CapacitiveType	-14.2	15	3	1	75	0	42	103					128	85	True	True	48	11921224876	04:41:28:459
RELAYNODE00A	1	0	CapacitiveType	8.1	15	3	1	1285	35	146	5					128	85	True	True	48	11921228075	04:41:28:459
RELAYNODE00A	14	0	CapacitiveType	-23.1	15	3	0	21	31	197	9					128	84	True	True	48	11921230867	04:41:28:459
RELAYNODE00A	11	0	CapacitiveType	-19.3	15	3	0	6	45	157	0					128	84	True	True	48	11921238370	04:41:28:459
RELAYNODE00A	10	0	CapacitiveType	-18	15	3	0	0	45	162	2					128	84	True	True	48	11921241957	04:41:28:459
RELAYNODE00A	4	0	CapacitiveType	-1.4	15	3	0	1331	31	129	5					128	85	True	True	48	11921250945	04:41:28:459
RELAYNODE00A	3	0	CapacitiveType	0.5	15	3	0	61	0	1	74					128	83	True	True	48	11921254512	04:41:28:459
RELAYNODE00A	13	0	CapacitiveType	-21.8	15	3	0	120	0	1	65					128	83	True	True	48	11921258651	04:41:28:459
RELAYNODE00A	12	0	CapacitiveType	-20.5	15	3	0	1285	32	148	1					128	85	True	True	48	11921263604	04:41:28:459
RELAYNODE00A	2	0	CapacitiveType	3.6	15	3	1	49	59	141	1					128	85	True	True	48	11921266791	04:41:28:459
RELAYNODE00A	15	0	CapacitiveType	-23.1	15	3	0	1304	73	143	12					128	83	True	True	48	11921269666	04:41:28:459
RELAYNODE00A	14	0	CapacitiveType	-23.1	15	3	0	20	30	197	7					128	83	True	True	48	11921275300	04:41:28:459
RELAYNODE00A	11	0	CapacitiveType	-19.3	15	3	0	5	46	158	0					128	84	True	True	48	11921282175	04:41:28:459
RELAYNODE00A	10	0	CapacitiveType	-18	15	3	0	1	45	162	3					128	83	True	True	48	11921294640	04:41:28:479
RELAYNODE00A	4	0	CapacitiveType	-1.4	15	3	0	1332	30	129	7					128	85	True	True	48	11921298177	04:41:28:479
RELAYNODE00A	2	0	CapacitiveType	3.6	15	3	0	49	60	140	0					128	85	True	True	48	11921304852	04:41:28:479
RELAYNODE00A	12	0	CapacitiveType	-19.9	15	3	0	1285	32	149	1					128	85	True	True	48	11921307808	04:41:28:479
RELAYNODE00A	6	0	CapacitiveType	-7.2	15	3	1	1294	1	140	6					128	84	True	True	48	11921310856	04:41:28:479
RELAYNODE00A	8	0	CapacitiveType	-14.2	15	3	0	74	0	43	103					128	85	True	True	48	11921317542	04:41:28:479
RELAYNODE00A	14	0	CapacitiveType	-23.1	15	3	0	20	31	197	8					128	84	True	True	48	11921320557	04:41:28:479
RELAYNODE00A	9	0	CapacitiveType	-14.2	15	3	1	1325	34	173	0					128	83	True	True	48	11921324631	04:41:28:479
RELAYNODE00A	2	0	CapacitiveType	3.6	15	3	0	49	60	141	0					128	85	True	True	48	11921343755	04:41:28:479
RELAYNODE00A	13	0	CapacitiveType	-21.8	15	3	0	120	0	0	66					128	84	True	True	48	11921347092	04:41:28:479
RELAYNODE00A	3	0	CapacitiveType	0.5	15	3	0	60	0	1	73					128	83	True	True	48	11921350420	04:41:28:479
RELAYNODE00A	5	0	CapacitiveType	-5.9	15	3	2	1	0	151	32					128	83	True	True	48	11921355436	04:41:28:479
RELAYNODE00A	15	0	CapacitiveType	-23.1	15	3	0	1305	73	144	14					128	83	True	True	48	11921361388	04:41:28:479
RELAYNODE00A	14	0	CapacitiveType	-23.1	15	3	0	20	31	197	8					128	84	True	True	48	11921366634	04:41:28:479
RELAYNODE00A	8	0	CapacitiveType	-14.8	15	3	0	74	0	43	103					128	85	True	True	48	11921370940	04:41:28:479
RELAYNODE00A	2	0	CapacitiveType	3.6	15	3	0	49	60	141	0					128	86	True	True	48	11921383498	04:41:28:479
RELAYNODE00A	7	0	CapacitiveType	-11	15	3	2	1	22	150	6					128	85	True	True	48	11921389161	04:41:28:479
RELAYNODE00A	3	0	CapacitiveType	0.5	15	3	0	60	0	1	74					128	82	True	True	48	11921395015	04:41:28:479
RELAYNODE00A	5	0	CapacitiveType	-5.3	15	3	0	0	1	150	31					128	84	True	True	48	11921403205	04:41:28:479
RELAYNODE00A	11	0	CapacitiveType	-19.9	15	3	1	7	46	156	1					128	83	True	True	48	11921406963	04:41:28:479
RELAYNODE00A	9	0	CapacitiveType	-14.8	15	3	0	1326	34	173	1					128	83	True	True	48	11921412076	04:41:28:479
RELAYNODE00A	2	0	CapacitiveType	3.6	15	3	0	48	59	141	0					128	85	True	True	48	11921424082	04:41:28:479
RELAYNODE00A	12	0	CapacitiveType	-20.5	15	3	1	1285	32	149	0					128	84	True	True	48	11921429662	04:41:28:479
RELAYNODE00A	6	0	CapacitiveType	-7.8	15	3	1	1296	0	140	4					128	84	True	True	48	11921436679	04:41:28:479
RELAYNODE00A	3	0	CapacitiveType	0.5	15	3	0	60	1	1	74					128	83	True	True	48	11921440426	04:41:28:479
RELAYNODE00A	5	0	CapacitiveType	-5.3	15	3	0	1	0	150	33					128	83	True	True	48	11921451793	04:41:28:479
RELAYNODE00A	8	0	CapacitiveType	-14.2	15	3	0	75	0	41	103					128	84	True	True	48	11921455068	04:41:28:479
RELAYNODE00A	9	0	CapacitiveType	-14.8	15	3	0	1326	33	173	0					128	83	True	True	48	11921459420	04:41:28:479
RELAYNODE00A	4	0	CapacitiveType	-2.1	15	3	1	1331	30	130	7					128	85	True	True	48	11921464600	04:41:28:479
RELAYNODE00A	1	0	CapacitiveType	8.7	15	3	2	1284	34	146	5					128	85	True	True	48	11921472051	04:41:28:479
RELAYNODE00A	12	0	CapacitiveType	-20.5	15	3	0	1284	31	148	1					128	85	True	True	48	11921475854	04:41:28:479
RELAYNODE00A	7	0	CapacitiveType	-11	15	3	0	0	22	147	5					128	84	True	True	48	11921478668	04:41:28:479
RELAYNODE00A	6	0	CapacitiveType	-7.8	15	3	0	1296	0	140	6					128	83	True	True	48	11921483691	04:41:28:499
RELAYNODE00A	3	0	CapacitiveType	0.5	15	3	0	60	1	1	74					128	82	True	True	48	11921486651	04:41:28:499
RELAYNODE00A	11	0	CapacitiveType	-19.3	15	3	0	5	46	157	1					128	84	True	True	48	11921493231	04:41:28:499
RELAYNODE00A	15	0	CapacitiveType	-22.5	15	3	1	1305	73	141	12					128	83	True	True	48	11921496395	04:41:28:499
RELAYNODE00A	8	0	CapacitiveType	-14.2	15	3	0	74	0	43	103					128	85	True	True	48	11921499462	04:41:28:499
RELAYNODE00A	5	0	CapacitiveType	-5.9	15	3	2	1	1	150	31					128	83	True	True	48	11921502469	04:41:28:499
RELAYNODE00A	9	0	CapacitiveType	-14.2	15	3	0	1325	35	174	0					128	84	True	True	48	11921507590	04:41:28:499
RELAYNODE00A	5	0	CapacitiveType	-5.3	15	3	0	1	1	150	32					128	84	True	True	48	11921511241	04:41:28:499
RELAYNODE00A	10	0	CapacitiveType	-18	15	3	2	0	45	162	1					128	83	True	True	48	11921515418	04:41:28:499
RELAYNODE00A	5	0	CapacitiveType	-5.9	15	3	0	0	0	150	31					128	83	True	True	48	11921520832	04:41:28:499
RELAYNODE00A	7	0	CapacitiveType	-11	15	3	0	0	21	148	6					128	84	True	True	48	11921528443	04:41:28:499
RELAYNODE00A	5	0	CapacitiveType	-5.3	15	3	0	0	0	150	32					128	83	True	True	48	11921531246	04:41:28:499
RELAYNODE00A	3	0	CapacitiveType	0.5	15	3	1	61	0	0	75					128	82	True	True	48	11921534037	04:41:28:499
RELAYNODE00A	3	0	CapacitiveType	0.5	15	3	0	59	0	1	73					128	83	True	True	48	11921536783	04:41:28:499
RELAYNODE00A	11	0	CapacitiveType	-18.6	15	3	0	2	45	157	0					128	84	True	True	48	11921540003	04:41:28:499
RELAYNODE00A	5	0	CapacitiveType	-5.9	15	3	0	0	0	150	32					128	84	True	True	48	11921543795	04:41:28:499
RELAYNODE00A	3	0	CapacitiveType	0.5	15	3	1	60	0	0	73					128	83	True	True	48	11921546520	04:41:28:499
RELAYNODE00A	4	0	CapacitiveType	-2.1	15	3	0	1331	30	130	7					128	85	True	True	48	11921553929	04:41:28:499
RELAYNODE00A	13	0	CapacitiveType	-21.8	15	3	2	120	0	1	66					128	84	True	True	48	11921557426	04:41:28:499
RELAYNODE00A	3	0	CapacitiveType	0.5	15	3	2	61	1	0	74					128	83	True	True	48	11921561160	04:41:28:499
RELAYNODE00A	5	0	CapacitiveType	-5.3	15	3	2	0	0	150	32					128	83	True	True	48	11921565697	04:41:28:499
RELAYNODE00A	10	0	CapacitiveType	-18	15	3	0	1	46	162	2					128	83	True	True	48	11921570371	04:41:28:499
RELAYNODE00A	3	0	CapacitiveType	0.5	15	3	0	61	0	0	74					128	83	True	True	48	11921573186	04:41:28:499
RELAYNODE00A	7	0	CapacitiveType	-11	15	3	0	0	23	149	6					128	84	True	True	48	11921579052	04:41:28:499
RELAYNODE00A	5	0	CapacitiveType	-5.9	15	3	0	0	0	150	32					128	83	True	True	48	11921582073	04:41:28:499
RELAYNODE00A	8	0	CapacitiveType	-14.2	15	3	0	73	0	43	102					128	85	True	True	48	11921585910	04:41:28:499
RELAYNODE00A	3	0	CapacitiveType	0.5	15	3	1	61	0	0	73					128	83	True	True	48	11921589021	04:41:28:499
RELAYNODE00A	5	0	CapacitiveType	-5.9	15	3	0	1	0	150	32					128	84	True	True	48	11921596868	04:41:28:499
RELAYNODE00A	12	0	CapacitiveType	-20.5	15	3	1	1285	32	148	0					128	85	True	True	48	11921600980	04:41:28:509
RELAYNODE00A	3	0	CapacitiveType	0.5	15	3	0	60	1	1	73					128	83	True	True	48	11921603905	04:41:28:509
RELAYNODE00A	2	0	CapacitiveType	3.6	15	3	2	48	60	142	0					128	85	True	True	48	11921607925	04:41:28:509
RELAYNODE00A	5	0	CapacitiveType	-5.3	15	3	0	1	1	150	32					128	84	True	True	48	11921612483	04:41:28:509
RELAYNODE00A	10	0	CapacitiveType	-18	15	3	0	0	45	161	1					128	84	True	True	48	11921615491	04:41:28:509
RELAYNODE00A	3	0	CapacitiveType	0.5	15	3	0	61	0	1	73					128	82	True	True	48	11921620079	04:41:28:509
RELAYNODE00A	11	0	CapacitiveType	-19.3	15	3	0	8	46	157	1					128	84	True	True	48	11921628535	04:41:28:509
RELAYNODE00A	8	0	CapacitiveType	-14.2	15	3	0	76	0	42	103					128	85	True	True	48	11921632126	04:41:28:509
RELAYNODE00A	15	0	CapacitiveType	-22.5	15	3	3	1307	71	144	13					128	83	True	True	48	11921635420	04:41:28:509
RELAYNODE00A	5	0	CapacitiveType	-5.3	15	3	1	1	1	150	31					128	83	True	True	48	11921638991	04:41:28:509
RELAYNODE00A	4	0	CapacitiveType	-2.1	15	3	0	1332	30	129	7					128	85	True	True	48	11921644566	04:41:28:509
RELAYNODE00A	15	0	CapacitiveType	-22.5	15	3	0	1306	72	144	12					128	83	True	True	48	11921647629	04:41:28:509
RELAYNODE00A	2	0	CapacitiveType	3.6	15	3	0	48	60	141	0					128	85	True	True	48	11921650830	04:41:28:509
RELAYNODE00A	6	0	CapacitiveType	-7.8	15	3	1	1295	1	140	7					128	83	True	True	48	11921653590	04:41:28:509
RELAYNODE00A	3	0	CapacitiveType	0.5	15	3	2	60	0	1	73					128	82	True	True	48	11921657199	04:41:28:509
RELAYNODE00A	15	0	CapacitiveType	-22.5	15	3	0	1305	72	144	12					128	83	True	True	48	11921660656	04:41:28:509
RELAYNODE00A	5	0	CapacitiveType	-5.9	15	3	2	1	0	150	32					128	84	True	True	48	11921666025	04:41:28:509
RELAYNODE00A	7	0	CapacitiveType	-11	15	3	0	0	22	149	4					128	84	True	True	48	11921671861	04:41:28:509
RELAYNODE00A	15	0	CapacitiveType	-23.1	15	3	0	1305	72	143	13					128	82	True	True	48	11921675819	04:41:28:509
RELAYNODE00A	5	0	CapacitiveType	-5.3	15	3	0	1	0	151	32					128	83	True	True	48	11921678779	04:41:28:509
RELAYNODE00A	9	0	CapacitiveType	-14.8	15	3	1	1326	36	174	0					128	84	True	True	48	11921682199	04:41:28:509
RELAYNODE00A	3	0	CapacitiveType	0.5	15	3	1	59	0	1	73					128	83	True	True	48	11921687102	04:41:28:509
RELAYNODE00A	13	0	CapacitiveType	-21.2	15	3	1	121	0	0	64					128	83	True	True	48	11921690220	04:41:28:509
RELAYNODE00A	15	0	CapacitiveType	-22.5	15	3	1	1304	73	143	13					128	83	True	True	48	11921694040	04:41:28:524
RELAYNODE00A	5	0	CapacitiveType	-5.3	15	3	1	0	0	150	32					128	84	True	True	48	11921698039	04:41:28:524
RELAYNODE00A	15	0	CapacitiveType	-22.5	15	3	0	1305	71	144	13					128	83	True	True	48	11921700799	04:41:28:524
RELAYNODE00A	10	0	CapacitiveType	-18	15	3	0	0	46	163	0					128	83	True	True	48	11921704107	04:41:28:524
RELAYNODE00A	5	0	CapacitiveType	-5.3	15	3	0	1	0	150	31					128	83	True	True	48	11921708160	04:41:28:524
RELAYNODE00A	10	0	CapacitiveType	-18	15	3	0	0	46	162	3					128	83	True	True	48	11921711264	04:41:28:524
RELAYNODE00A	15	0	CapacitiveType	-22.5	15	3	1	1305	71	143	14					128	83	True	True	48	11921714100	04:41:28:524
RELAYNODE00A	10	0	CapacitiveType	-18	15	3	0	1	45	161	1					128	84	True	True	48	11921717843	04:41:28:524
RELAYNODE00A	8	0	CapacitiveType	-14.2	15	3	0	76	0	42	104					128	85	True	True	48	11921720873	04:41:28:524
RELAYNODE00A	15	0	CapacitiveType	-23.1	15	3	0	1305	72	143	13					128	82	True	True	48	11921724061	04:41:28:525
RELAYNODE00A	12	0	CapacitiveType	-20.5	15	3	1	1284	32	149	0					128	85	True	True	48	11921728203	04:41:28:525
RELAYNODE00A	3	0	CapacitiveType	0.5	15	3	2	59	0	1	73					128	83	True	True	48	11921731559	04:41:28:525
RELAYNODE00A	15	0	CapacitiveType	-22.5	15	3	0	1304	73	144	12					128	83	True	True	48	11921735297	04:41:28:525
RELAYNODE00A	10	0	CapacitiveType	-18	15	3	2	0	45	161	0					128	83	True	True	48	11921738808	04:41:28:525
RELAYNODE00A	13	0	CapacitiveType	-21.8	15	3	0	120	0	0	64					128	84	True	True	48	11921742668	04:41:28:525
RELAYNODE00A	15	0	CapacitiveType	-22.5	15	3	0	1306	72	143	11					128	83	True	True	48	11921747818	04:41:28:525
RELAYNODE00A	10	0	CapacitiveType	-18	15	3	0	0	45	162	1					128	83	True	True	48	11921750840	04:41:28:525
RELAYNODE00A	5	0	CapacitiveType	-5.3	15	3	2	0	0	151	33					128	83	True	True	48	11921755530	04:41:28:525
RELAYNODE00A	11	0	CapacitiveType	-19.3	15	3	1	6	46	159	0					128	84	True	True	48	11921759783	04:41:28:525
RELAYNODE00A	3	0	CapacitiveType	0.5	15	3	1	59	1	0	73					128	82	True	True	48	11921762513	04:41:28:525
RELAYNODE00A	15	0	CapacitiveType	-22.5	15	3	1	1305	73	144	13					128	83	True	True	48	11921765728	04:41:28:525
RELAYNODE00A	8	0	CapacitiveType	-14.2	15	3	0	74	1	42	103					128	84	True	True	48	11921768923	04:41:28:525
RELAYNODE00A	10	0	CapacitiveType	-18	15	3	2	0	46	162	1					128	84	True	True	48	11921774187	04:41:28:525
RELAYNODE00A	4	0	CapacitiveType	-1.4	15	3	1	1332	29	130	5					128	85	True	True	48	11921777248	04:41:28:526
RELAYNODE00A	15	0	CapacitiveType	-22.5	15	3	0	1306	73	144	13					128	83	True	True	48	11921781140	04:41:28:526
RELAYNODE00A	6	0	CapacitiveType	-7.2	15	3	1	1296	0	139	6					128	83	True	True	48	11921785188	04:41:28:526
RELAYNODE00A	3	0	CapacitiveType	0.5	15	3	0	59	0	0	74					128	82	True	True	48	11921788791	04:41:28:526
RELAYNODE00A	15	0	CapacitiveType	-23.1	15	3	0	1305	73	145	13					128	82	True	True	48	11921793100	04:41:28:526
RELAYNODE00A	13	0	CapacitiveType	-21.8	15	3	0	120	1	0	64					128	84	True	True	48	11921795950	04:41:28:526
RELAYNODE00A	10	0	CapacitiveType	-16.7	15	3	2	0	46	161	2					128	83	True	True	48	11921802110	04:41:28:526
RELAYNODE00A	3	0	CapacitiveType	0.5	15	3	0	59	0	1	73					128	82	True	True	48	11921805120	04:41:28:526
RELAYNODE00A	11	0	CapacitiveType	-19.9	15	3	0	7	46	157	0					128	84	True	True	48	11921809500	04:41:28:526
RELAYNODE00A	10	0	CapacitiveType	-17.4	15	3	0	1	45	162	3					128	83	True	True	48	11921815295	04:41:28:526
RELAYNODE00A	5	0	CapacitiveType	-5.9	15	3	2	0	1	150	32					128	83	True	True	48	11921818920	04:41:28:526
RELAYNODE00A	3	0	CapacitiveType	0.5	15	3	0	59	1	0	72					128	82	True	True	48	11921822729	04:41:28:526
RELAYNODE00A	15	0	CapacitiveType	-22.5	15	3	2	1304	74	143	12					128	83	True	True	48	11921826370	04:41:28:526
RELAYNODE00A	10	0	CapacitiveType	-18	15	3	0	0	46	162	0					128	83	True	True	48	11921829313	04:41:28:526
RELAYNODE00A	5	0	CapacitiveType	-5.3	15	3	0	1	1	150	32					128	83	True	True	48	11921833537	04:41:28:527
RELAYNODE00A	15	0	CapacitiveType	-23.1	15	3	0	1304	74	144	13					128	83	True	True	48	11921840599	04:41:28:527
RELAYNODE00A	10	0	CapacitiveType	-18	15	3	0	1	46	162	2					128	84	True	True	48	11921844153	04:41:28:527
RELAYNODE00A	1	0	CapacitiveType	8.7	15	3	3	1285	35	146	6					128	84	True	True	48	11921847355	04:41:28:527
RELAYNODE00A	15	0	CapacitiveType	-22.5	15	3	0	1305	73	143	13					128	83	True	True	48	11921855647	04:41:28:527
RELAYNODE00A	10	0	CapacitiveType	-18	15	3	0	1	45	162	1					128	83	True	True	48	11921859814	04:41:28:527
RELAYNODE00A	3	0	CapacitiveType	0.5	15	3	2	60	1	1	72					128	82	True	True	48	11921865048	04:41:28:527
RELAYNODE00A	4	0	CapacitiveType	-0.8	15	3	0	1333	30	130	6					128	85	True	True	48	11921870851	04:41:28:527
RELAYNODE00A	5	0	CapacitiveType	-5.9	15	3	1	0	0	150	32					128	83	True	True	48	11921873985	04:41:28:527
RELAYNODE00A	6	0	CapacitiveType	-7.8	15	3	0	1296	0	140	7					128	83	True	True	48	11921877081	04:41:28:527
RELAYNODE00A	10	0	CapacitiveType	-17.4	15	3	0	2	45	162	1					128	83	True	True	48	11921881502	04:41:28:527
RELAYNODE00A	3	0	CapacitiveType	0.5	15	3	0	60	0	0	72					128	83	True	True	48	11921886146	04:41:28:527
RELAYNODE00A	15	0	CapacitiveType	-22.5	15	3	1	1305	73	142	13					128	82	True	True	48	11921889890	04:41:28:528
RELAYNODE00A	1	0	CapacitiveType	8.7	15	3	0	1285	35	145	7					128	84	True	True	48	11921894830	04:41:28:528
RELAYNODE00A	12	0	CapacitiveType	-20.5	15	3	1	1284	31	148	0					128	85	True	True	48	11921897766	04:41:28:528
RELAYNODE00A	11	0	CapacitiveType	-19.3	15	3	0	4	46	158	0					128	84	True	True	48	11921901964	04:41:28:528
RELAYNODE00A	9	0	CapacitiveType	-14.2	15	3	3	1326	36	174	0					128	83	True	True	48	11921904725	04:41:28:528
RELAYNODE00A	14	0	CapacitiveType	-23.1	15	3	3	20	31	197	8					128	83	True	True	48	11921907540	04:41:28:528
RELAYNODE00A	15	0	CapacitiveType	-22.5	15	3	0	1305	72	143	13					128	83	True	True	48	11921913623	04:41:28:528
RELAYNODE00A	9	0	CapacitiveType	-14.8	15	3	1	1325	35	175	0					128	84	True	True	48	11921917181	04:41:28:528
RELAYNODE00A	10	0	CapacitiveType	-18	15	3	2	2	46	162	0					128	83	True	True	48	11921922017	04:41:28:528
RELAYNODE00A	3	0	CapacitiveType	0.5	15	3	1	60	0	0	74					128	83	True	True	48	11921926152	04:41:28:528
RELAYNODE00A	9	0	CapacitiveType	-14.2	15	3	0	1325	35	174	0					128	83	True	True	48	11921930094	04:41:28:528
RELAYNODE00A	13	0	CapacitiveType	-22.5	15	3	1	120	0	0	65					128	84	True	True	48	11921933105	04:41:28:528
RELAYNODE00A	5	0	CapacitiveType	-5.9	15	3	2	0	0	150	31					128	83	True	True	48	11921936291	04:41:28:528
RELAYNODE00A	10	0	CapacitiveType	-18	15	3	0	0	44	162	0					128	84	True	True	48	11921940927	04:41:28:528
RELAYNODE00A	9	0	CapacitiveType	-14.2	15	3	0	1326	35	174	1					128	84	True	True	48	11921944303	04:41:28:528
RELAYNODE00A	12	0	CapacitiveType	-20.5	15	3	0	1284	33	147	0					128	84	True	True	48	11921948427	04:41:28:528
RELAYNODE00A	2	0	CapacitiveType	3.6	15	3	2	48	59	141	1					128	85	True	True	48	11921952169	04:41:28:529
RELAYNODE00A	10	0	CapacitiveType	-17.4	15	3	0	2	45	162	3					128	83	True	True	48	11921956464	04:41:28:529
RELAYNODE00A	9	0	CapacitiveType	-14.8	15	3	0	1325	35	173	0					128	83	True	True	48	11921959793	04:41:28:529
RELAYNODE00A	5	0	CapacitiveType	-5.3	15	3	0	0	0	151	30					128	83	True	True	48	11921964380	04:41:28:529
RELAYNODE00A	15	0	CapacitiveType	-22.5	15	3	2	1305	73	145	12					128	83	True	True	48	11921967817	04:41:28:529
RELAYNODE00A	10	0	CapacitiveType	-17.4	15	3	0	1	45	161	2					128	83	True	True	48	11921973282	04:41:28:529
RELAYNODE00A	9	0	CapacitiveType	-14.8	15	3	0	1325	34	174	1					128	84	True	True	48	11921976590	04:41:28:529
RELAYNODE00A	5	0	CapacitiveType	-5.3	15	3	0	0	0	150	31					128	84	True	True	48	11921983689	04:41:28:549
RELAYNODE00A	8	0	CapacitiveType	-14.2	15	3	2	73	0	41	103					128	84	True	True	48	11921987464	04:41:28:549
RELAYNODE00A	10	0	CapacitiveType	-17.4	15	3	0	0	45	162	2					128	83	True	True	48	11921991411	04:41:28:549
RELAYNODE00A	9	0	CapacitiveType	-14.2	15	3	0	1325	35	173	0					128	84	True	True	48	11921994681	04:41:28:549
RELAYNODE00A	2	0	CapacitiveType	3.6	15	3	0	48	59	142	1					128	85	True	True	48	11921997874	04:41:28:549
RELAYNODE00A	15	0	CapacitiveType	-22.5	15	3	1	1305	74	143	12					128	83	True	True	48	11922003354	04:41:28:549
RELAYNODE00A	4	0	CapacitiveType	-2.1	15	3	1	1333	30	131	5					128	85	True	True	48	11922007316	04:41:28:549
RELAYNODE00A	10	0	CapacitiveType	-17.4	15	3	0	1	45	162	0					128	84	True	True	48	11922010831	04:41:28:549
RELAYNODE00A	5	0	CapacitiveType	-5.9	15	3	0	0	1	150	31					128	83	True	True	48	11922014044	04:41:28:549
RELAYNODE00A	9	0	CapacitiveType	-14.2	15	3	1	1326	35	174	1					128	84	True	True	48	11922017312	04:41:28:549
RELAYNODE00A	9	0	CapacitiveType	-14.2	15	3	0	1326	1610	174	0					128	83	True	True	48	11922023429	04:41:28:549
RELAYNODE00A	1	0	CapacitiveType	8.1	15	3	1	1285	35	146	6					128	85	True	True	48	11922027840	04:41:28:549
RELAYNODE00A	10	0	CapacitiveType	-17.4	15	3	0	0	46	161	1					128	84	True	True	48	11922031552	04:41:28:549
RELAYNODE00A	5	0	CapacitiveType	-5.3	15	3	0	0	0	150	31					128	83	True	True	48	11922035151	04:41:28:549
RELAYNODE00A	11	0	CapacitiveType	-19.3	15	3	1	6	45	157	0					128	84	True	True	48	11922038076	04:41:28:549
RELAYNODE00A	15	0	CapacitiveType	-23.7	15	3	1	1306	73	143	12					128	83	True	True	48	11922040954	04:41:28:549
RELAYNODE00A	2	0	CapacitiveType	3.6	15	3	0	48	61	140	0					128	86	True	True	48	11922044420	04:41:28:549
RELAYNODE00A	9	0	CapacitiveType	-14.8	15	3	2	1325	36	173	0					128	84	True	True	48	11922050271	04:41:28:549
RELAYNODE00A	10	0	CapacitiveType	-18	15	3	0	0	45	162	1					128	83	True	True	48	11922053530	04:41:28:549
RELAYNODE00A	5	0	CapacitiveType	-5.9	15	3	0	0	0	150	31					128	83	True	True	48	11922057080	04:41:28:549
RELAYNODE00A	15	0	CapacitiveType	-22.5	15	3	0	1304	73	143	13					128	83	True	True	48	11922061091	04:41:28:549
RELAYNODE00A	9	0	CapacitiveType	-14.8	15	3	1	1325	35	174	0					128	83	True	True	48	11922068195	04:41:28:549
RELAYNODE00A	3	0	CapacitiveType	0.5	15	3	3	60	0	1	73					128	83	True	True	48	11922072913	04:41:28:549
RELAYNODE00A	10	0	CapacitiveType	-18	15	3	0	0	45	161	0					128	83	True	True	48	11922076799	04:41:28:549
RELAYNODE00A	5	0	CapacitiveType	-5.9	15	3	0	1	0	150	31					128	84	True	True	48	11922079833	04:41:28:549
RELAYNODE00A	9	0	CapacitiveType	-14.8	15	3	0	1325	34	173	0					128	83	True	True	48	11922082956	04:41:28:549
RELAYNODE00A	14	0	CapacitiveType	-23.1	15	3	3	20	31	198	7					128	83	True	True	48	11922085877	04:41:28:549
RELAYNODE00A	11	0	CapacitiveType	-19.9	15	3	0	7	46	158	0					128	84	True	True	48	11922090749	04:41:28:549
RELAYNODE00A	9	0	CapacitiveType	-14.2	15	3	0	1325	34	173	1					128	84	True	True	48	11922093625	04:41:28:549
RELAYNODE00A	6	0	CapacitiveType	-7.2	15	3	2	1295	1	140	7					128	84	True	True	48	11922097048	04:41:28:549
RELAYNODE00A	14	0	CapacitiveType	-23.1	15	3	2	20	31	197	8					128	83	True	True	48	11922101107	04:41:28:549
RELAYNODE00A	13	0	CapacitiveType	-21.8	15	3	1	120	0	0	65					128	84	True	True	48	11922103883	04:41:28:549
RELAYNODE00A	10	0	CapacitiveType	-17.4	15	3	1	0	45	162	1					128	83	True	True	48	11922110174	04:41:28:549
RELAYNODE00A	3	0	CapacitiveType	0.5	15	3	1	60	1	1	75					128	82	True	True	48	11922113702	04:41:28:569
RELAYNODE00A	14	0	CapacitiveType	-23.1	15	3	1	20	31	198	10					128	83	True	True	48	11922117958	04:41:28:569
RELAYNODE00A	9	0	CapacitiveType	-14.8	15	3	1	1326	34	172	1					128	83	True	True	48	11922122217	04:41:28:569
RELAYNODE00A	5	0	CapacitiveType	-5.3	15	3	1	0	0	150	32					128	83	True	True	48	11922125543	04:41:28:569
RELAYNODE00A	2	0	CapacitiveType	3.6	15	3	0	48	59	140	1					128	85	True	True	48	11922129719	04:41:28:569
RELAYNODE00A	14	0	CapacitiveType	-23.1	15	3	0	21	31	198	7					128	83	True	True	48	11922132685	04:41:28:569
RELAYNODE00A	10	0	CapacitiveType	-18	15	3	0	0	45	162	0					128	84	True	True	48	11922136348	04:41:28:569
RELAYNODE00A	5	0	CapacitiveType	-5.9	15	3	0	1	1	150	33					128	84	True	True	48	11922139599	04:41:28:569
RELAYNODE00A	11	0	CapacitiveType	-19.3	15	3	0	6	46	158	1					128	83	True	True	48	11922144250	04:41:28:569
RELAYNODE00A	9	0	CapacitiveType	-14.2	15	3	1	1325	35	174	1					128	83	True	True	48	11922147510	04:41:28:569
RELAYNODE00A	15	0	CapacitiveType	-22.5	15	3	3	1306	72	143	13					128	83	True	True	48	11922150449	04:41:28:569
RELAYNODE00A	10	0	CapacitiveType	-17.4	15	3	0	1	45	162	1					128	83	True	True	48	11922154371	04:41:28:569
RELAYNODE00A	14	0	CapacitiveType	-23.1	15	3	2	18	31	197	8					128	83	True	True	48	11922157794	04:41:28:569
RELAYNODE00A	9	0	CapacitiveType	-14.8	15	3	0	1325	35	173	0					128	83	True	True	48	11922161435	04:41:28:569
RELAYNODE00A	15	0	CapacitiveType	-23.1	15	3	0	1305	73	142	13					128	83	True	True	48	11922164845	04:41:28:569
RELAYNODE00A	3	0	CapacitiveType	0.5	15	3	1	60	1	1	73					128	83	True	True	48	11922168704	04:41:28:569
RELAYNODE00A	14	0	CapacitiveType	-24.4	15	3	0	20	32	198	7					128	84	True	True	48	11922172552	04:41:28:569
RELAYNODE00A	9	0	CapacitiveType	-14.2	15	3	0	1325	35	173	0					128	84	True	True	48	11922176185	04:41:28:569
RELAYNODE00A	15	0	CapacitiveType	-23.1	15	3	0	1304	73	143	12					128	83	True	True	48	11922180059	04:41:28:569
RELAYNODE00A	10	0	CapacitiveType	-18	15	3	0	1	45	162	0					128	83	True	True	48	11922182802	04:41:28:569
RELAYNODE00A	4	0	CapacitiveType	-2.1	15	3	1	1331	30	129	6					128	85	True	True	48	11922188026	04:41:28:569
RELAYNODE00A	7	0	CapacitiveType	-11.6	15	3	3	1	23	148	7					128	84	True	True	48	11922191518	04:41:28:569
RELAYNODE00A	14	0	CapacitiveType	-23.1	15	3	1	21	31	197	8					128	83	True	True	48	11922195588	04:41:28:569
RELAYNODE00A	11	0	CapacitiveType	-19.3	15	3	0	6	47	157	1					128	84	True	True	48	11922198581	04:41:28:569
RELAYNODE00A	3	0	CapacitiveType	0.5	15	3	0	59	1	1	73					128	83	True	True	48	11922201463	04:41:28:569
RELAYNODE00A	7	0	CapacitiveType	-11.6	15	3	2	0	23	149	7					128	84	True	True	48	11922204374	04:41:28:569
RELAYNODE00A	8	0	CapacitiveType	-14.2	15	3	2	74	0	43	103					128	85	True	True	48	11922210635	04:41:28:569
RELAYNODE00A	5	0	CapacitiveType	-5.3	15	3	2	0	0	150	34					128	83	True	True	48	11922214095	04:41:28:569
RELAYNODE00A	15	0	CapacitiveType	-22.5	15	3	1	1303	73	144	13					128	83	True	True	48	11922217845	04:41:28:569
RELAYNODE00A	14	0	CapacitiveType	-22.5	15	3	1	20	31	197	7					128	83	True	True	48	11922220683	04:41:28:569
RELAYNODE00A	7	0	CapacitiveType	-11.6	15	3	2	1	20	148	6					128	84	True	True	48	11922223856	04:41:28:569
RELAYNODE00A	9	0	CapacitiveType	-14.8	15	3	2	1326	34	174	0					128	84	True	True	48	11922228087	04:41:28:569
RELAYNODE00A	8	0	CapacitiveType	-14.2	15	3	1	75	1	41	103					128	85	True	True	48	11922231995	04:41:28:569
RELAYNODE00A	13	0	CapacitiveType	-21.8	15	3	1	119	0	0	66					128	84	True	True	48	11922234967	04:41:28:569
RELAYNODE00A	6	0	CapacitiveType	-7.2	15	3	3	1294	1	139	6					128	84	True	True	48	11922238169	04:41:28:569
RELAYNODE00A	7	0	CapacitiveType	-11	15	3	0	1	22	149	7					128	84	True	True	48	11922240918	04:41:28:569
RELAYNODE00A	8	0	CapacitiveType	-14.2	15	3	0	75	0	42	103					128	85	True	True	48	11922243712	04:41:28:569
RELAYNODE00A	12	0	CapacitiveType	-21.2	15	3	2	1283	32	148	1					128	85	True	True	48	11922246568	04:41:28:569
RELAYNODE00A	7	0	CapacitiveType	-11	15	3	1	1	22	148	7					128	85	True	True	48	11922250090	04:41:28:569
RELAYNODE00A	6	0	CapacitiveType	-7.2	15	3	1	1296	1	140	6					128	84	True	True	48	11922253136	04:41:28:569
RELAYNODE00A	5	0	CapacitiveType	-5.3	15	3	1	0	1	151	31					128	83	True	True	48	11922255823	04:41:28:569
RELAYNODE00A	7	0	CapacitiveType	-11	15	3	0	1	22	148	7					128	84	True	True	48	11922258595	04:41:28:569
RELAYNODE00A	3	0	CapacitiveType	0.5	15	3	1	60	1	0	75					128	82	True	True	48	11922261480	04:41:28:569
RELAYNODE00A	10	0	CapacitiveType	-18	15	3	2	0	46	161	2					128	83	True	True	48	11922264349	04:41:28:569
RELAYNODE00A	11	0	CapacitiveType	-19.3	15	3	0	5	44	157	0					128	84	True	True	48	11922267938	04:41:28:569
RELAYNODE00A	7	0	CapacitiveType	-11	15	3	1	1	22	148	6					128	85	True	True	48	11922271481	04:41:28:569
RELAYNODE00A	6	0	CapacitiveType	-7.2	15	3	2	1296	0	139	5					128	84	True	True	48	11922274243	04:41:28:569
RELAYNODE00A	9	0	CapacitiveType	-14.2	15	3	2	1325	35	174	0					128	83	True	True	48	11922277827	04:41:28:569
RELAYNODE00A	11	0	CapacitiveType	-19.3	15	3	1	4	45	158	0					128	84	True	True	48	11922280720	04:41:28:569
RELAYNODE00A	14	0	CapacitiveType	-22.5	15	3	3	20	29	199	7					128	83	True	True	48	11922285427	04:41:28:569
RELAYNODE00A	6	0	CapacitiveType	-7.2	15	3	0	1296	1	141	7					128	84	True	True	48	11922291729	04:41:28:569
RELAYNODE00A	1	0	CapacitiveType	8.1	15	3	3	1284	35	146	6					128	85	True	True	48	11922294607	04:41:28:589
RELAYNODE00A	3	0	CapacitiveType	0.5	15	3	0	59	1	1	73					128	82	True	True	48	11922297439	04:41:28:589
RELAYNODE00A	11	0	CapacitiveType	-19.3	15	3	2	6	46	157	0					128	84	True	True	48	11922300223	04:41:28:589
RELAYNODE00A	1	0	CapacitiveType	8.1	15	3	0	1284	34	145	6					128	84	True	True	48	11922303684	04:41:28:589
RELAYNODE00A	7	0	CapacitiveType	-10.4	15	3	2	1	22	149	5					128	84	True	True	48	11922306579	04:41:28:589
RELAYNODE00A	8	0	CapacitiveType	-14.2	15	3	3	75	0	41	103					128	84	True	True	48	11922309702	04:41:28:589
RELAYNODE00A	5	0	CapacitiveType	-5.3	15	3	1	0	1	150	32					128	84	True	True	48	11922312958	04:41:28:589
RELAYNODE00A	11	0	CapacitiveType	-19.3	15	3	1	5	46	158	0					128	84	True	True	48	11922315855	04:41:28:589
RELAYNODE00A	1	0	CapacitiveType	8.7	15	3	2	1284	35	146	7					128	85	True	True	48	11922319250	04:41:28:589
RELAYNODE00A	9	0	CapacitiveType	-14.8	15	3	1	1325	35	174	0					128	84	True	True	48	11922323006	04:41:28:589
RELAYNODE00A	7	0	CapacitiveType	-11.6	15	3	1	1	23	149	6					128	85	True	True	48	11922326037	04:41:28:589
RELAYNODE00A	11	0	CapacitiveType	-19.3	15	3	0	4	47	159	1					128	84	True	True	48	11922329107	04:41:28:589
RELAYNODE00A	5	0	CapacitiveType	-5.3	15	3	0	1	0	150	31					128	83	True	True	48	11922331859	04:41:28:589
RELAYNODE00A	3	0	CapacitiveType	1.1	15	3	0	60	0	1	74					128	83	True	True	48	11922334656	04:41:28:589
RELAYNODE00A	6	0	CapacitiveType	-7.8	15	3	3	1296	0	140	5					128	84	True	True	48	11922338094	04:41:28:589
RELAYNODE00A	8	0	CapacitiveType	-14.2	15	3	1	75	0	42	104					128	85	True	True	48	11922340934	04:41:28:589
RELAYNODE00A	1	0	CapacitiveType	8.1	15	3	2	1285	34	146	5					128	84	True	True	48	11922344889	04:41:28:589
RELAYNODE00A	14	0	CapacitiveType	-23.1	15	3	3	21	30	197	9					128	83	True	True	48	11922347715	04:41:28:589
RELAYNODE00A	5	0	CapacitiveType	-5.9	15	3	0	0	1	150	32					128	83	True	True	48	11922351583	04:41:28:589
RELAYNODE00A	15	0	CapacitiveType	-22.5	15	3	3	1306	72	143	12					128	83	True	True	48	11922354606	04:41:28:589
RELAYNODE00A	8	0	CapacitiveType	-14.2	15	3	0	73	0	43	103					128	85	True	True	48	11922358021	04:41:28:589
RELAYNODE00A	4	0	CapacitiveType	-2.1	15	3	1	1332	31	130	6					128	85	True	True	48	11922361104	04:41:28:589
RELAYNODE00A	1	0	CapacitiveType	8.1	15	3	1	1285	35	146	5					128	84	True	True	48	11922364409	04:41:28:589
RELAYNODE00A	6	0	CapacitiveType	-7.2	15	3	2	1295	0	140	6					128	84	True	True	48	11922368069	04:41:28:589
RELAYNODE00A	2	0	CapacitiveType	3.6	15	3	2	48	61	141	0					128	85	True	True	48	11922370872	04:41:28:589
RELAYNODE00A	14	0	CapacitiveType	-23.1	15	3	1	21	30	197	6					128	83	True	True	48	11922373788	04:41:28:589
RELAYNODE00A	6	0	CapacitiveType	-7.2	15	3	0	1295	0	139	5					128	84	True	True	48	11922376592	04:41:28:589
RELAYNODE00A	11	0	CapacitiveType	-19.3	15	3	3	6	45	158	1					128	84	True	True	48	11922380459	04:41:28:589
RELAYNODE00A	12	0	CapacitiveType	-21.2	15	3	1	1283	31	149	0					128	85	True	True	48	11922383645	04:41:28:589
RELAYNODE00A	15	0	CapacitiveType	-23.1	15	3	0	1305	73	143	12					128	83	True	True	48	11922387116	04:41:28:589
RELAYNODE00A	1	0	CapacitiveType	8.7	15	3	1	1284	34	145	5					128	84	True	True	48	11922389875	04:41:28:589
RELAYNODE00A	8	0	CapacitiveType	-14.8	15	3	1	74	0	42	103					128	85	True	True	48	11922393776	04:41:28:589
RELAYNODE00A	6	0	CapacitiveType	-7.8	15	3	1	1296	0	139	4					128	84	True	True	48	11922396902	04:41:28:589
RELAYNODE00A	5	0	CapacitiveType	-5.9	15	3	1	1	0	150	31					128	83	True	True	48	11922400207	04:41:28:589
RELAYNODE00A	11	0	CapacitiveType	-19.3	15	3	1	5	46	159	0					128	84	True	True	48	11922404728	04:41:28:589
RELAYNODE00A	4	0	CapacitiveType	-1.4	15	3	0	1333	31	130	5					128	85	True	True	48	11922407560	04:41:28:589
RELAYNODE00A	14	0	CapacitiveType	-23.1	15	3	1	21	30	197	8					128	84	True	True	48	11922410304	04:41:28:589
RELAYNODE00A	13	0	CapacitiveType	-21.8	15	3	4	121	0	0	65					128	84	True	True	48	11922413201	04:41:28:589
RELAYNODE00A	3	0	CapacitiveType	0.5	15	3	2	59	0	1	73					128	83	True	True	48	11922416068	04:41:28:589
RELAYNODE00A	6	0	CapacitiveType	-7.8	15	3	1	1296	1	139	6					128	84	True	True	48	11922419293	04:41:28:589
RELAYNODE00A	1	0	CapacitiveType	8.7	15	3	2	1284	35	146	7					128	84	True	True	48	11922423233	04:41:28:589
RELAYNODE00A	8	0	CapacitiveType	-14.2	15	3	1	74	0	43	104					128	85	True	True	48	11922426023	04:41:28:589
RELAYNODE00A	7	0	CapacitiveType	-11	15	3	3	1	22	149	8					128	85	True	True	48	11922430826	04:41:28:589
RELAYNODE00A	15	0	CapacitiveType	-23.1	15	3	1	1305	73	142	11					128	83	True	True	48	11922434333	04:41:28:589
RELAYNODE00A	6	0	CapacitiveType	-7.2	15	3	0	1296	0	140	6					128	83	True	True	48	11922437259	04:41:28:589
RELAYNODE00A	1	0	CapacitiveType	8.1	15	3	0	1284	34	146	6					128	84	True	True	48	11922440339	04:41:28:589
RELAYNODE00A	11	0	CapacitiveType	-19.3	15	3	2	5	46	158	0					128	84	True	True	48	11922444880	04:41:28:589
RELAYNODE00A	13	0	CapacitiveType	-21.8	15	3	1	120	1	0	66					128	84	True	True	48	11922448228	04:41:28:589
RELAYNODE00A	7	0	CapacitiveType	-11	15	3	0	1	23	149	4					128	84	True	True	48	11922452857	04:41:28:589
RELAYNODE00A	15	0	CapacitiveType	-22.5	15	3	0	1305	74	143	13					128	83	True	True	48	11922455972	04:41:28:589
RELAYNODE00A	14	0	CapacitiveType	-22.5	15	3	2	19	31	197	9					128	84	True	True	48	11922459059	04:41:28:589
RELAYNODE00A	6	0	CapacitiveType	-7.8	15	3	1	1296	0	140	5					128	84	True	True	48	11922463331	04:41:28:589
RELAYNODE00A	11	0	CapacitiveType	-19.9	15	3	0	7	47	158	0					128	84	True	True	48	11922466791	04:41:28:589
RELAYNODE00A	13	0	CapacitiveType	-21.8	15	3	0	119	1	0	66					128	83	True	True	48	11922471410	04:41:28:589
RELAYNODE00A	1	0	CapacitiveType	8.7	15	3	1	1285	34	146	6					128	84	True	True	48	11922474193	04:41:28:589
RELAYNODE00A	6	0	CapacitiveType	-7.2	15	3	0	1295	0	139	6					128	84	True	True	48	11922477083	04:41:28:589
RELAYNODE00A	12	0	CapacitiveType	-20.5	15	3	0	1283	33	149	1					128	84	True	True	48	11922480383	04:41:28:589
RELAYNODE00A	14	0	CapacitiveType	-23.1	15	3	0	20	30	198	9					128	83	True	True	48	11922483164	04:41:28:589
RELAYNODE00A	3	0	CapacitiveType	0.5	15	3	1	59	0	1	74					128	82	True	True	48	11922486798	04:41:28:589
RELAYNODE00A	11	0	CapacitiveType	-19.3	15	3	0	6	45	157	1					128	84	True	True	48	11922490022	04:41:28:589
RELAYNODE00A	1	0	CapacitiveType	8.7	15	3	0	1285	35	145	6					128	84	True	True	48	11922493457	04:41:28:609
RELAYNODE00A	4	0	CapacitiveType	-2.1	15	3	0	1332	30	131	6					128	85	True	True	48	11922498133	04:41:28:609
RELAYNODE00A	7	0	CapacitiveType	-11	15	3	2	1	22	148	6					128	84	True	True	48	11922501097	04:41:28:609
RELAYNODE00A	6	0	CapacitiveType	-7.8	15	3	1	1295	0	139	5					128	84	True	True	48	11922506385	04:41:28:609
RELAYNODE00A	9	0	CapacitiveType	-14.8	15	3	4	1325	34	172	1					128	83	True	True	48	11922510584	04:41:28:609
RELAYNODE00A	3	0	CapacitiveType	0.5	15	3	0	59	0	0	74					128	82	True	True	48	11922514013	04:41:28:609
RELAYNODE00A	7	0	CapacitiveType	-11.6	15	3	0	0	23	149	6					128	84	True	True	48	11922517904	04:41:28:609
RELAYNODE00A	15	0	CapacitiveType	-22.5	15	3	1	1304	73	144	11					128	83	True	True	48	11922520640	04:41:28:609
RELAYNODE00A	5	0	CapacitiveType	-5.3	15	3	2	0	0	150	33					128	83	True	True	48	11922526104	04:41:28:609
RELAYNODE00A	6	0	CapacitiveType	-7.2	15	3	0	1295	1	140	6					128	84	True	True	48	11922529852	04:41:28:609
RELAYNODE00A	1	0	CapacitiveType	8.7	15	3	2	1285	34	147	6					128	84	True	True	48	11922533385	04:41:28:609
RELAYNODE00A	13	0	CapacitiveType	-21.8	15	3	2	120	0	0	65					128	84	True	True	48	11922536186	04:41:28:609
RELAYNODE00A	2	0	CapacitiveType	3.6	15	3	1	48	59	141	0					128	85	True	True	48	11922538947	04:41:28:609
RELAYNODE00A	3	0	CapacitiveType	0.5	15	3	0	60	0	1	74					128	83	True	True	48	11922542045	04:41:28:609
RELAYNODE00A	9	0	CapacitiveType	-14.8	15	3	0	1326	34	174	0					128	84	True	True	48	11922545813	04:41:28:609
RELAYNODE00A	14	0	CapacitiveType	-23.1	15	3	2	21	30	197	8					128	83	True	True	48	11922549078	04:41:28:609
RELAYNODE00A	7	0	CapacitiveType	-11	15	3	1	0	23	149	7					128	84	True	True	48	11922553556	04:41:28:609
RELAYNODE00A	11	0	CapacitiveType	-19.3	15	3	2	5	47	159	1					128	84	True	True	48	11922556527	04:41:28:609
RELAYNODE00A	3	0	CapacitiveType	0.5	15	3	0	59	1	0	75					128	82	True	True	48	11922560323	04:41:28:609
RELAYNODE00A	13	0	CapacitiveType	-21.8	15	3	0	121	0	0	65					128	84	True	True	48	11922563529	04:41:28:609
RELAYNODE00A	14	0	CapacitiveType	-23.1	15	3	0	21	30	197	7					128	84	True	True	48	11922566342	04:41:28:609
RELAYNODE00A	9	0	CapacitiveType	-14.8	15	3	0	1326	34	173	0					128	84	True	True	48	11922570050	04:41:28:609
RELAYNODE00A	15	0	CapacitiveType	-23.1	15	3	1	1306	72	144	12					128	83	True	True	48	11922573587	04:41:28:609
RELAYNODE00A	10	0	CapacitiveType	-17.4	15	3	4	0	45	162	2					128	83	True	True	48	11922578190	04:41:28:609
RELAYNODE00A	5	0	CapacitiveType	-5.3	15	3	1	1	1	150	32					128	84	True	True	48	11922581199	04:41:28:609
RELAYNODE00A	11	0	CapacitiveType	-19.3	15	3	0	6	46	157	0					128	84	True	True	48	11922583919	04:41:28:609
RELAYNODE00A	1	0	CapacitiveType	8.7	15	3	2	1285	34	146	6					128	85	True	True	48	11922587298	04:41:28:609
RELAYNODE00A	4	0	CapacitiveType	-1.4	15	3	1	1333	29	130	6					128	85	True	True	48	11922590090	04:41:28:609
RELAYNODE00A	4	0	CapacitiveType	-1.4	15	3	0	1333	29	130	6					128	85	True	True	48	11922592887	04:41:28:609
RELAYNODE00A	6	0	CapacitiveType	-7.2	15	3	2	1296	0	140	5					128	84	True	True	48	11922597293	04:41:28:609
RELAYNODE00A	4	0	CapacitiveType	-1.4	15	3	0	1331	30	129	8					128	85	True	True	48	11922600405	04:41:28:609
RELAYNODE00A	11	0	CapacitiveType	-19.3	15	3	0	6	45	157	0					128	83	True	True	48	11922603259	04:41:28:609
RELAYNODE00A	14	0	CapacitiveType	-23.1	15	3	1	19	30	197	7					128	83	True	True	48	11922606234	04:41:28:609
RELAYNODE00A	4	0	CapacitiveType	-2.1	15	3	0	1331	30	130	6					128	85	True	True	48	11922609231	04:41:28:609
RELAYNODE00A	15	0	CapacitiveType	-22.5	15	3	0	1305	73	143	13					128	83	True	True	48	11922613445	04:41:28:609
RELAYNODE00A	4	0	CapacitiveType	-2.1	15	3	0	1332	30	129	6					128	85	True	True	48	11922618353	04:41:28:609
RELAYNODE00A	12	0	CapacitiveType	-20.5	15	3	1	1283	33	148	0					128	85	True	True	48	11922621196	04:41:28:609
RELAYNODE00A	8	0	CapacitiveType	-14.2	15	3	4	76	0	42	103					128	84	True	True	48	11922624027	04:41:28:609
RELAYNODE00A	3	0	CapacitiveType	0.5	15	3	1	58	0	0	74					128	82	True	True	48	11922627451	04:41:28:609
RELAYNODE00A	4	0	CapacitiveType	-1.4	15	3	1	1331	29	129	6					128	85	True	True	48	11922630837	04:41:28:609
RELAYNODE00A	10	0	CapacitiveType	-18	15	3	1	1	45	162	0					128	84	True	True	48	11922633834	04:41:28:609
RELAYNODE00A	14	0	CapacitiveType	-22.5	15	3	0	20	30	198	6					128	83	True	True	48	11922636757	04:41:28:609
RELAYNODE00A	13	0	CapacitiveType	-21.8	15	3	2	120	0	0	66					128	84	True	True	48	11922639529	04:41:28:609
RELAYNODE00A	11	0	CapacitiveType	-19.3	15	3	1	7	45	158	0					128	84	True	True	48	11922642582	04:41:28:609
RELAYNODE00A	4	0	CapacitiveType	-1.4	15	3	1	1332	31	130	8					128	85	True	True	48	11922645447	04:41:28:609
RELAYNODE00A	8	0	CapacitiveType	-14.8	15	3	0	75	0	42	102					128	84	True	True	48	11922648467	04:41:28:609
RELAYNODE00A	7	0	CapacitiveType	-10.4	15	3	3	0	21	148	4					128	85	True	True	48	11922652008	04:41:28:609
RELAYNODE00A	5	0	CapacitiveType	-5.3	15	3	1	0	0	150	31					128	83	True	True	48	11922654799	04:41:28:609
RELAYNODE00A	4	0	CapacitiveType	-2.1	15	3	0	1331	30	129	5					128	85	True	True	48	11922657726	04:41:28:609
RELAYNODE00A	13	0	CapacitiveType	-21.8	15	3	0	119	0	0	65					128	83	True	True	48	11922660933	04:41:28:609
RELAYNODE00A	11	0	CapacitiveType	-19.9	15	3	0	5	46	158	0					128	84	True	True	48	11922663894	04:41:28:609
RELAYNODE00A	12	0	CapacitiveType	-20.5	15	3	0	1285	31	147	0					128	85	True	True	48	11922666935	04:41:28:609
RELAYNODE00A	2	0	CapacitiveType	3.6	15	3	1	49	60	140	1					128	85	True	True	48	11922670122	04:41:28:609
RELAYNODE00A	7	0	CapacitiveType	-11	15	3	0	0	22	149	7					128	84	True	True	48	11922672908	04:41:28:609
RELAYNODE00A	10	0	CapacitiveType	-18	15	3	0	1	45	162	1					128	83	True	True	48	11922676197	04:41:28:609
RELAYNODE00A	14	0	CapacitiveType	-23.1	15	3	1	20	31	197	8					128	83	True	True	48	11922680322	04:41:28:609
RELAYNODE00A	13	0	CapacitiveType	-22.5	15	3	0	121	0	0	66					128	84	True	True	48	11922683166	04:41:28:609
RELAYNODE00A	11	0	CapacitiveType	-19.9	15	3	0	6	46	158	1					128	84	True	True	48	11922686034	04:41:28:609
RELAYNODE00A	4	0	CapacitiveType	-1.4	15	3	2	1332	31	130	6					128	85	True	True	48	11922690275	04:41:28:609
RELAYNODE00A	6	0	CapacitiveType	-7.8	15	3	3	1296	1	139	5					128	83	True	True	48	11922693491	04:41:28:609
RELAYNODE00A	8	0	CapacitiveType	-14.2	15	3	1	74	0	42	103					128	85	True	True	48	11922696424	04:41:28:609
RELAYNODE00A	15	0	CapacitiveType	-22.5	15	3	2	1304	74	144	13					128	83	True	True	48	11922701494	04:41:28:609
RELAYNODE00A	10	0	CapacitiveType	-17.4	15	3	0	1	45	162	1					128	83	True	True	48	11922704304	04:41:28:609
RELAYNODE00A	4	0	CapacitiveType	-1.4	15	3	0	1331	30	129	7					128	85	True	True	48	11922708934	04:41:28:609
RELAYNODE00A	8	0	CapacitiveType	-14.2	15	3	0	75	1	43	103					128	85	True	True	48	11922712611	04:41:28:609
RELAYNODE00A	1	0	CapacitiveType	8.1	15	3	3	1285	35	146	6					128	85	True	True	48	11922715667	04:41:28:609
RELAYNODE00A	11	0	CapacitiveType	-19.9	15	3	0	6	46	157	1					128	84	True	True	48	11922719296	04:41:28:609
RELAYNODE00A	2	0	CapacitiveType	3.6	15	3	0	48	59	141	0					128	85	True	True	48	11922722630	04:41:28:609
RELAYNODE00A	14	0	CapacitiveType	-23.1	15	3	1	20	30	197	8					128	83	True	True	48	11922725966	04:41:28:609
RELAYNODE00A	15	0	CapacitiveType	-22.5	15	3	0	1305	73	144	13					128	83	True	True	48	11922728781	04:41:28:609
RELAYNODE00A	5	0	CapacitiveType	-5.3	15	3	1	0	0	150	32					128	84	True	True	48	11922731563	04:41:28:609
RELAYNODE00A	6	0	CapacitiveType	-7.2	15	3	1	1295	1	140	7					128	83	True	True	48	11922735341	04:41:28:609
RELAYNODE00A	10	0	CapacitiveType	-18.6	15	3	0	1	46	163	1					128	83	True	True	48	11922738312	04:41:28:609
RELAYNODE00A	8	0	CapacitiveType	-14.2	15	3	0	76	0	42	103					128	84	True	True	48	11922741299	04:41:28:609
RELAYNODE00A	4	0	CapacitiveType	-1.4	15	3	2	1331	31	130	7					128	85	True	True	48	11922746094	04:41:28:609
RELAYNODE00A	3	0	CapacitiveType	1.1	15	3	2	61	0	1	74					128	82	True	True	48	11922748992	04:41:28:609
RELAYNODE00A	11	0	CapacitiveType	-19.9	15	3	1	6	47	158	0					128	84	True	True	48	11922753890	04:41:28:609
RELAYNODE00A	12	0	CapacitiveType	-20.5	15	3	0	1284	32	148	0					128	85	True	True	48	11922756761	04:41:28:609
RELAYNODE00A	13	0	CapacitiveType	-21.8	15	3	2	119	0	0	66					128	84	True	True	48	11922759844	04:41:28:609
RELAYNODE00A	7	0	CapacitiveType	-11	15	3	2	1	21	148	7					128	84	True	True	48	11922762907	04:41:28:609
RELAYNODE00A	6	0	CapacitiveType	-7.2	15	3	0	1296	1	139	5					128	83	True	True	48	11922768071	04:41:28:609
RELAYNODE00A	3	0	CapacitiveType	0.5	15	3	0	61	0	0	73					128	82	True	True	48	11922771120	04:41:28:609
RELAYNODE00A	2	0	CapacitiveType	3.6	15	3	0	48	60	141	0					128	85	True	True	48	11922775979	04:41:28:609
RELAYNODE00A	4	0	CapacitiveType	-1.4	15	3	1	1333	29	131	7					128	85	True	True	48	11922778841	04:41:28:609
RELAYNODE00A	1	0	CapacitiveType	8.1	15	3	2	1285	35	145	5					128	84	True	True	48	11922783257	04:41:28:609
RELAYNODE00A	7	0	CapacitiveType	-10.4	15	3	0	0	21	149	6					128	84	True	True	48	11922786424	04:41:28:609
RELAYNODE00A	15	0	CapacitiveType	-22.5	15	3	1	1305	73	143	13					128	83	True	True	48	11922789500	04:41:28:609
RELAYNODE00A	5	0	CapacitiveType	-5.3	15	3	1	1	0	150	32					128	83	True	True	48	11922793802	04:41:28:627
RELAYNODE00A	4	0	CapacitiveType	-2.1	15	3	0	1331	32	130	6					128	85	True	True	48	11922797870	04:41:28:627
RELAYNODE00A	11	0	CapacitiveType	-19.3	15	3	1	6	46	158	0					128	84	True	True	48	11922801934	04:41:28:627
RELAYNODE00A	12	0	CapacitiveType	-21.2	15	3	0	1283	32	148	0					128	85	True	True	48	11922807385	04:41:28:627
RELAYNODE00A	7	0	CapacitiveType	-11.6	15	3	0	0	23	149	7					128	85	True	True	48	11922810774	04:41:28:627
RELAYNODE00A	6	0	CapacitiveType	-7.2	15	3	1	1296	0	140	7					128	84	True	True	48	11922813613	04:41:28:627
RELAYNODE00A	12	0	CapacitiveType	-20.5	15	3	1	1283	32	149	1					128	85	True	True	48	11922816830	04:41:28:627
RELAYNODE00A	8	0	CapacitiveType	-14.8	15	3	2	75	0	42	103					128	84	True	True	48	11922820825	04:41:28:627
RELAYNODE00A	4	0	CapacitiveType	-1.4	15	3	1	1332	30	130	6					128	85	True	True	48	11922823590	04:41:28:627
RELAYNODE00A	12	0	CapacitiveType	-19.9	15	3	0	1284	32	149	0					128	85	True	True	48	11922826899	04:41:28:627
RELAYNODE00A	3	0	CapacitiveType	0.5	15	3	1	59	1	0	74					128	82	True	True	48	11922829639	04:41:28:627
RELAYNODE00A	4	0	CapacitiveType	-2.1	15	3	0	1331	30	130	6					128	85	True	True	48	11922833223	04:41:28:627
RELAYNODE00A	7	0	CapacitiveType	-11.6	15	3	0	1	22	149	6					128	84	True	True	48	11922835958	04:41:28:628
RELAYNODE00A	10	0	CapacitiveType	-18	15	3	2	1	45	162	3					128	83	True	True	48	11922839046	04:41:28:628
RELAYNODE00A	12	0	CapacitiveType	-21.2	15	3	1	1285	32	148	0					128	85	True	True	48	11922842051	04:41:28:628
RELAYNODE00A	1	0	CapacitiveType	8.7	15	3	2	1284	35	146	6					128	85	True	True	48	11922845419	04:41:28:628
RELAYNODE00A	6	0	CapacitiveType	-7.2	15	3	0	1296	1	139	5					128	83	True	True	48	11922849261	04:41:28:628
RELAYNODE00A	15	0	CapacitiveType	-22.5	15	3	1	1305	71	144	13					128	83	True	True	48	11922852281	04:41:28:628
RELAYNODE00A	13	0	CapacitiveType	-21.8	15	3	2	121	1	0	66					128	84	True	True	48	11922855032	04:41:28:628
RELAYNODE00A	12	0	CapacitiveType	-20.5	15	3	1	1282	32	149	0					128	84	True	True	48	11922857816	04:41:28:628
RELAYNODE00A	1	0	CapacitiveType	8.7	15	3	0	1285	35	146	6					128	85	True	True	48	11922863424	04:41:28:628
RELAYNODE00A	8	0	CapacitiveType	-13.5	15	3	1	74	0	42	102					128	85	True	True	48	11922866504	04:41:28:628
RELAYNODE00A	12	0	CapacitiveType	-20.5	15	3	0	1284	32	148	0					128	84	True	True	48	11922870011	04:41:28:628
RELAYNODE00A	9	0	CapacitiveType	-14.2	15	3	4	1326	35	174	0					128	84	True	True	48	11922873531	04:41:28:628
RELAYNODE00A	5	0	CapacitiveType	-5.3	15	3	1	0	1	151	33					128	83	True	True	48	11922876266	04:41:28:628
RELAYNODE00A	14	0	CapacitiveType	-22.5	15	3	3	20	31	197	9					128	83	True	True	48	11922880878	04:41:28:628
RELAYNODE00A	4	0	CapacitiveType	-1.4	15	3	2	1331	30	130	5					128	85	True	True	48	11922884746	04:41:28:629
RELAYNODE00A	12	0	CapacitiveType	-20.5	15	3	1	1284	32	148	1					128	85	True	True	48	11922889046	04:41:28:629
RELAYNODE00A	9	0	CapacitiveType	-14.8	15	3	0	1325	35	173	0					128	83	True	True	48	11922891859	04:41:28:629
RELAYNODE00A	4	0	CapacitiveType	-1.4	15	3	0	1331	31	130	5					128	85	True	True	48	11922897015	04:41:28:629
RELAYNODE00A	2	0	CapacitiveType	3.6	15	3	1	49	59	140	0					128	85	True	True	48	11922900692	04:41:28:629
RELAYNODE00A	14	0	CapacitiveType	-23.1	15	3	0	19	30	198	6					128	84	True	True	48	11922905723	04:41:28:629
RELAYNODE00A	3	0	CapacitiveType	0.5	15	3	1	59	1	1	74					128	82	True	True	48	11922908687	04:41:28:629
RELAYNODE00A	12	0	CapacitiveType	-20.5	15	3	1	1284	32	149	0					128	85	True	True	48	11922913894	04:41:28:629
RELAYNODE00A	4	0	CapacitiveType	-1.4	15	3	0	1331	30	131	7					128	85	True	True	48	11922917842	04:41:28:629
RELAYNODE00A	6	0	CapacitiveType	-7.2	15	3	2	1295	0	139	7					128	83	True	True	48	11922923570	04:41:28:629
RELAYNODE00A	9	0	CapacitiveType	-14.2	15	3	0	1326	35	174	0					128	84	True	True	48	11922926900	04:41:28:629
RELAYNODE00A	14	0	CapacitiveType	-23.1	15	3	0	21	29	197	8					128	83	True	True	48	11922931387	04:41:28:629
RELAYNODE00A	12	0	CapacitiveType	-20.5	15	3	1	1285	32	148	0					128	85	True	True	48	11922937628	04:41:28:629
RELAYNODE00A	15	0	CapacitiveType	-23.1	15	3	2	1306	72	144	12					128	83	True	True	48	11922941625	04:41:28:629
RELAYNODE00A	1	0	CapacitiveType	8.1	15	3	2	1285	35	146	5					128	84	True	True	48	11922944468	04:41:28:629
RELAYNODE00A	4	0	CapacitiveType	-1.4	15	3	1	1332	31	129	6					128	85	True	True	48	11922948174	04:41:28:629
RELAYNODE00A	6	0	CapacitiveType	-7.8	15	3	0	1295	0	139	5					128	83	True	True	48	11922952035	04:41:28:629
RELAYNODE00A	11	0	CapacitiveType	-19.9	15	3	3	8	46	157	0					128	84	True	True	48	11922954995	04:41:28:629
RELAYNODE00A	14	0	CapacitiveType	-23.1	15	3	0	19	31	197	9					128	83	True	True	48	11922957874	04:41:28:629
RELAYNODE00A	5	0	CapacitiveType	-5.9	15	3	1	1	0	151	32					128	83	True	True	48	11922961891	04:41:28:629
RELAYNODE00A	1	0	CapacitiveType	8.1	15	3	0	1285	34	146	5					128	85	True	True	48	11922964938	04:41:28:629
RELAYNODE00A	12	0	CapacitiveType	-20.5	15	3	1	1284	32	149	1					128	85	True	True	48	11922968276	04:41:28:629
RELAYNODE00A	3	0	CapacitiveType	0.5	15	3	1	58	1	0	74					128	83	True	True	48	11922971779	04:41:28:629
RELAYNODE00A	9	0	CapacitiveType	-14.8	15	3	1	1326	35	173	1					128	83	True	True	48	11922979580	04:41:28:629
RELAYNODE00A	7	0	CapacitiveType	-11	15	3	3	1	24	149	4					128	84	True	True	48	11922983954	04:41:28:649
RELAYNODE00A	11	0	CapacitiveType	-19.3	15	3	0	6	45	158	0					128	84	True	True	48	11922986811	04:41:28:649
RELAYNODE00A	12	0	CapacitiveType	-20.5	15	3	0	1284	32	149	1					128	85	True	True	48	11922991375	04:41:28:649
RELAYNODE00A	6	0	CapacitiveType	-7.2	15	3	1	1296	1	140	7					128	84	True	True	48	11922995203	04:41:28:649
RELAYNODE00A	3	0	CapacitiveType	0.5	15	3	0	58	1	1	74					128	83	True	True	48	11922998241	04:41:28:649
RELAYNODE00A	7	0	CapacitiveType	-11	15	3	0	1	23	149	7					128	85	True	True	48	11923001573	04:41:28:649
RELAYNODE00A	11	0	CapacitiveType	-19.3	15	3	0	7	46	158	0					128	84	True	True	48	11923006015	04:41:28:649
RELAYNODE00A	12	0	CapacitiveType	-20.5	15	3	0	1285	32	148	0					128	84	True	True	48	11923010334	04:41:28:649
RELAYNODE00A	8	0	CapacitiveType	-14.2	15	3	3	75	0	43	103					128	85	True	True	48	11923013773	04:41:28:649
RELAYNODE00A	4	0	CapacitiveType	-1.4	15	3	2	1331	29	129	7					128	85	True	True	48	11923016929	04:41:28:649
RELAYNODE00A	7	0	CapacitiveType	-11	15	3	0	0	22	150	7					128	85	True	True	48	11923020027	04:41:28:649
RELAYNODE00A	3	0	CapacitiveType	0.5	15	3	0	59	0	0	75					128	83	True	True	48	11923025519	04:41:28:649
RELAYNODE00A	14	0	CapacitiveType	-22.5	15	3	1	20	31	198	7					128	83	True	True	48	11923029837	04:41:28:649
RELAYNODE00A	4	0	CapacitiveType	-2.1	15	3	0	1331	30	129	5					128	85	True	True	48	11923033982	04:41:28:649
RELAYNODE00A	8	0	CapacitiveType	-14.2	15	3	0	75	0	42	104					128	85	True	True	48	11923036856	04:41:28:649
RELAYNODE00A	11	0	CapacitiveType	-19.3	15	3	0	6	45	158	0					128	83	True	True	48	11923040104	04:41:28:649
RELAYNODE00A	12	0	CapacitiveType	-20.5	15	3	1	1284	32	149	1					128	85	True	True	48	11923047470	04:41:28:649
RELAYNODE00A	5	0	CapacitiveType	-5.9	15	3	1	1	0	151	32					128	83	True	True	48	11923050679	04:41:28:649
RELAYNODE00A	3	0	CapacitiveType	0.5	15	3	0	60	0	0	74					128	83	True	True	48	11923053612	04:41:28:649
RELAYNODE00A	8	0	CapacitiveType	-14.2	15	3	0	75	0	43	103					128	85	True	True	48	11923060775	04:41:28:649
RELAYNODE00A	1	0	CapacitiveType	8.1	15	3	2	1285	36	146	5					128	84	True	True	48	11923068091	04:41:28:649
RELAYNODE00A	4	0	CapacitiveType	-1.4	15	3	1	1331	31	130	6					128	85	True	True	48	11923071617	04:41:28:649
RELAYNODE00A	11	0	CapacitiveType	-19.9	15	3	0	7	45	159	0					128	83	True	True	48	11923075493	04:41:28:649
RELAYNODE00A	14	0	CapacitiveType	-22.5	15	3	1	20	30	197	8					128	83	True	True	48	11923078652	04:41:28:649
RELAYNODE00A	12	0	CapacitiveType	-20.5	15	3	2	1283	32	149	0					128	84	True	True	48	11923082353	04:41:28:649
RELAYNODE00A	8	0	CapacitiveType	-14.2	15	3	0	74	0	43	103					128	85	True	True	48	11923085521	04:41:28:649
RELAYNODE00A	4	0	CapacitiveType	-2.1	15	3	0	1332	30	131	7					128	85	True	True	48	11923090678	04:41:28:649
RELAYNODE00A	6	0	CapacitiveType	-7.2	15	3	2	1296	0	140	6					128	84	True	True	48	11923097485	04:41:28:649
RELAYNODE00A	3	0	CapacitiveType	0.5	15	3	0	59	0	0	74					128	82	True	True	48	11923102243	04:41:28:649
RELAYNODE00A	1	0	CapacitiveType	8.1	15	3	0	1285	35	145	5					128	84	True	True	48	11923105529	04:41:28:649
RELAYNODE00A	2	0	CapacitiveType	3.6	15	3	2	48	59	140	0					128	85	True	True	48	11923110533	04:41:28:649
RELAYNODE00A	14	0	CapacitiveType	-23.1	15	3	0	21	30	196	6					128	83	True	True	48	11923113552	04:41:28:649
RELAYNODE00A	6	0	CapacitiveType	-7.2	15	3	0	1296	0	139	5					128	84	True	True	48	11923116925	04:41:28:649
RELAYNODE00A	9	0	CapacitiveType	-14.8	15	3	2	1325	35	174	0					128	83	True	True	48	11923120764	04:41:28:649
RELAYNODE00A	8	0	CapacitiveType	-14.2	15	3	0	75	1	43	102					128	85	True	True	48	11923126580	04:41:28:649
RELAYNODE00A	7	0	CapacitiveType	-11	15	3	2	0	23	148	7					128	84	True	True	48	11923129436	04:41:28:649
RELAYNODE00A	3	0	CapacitiveType	0.5	15	3	0	60	0	0	74					128	82	True	True	48	11923132132	04:41:28:649
RELAYNODE00A	6	0	CapacitiveType	-7.8	15	3	0	1295	0	139	5					128	84	True	True	48	11923137180	04:41:28:649
RELAYNODE00A	11	0	CapacitiveType	-19.3	15	3	1	6	45	159	0					128	84	True	True	48	11923142101	04:41:28:649
RELAYNODE00A	13	0	CapacitiveType	-21.8	15	3	4	118	0	0	65					128	84	True	True	48	11923144817	04:41:28:669
RELAYNODE00A	15	0	CapacitiveType	-22.5	15	3	3	1305	71	144	12					128	83	True	True	48	11923149203	04:41:28:669
RELAYNODE00A	8	0	CapacitiveType	-14.2	15	3	0	75	1	42	104					128	85	True	True	48	11923153159	04:41:28:669
RELAYNODE00A	2	0	CapacitiveType	3	15	3	0	48	60	141	0					128	86	True	True	48	11923156462	04:41:28:669
RELAYNODE00A	9	0	CapacitiveType	-14.8	15	3	0	1325	35	174	1					128	84	True	True	48	11923161869	04:41:28:669
RELAYNODE00A	11	0	CapacitiveType	-19.3	15	3	0	6	45	158	0					128	84	True	True	48	11923165404	04:41:28:669
RELAYNODE00A	10	0	CapacitiveType	-18	15	3	4	0	46	162	2					128	83	True	True	48	11923168801	04:41:28:669
RELAYNODE00A	15	0	CapacitiveType	-23.1	15	3	0	1304	73	144	12					128	83	True	True	48	11923172770	04:41:28:669
RELAYNODE00A	4	0	CapacitiveType	-2.1	15	3	2	1332	29	130	4					128	86	True	True	48	11923175581	04:41:28:669
RELAYNODE00A	13	0	CapacitiveType	-22.5	15	3	0	120	1	1	65					128	83	True	True	48	11923178607	04:41:28:669
RELAYNODE00A	7	0	CapacitiveType	-11.6	15	3	1	0	22	150	7					128	84	True	True	48	11923182126	04:41:28:669
RELAYNODE00A	9	0	CapacitiveType	-14.8	15	3	0	1326	35	173	0					128	83	True	True	48	11923186043	04:41:28:669
RELAYNODE00A	1	0	CapacitiveType	8.1	15	3	2	1285	35	145	5					128	85	True	True	48	11923189217	04:41:28:669
RELAYNODE00A	10	0	CapacitiveType	-18	15	3	0	1	44	163	1					128	83	True	True	48	11923193131	04:41:28:669
RELAYNODE00A	8	0	CapacitiveType	-14.2	15	3	0	75	0	43	104					128	85	True	True	48	11923196527	04:41:28:669
RELAYNODE00A	2	0	CapacitiveType	3.6	15	3	0	48	60	140	1					128	86	True	True	48	11923203232	04:41:28:669
RELAYNODE00A	12	0	CapacitiveType	-21.2	15	3	3	1284	32	148	1					128	85	True	True	48	11923205979	04:41:28:669
RELAYNODE00A	4	0	CapacitiveType	-2.1	15	3	0	1332	29	131	6					128	85	True	True	48	11923208814	04:41:28:669
RELAYNODE00A	13	0	CapacitiveType	-21.8	15	3	0	121	0	1	65					128	84	True	True	48	11923213685	04:41:28:669
RELAYNODE00A	15	0	CapacitiveType	-22.5	15	3	0	1305	73	144	13					128	83	True	True	48	11923216969	04:41:28:669
RELAYNODE00A	6	0	CapacitiveType	-7.2	15	3	2	1295	0	139	6					128	84	True	True	48	11923219687	04:41:28:669
RELAYNODE00A	3	0	CapacitiveType	0.5	15	3	1	59	0	0	73					128	82	True	True	48	11923223864	04:41:28:669
RELAYNODE00A	12	0	CapacitiveType	-20.5	15	3	0	1283	32	147	0					128	84	True	True	48	11923228845	04:41:28:669
RELAYNODE00A	14	0	CapacitiveType	-23.1	15	3	2	21	31	197	7					128	83	True	True	48	11923232729	04:41:28:669
RELAYNODE00A	11	0	CapacitiveType	-19.3	15	3	1	6	46	158	0					128	84	True	True	48	11923236424	04:41:28:669
RELAYNODE00A	8	0	CapacitiveType	-14.8	15	3	0	75	0	42	103					128	84	True	True	48	11923241220	04:41:28:669
RELAYNODE00A	5	0	CapacitiveType	-5.3	15	3	3	0	0	150	32					128	83	True	True	48	11923245180	04:41:28:669
RELAYNODE00A	9	0	CapacitiveType	-14.8	15	3	1	1326	35	173	0					128	84	True	True	48	11923247982	04:41:28:669
RELAYNODE00A	2	0	CapacitiveType	3.6	15	3	0	49	59	141	1					128	85	True	True	48	11923250843	04:41:28:669
RELAYNODE00A	14	0	CapacitiveType	-23.1	15	3	0	20	30	198	8					128	83	True	True	48	11923254547	04:41:28:669
RELAYNODE00A	6	0	CapacitiveType	-7.2	15	3	0	1296	1	140	6					128	83	True	True	48	11923258137	04:41:28:669
RELAYNODE00A	1	0	CapacitiveType	8.7	15	3	1	1285	34	146	6					128	84	True	True	48	11923261627	04:41:28:669
RELAYNODE00A	13	0	CapacitiveType	-21.8	15	3	1	120	0	0	65					128	84	True	True	48	11923266426	04:41:28:669
RELAYNODE00A	7	0	CapacitiveType	-11	15	3	2	1	23	148	7					128	85	True	True	48	11923270128	04:41:28:669
RELAYNODE00A	12	0	CapacitiveType	-20.5	15	3	1	1282	32	148	0					128	84	True	True	48	11923273020	04:41:28:669
RELAYNODE00A	3	0	CapacitiveType	0.5	15	3	0	61	1	1	73					128	83	True	True	48	11923276644	04:41:28:669
RELAYNODE00A	4	0	CapacitiveType	-1.4	15	3	2	1331	31	129	5					128	85	True	True	48	11923279927	04:41:28:669
RELAYNODE00A	15	0	CapacitiveType	-23.1	15	3	1	1305	73	144	12					128	83	True	True	48	11923282725	04:41:28:669
RELAYNODE00A	8	0	CapacitiveType	-14.2	15	3	0	74	0	42	102					128	85	True	True	48	11923287226	04:41:28:669
RELAYNODE00A	5	0	CapacitiveType	-5.9	15	3	0	1	0	150	31					128	83	True	True	48	11923290038	04:41:28:669
RELAYNODE00A	9	0	CapacitiveType	-14.8	15	3	0	1326	35	173	0					128	83	True	True	48	11923292979	04:41:28:669
RELAYNODE00A	6	0	CapacitiveType	-7.8	15	3	0	1294	0	139	6					128	84	True	True	48	11923297885	04:41:28:669
RELAYNODE00A	4	0	CapacitiveType	-2.1	15	3	0	1332	30	131	5					128	85	True	True	48	11923304091	04:41:28:669
RELAYNODE00A	15	0	CapacitiveType	-23.1	15	3	0	1306	71	143	14					128	83	True	True	48	11923309213	04:41:28:669
RELAYNODE00A	14	0	CapacitiveType	-23.1	15	3	1	20	31	197	6					128	83	True	True	48	11923312108	04:41:28:669
RELAYNODE00A	10	0	CapacitiveType	-18	15	3	2	0	44	161	1					128	83	True	True	48	11923319275	04:41:28:669
RELAYNODE00A	6	0	CapacitiveType	-7.2	15	3	0	1296	0	139	5					128	83	True	True	48	11923322384	04:41:28:669
RELAYNODE00A	11	0	CapacitiveType	-19.3	15	3	2	7	45	157	1					128	84	True	True	48	11923327224	04:41:28:669
RELAYNODE00A	3	0	CapacitiveType	0.5	15	3	0	61	0	0	74					128	83	True	True	48	11923330704	04:41:28:669
RELAYNODE00A	14	0	CapacitiveType	-23.1	15	3	0	21	32	198	8					128	83	True	True	48	11923335880	04:41:28:669
RELAYNODE00A	9	0	CapacitiveType	-14.8	15	3	0	1326	35	174	1					128	84	True	True	48	11923339261	04:41:28:669
RELAYNODE00A	12	0	CapacitiveType	-20.5	15	3	2	1285	31	148	1					128	85	True	True	48	11923342273	04:41:28:669
RELAYNODE00A	7	0	CapacitiveType	-10.4	15	3	1	0	23	149	6					128	85	True	True	48	11923345279	04:41:28:669
RELAYNODE00A	1	0	CapacitiveType	8.1	15	3	2	1285	36	145	5					128	85	True	True	48	11923353820	04:41:28:689
RELAYNODE00A	15	0	CapacitiveType	-22.5	15	3	0	1304	72	145	13					128	83	True	True	48	11923357258	04:41:28:689
RELAYNODE00A	14	0	CapacitiveType	-23.1	15	3	0	19	31	198	7					128	83	True	True	48	11923360475	04:41:28:689
RELAYNODE00A	6	0	CapacitiveType	-7.2	15	3	0	1295	0	139	7					128	84	True	True	48	11923364402	04:41:28:689
RELAYNODE00A	9	0	CapacitiveType	-14.8	15	3	0	1325	35	173	0					128	83	True	True	48	11923367359	04:41:28:689
RELAYNODE00A	7	0	CapacitiveType	-11.6	15	3	0	0	22	148	6					128	85	True	True	48	11923370273	04:41:28:689
RELAYNODE00A	8	0	CapacitiveType	-14.2	15	3	2	76	0	42	104					128	84	True	True	48	11923375363	04:41:28:689
RELAYNODE00A	5	0	CapacitiveType	-5.3	15	3	1	0	1	150	32					128	83	True	True	48	11923379533	04:41:28:689
RELAYNODE00A	12	0	CapacitiveType	-20.5	15	3	1	1284	32	149	1					128	84	True	True	48	11923382488	04:41:28:689
RELAYNODE00A	15	0	CapacitiveType	-22.5	15	3	0	1306	72	144	12					128	83	True	True	48	11923385540	04:41:28:689
RELAYNODE00A	13	0	CapacitiveType	-21.8	15	3	2	121	0	0	66					128	84	True	True	48	11923390167	04:41:28:689
RELAYNODE00A	4	0	CapacitiveType	-2.7	15	3	2	1331	30	130	6					128	85	True	True	48	11923394807	04:41:28:689
RELAYNODE00A	1	0	CapacitiveType	8.7	15	3	0	1284	35	145	7					128	84	True	True	48	11923399032	04:41:28:689
RELAYNODE00A	14	0	CapacitiveType	-23.1	15	3	0	20	31	197	7					128	83	True	True	48	11923404048	04:41:28:689
RELAYNODE00A	3	0	CapacitiveType	0.5	15	3	1	58	1	0	73					128	83	True	True	48	11923407635	04:41:28:689
RELAYNODE00A	12	0	CapacitiveType	-20.5	15	3	0	1283	32	149	0					128	84	True	True	48	11923412837	04:41:28:689
RELAYNODE00A	9	0	CapacitiveType	-14.8	15	3	0	1325	36	174	1					128	84	True	True	48	11923415916	04:41:28:689
RELAYNODE00A	4	0	CapacitiveType	-1.4	15	3	0	1331	31	129	6					128	85	True	True	48	11923421448	04:41:28:689
RELAYNODE00A	6	0	CapacitiveType	-7.2	15	3	1	1295	1	140	6					128	83	True	True	48	11923424895	04:41:28:689
RELAYNODE00A	5	0	CapacitiveType	-5.9	15	3	0	0	1	150	33					128	83	True	True	48	11923427594	04:41:28:689
RELAYNODE00A	14	0	CapacitiveType	-23.1	15	3	0	22	31	198	5					128	83	True	True	48	11923430441	04:41:28:689
RELAYNODE00A	15	0	CapacitiveType	-23.1	15	3	0	1305	73	144	12					128	83	True	True	48	11923435853	04:41:28:689
RELAYNODE00A	11	0	CapacitiveType	-19.3	15	3	2	6	46	158	0					128	84	True	True	48	11923440122	04:41:28:689
RELAYNODE00A	12	0	CapacitiveType	-20.5	15	3	0	1284	32	147	0					128	85	True	True	48	11923444488	04:41:28:689
RELAYNODE00A	13	0	CapacitiveType	-21.8	15	3	1	120	0	0	65					128	84	True	True	48	11923448948	04:41:28:689
RELAYNODE00A	10	0	CapacitiveType	-18	15	3	2	0	45	162	1					128	84	True	True	48	11923451717	04:41:28:689
RELAYNODE00A	5	0	CapacitiveType	-5.9	15	3	0	0	1	150	32					128	84	True	True	48	11923454570	04:41:28:689
RELAYNODE00A	14	0	CapacitiveType	-22.5	15	3	0	20	30	197	7					128	84	True	True	48	11923457657	04:41:28:689
RELAYNODE00A	1	0	CapacitiveType	8.7	15	3	1	1285	36	145	4					128	85	True	True	48	11923462936	04:41:28:689
RELAYNODE00A	9	0	CapacitiveType	-14.8	15	3	0	1326	35	174	1					128	84	True	True	48	11923465767	04:41:28:689
RELAYNODE00A	11	0	CapacitiveType	-19.3	15	3	0	5	47	157	0					128	84	True	True	48	11923468635	04:41:28:689
RELAYNODE00A	13	0	CapacitiveType	-21.8	15	3	0	121	0	1	65					128	84	True	True	48	11923473155	04:41:28:689
RELAYNODE00A	3	0	CapacitiveType	0.5	15	3	1	59	0	1	74					128	82	True	True	48	11923476072	04:41:28:689
RELAYNODE00A	10	0	CapacitiveType	-18	15	3	0	0	45	162	0					128	83	True	True	48	11923480083	04:41:28:689
RELAYNODE00A	14	0	CapacitiveType	-23.1	15	3	0	20	30	198	6					128	83	True	True	48	11923485692	04:41:28:689
RELAYNODE00A	12	0	CapacitiveType	-21.2	15	3	1	1283	32	147	1					128	85	True	True	48	11923490060	04:41:28:689
RELAYNODE00A	1	0	CapacitiveType	8.1	15	3	0	1285	35	146	5					128	84	True	True	48	11923493423	04:41:28:689
RELAYNODE00A	9	0	CapacitiveType	-14.8	15	3	0	1325	34	174	0					128	83	True	True	48	11923496662	04:41:28:689
RELAYNODE00A	3	0	CapacitiveType	0.5	15	3	0	60	0	0	74					128	83	True	True	48	11923501668	04:41:28:689
RELAYNODE00A	5	0	CapacitiveType	-5.9	15	3	0	0	0	150	32					128	83	True	True	48	11923504897	04:41:28:689
RELAYNODE00A	15	0	CapacitiveType	-22.5	15	3	1	1304	73	145	12					128	83	True	True	48	11923509123	04:41:28:689
RELAYNODE00A	2	0	CapacitiveType	3.6	15	3	2	49	60	141	1					128	85	True	True	48	11923512821	04:41:28:689
RELAYNODE00A	11	0	CapacitiveType	-19.3	15	3	0	5	46	158	0					128	84	True	True	48	11923515952	04:41:28:689
RELAYNODE00A	6	0	CapacitiveType	-7.8	15	3	2	1295	0	139	6					128	84	True	True	48	11923523192	04:41:28:689
RELAYNODE00A	3	0	CapacitiveType	1.1	15	3	0	62	0	0	74					128	83	True	True	48	11923528079	04:41:28:689
RELAYNODE00A	10	0	CapacitiveType	-17.4	15	3	0	1	46	162	0					128	84	True	True	48	11923531188	04:41:28:689
RELAYNODE00A	13	0	CapacitiveType	-21.2	15	3	1	120	0	1	66					128	83	True	True	48	11923535164	04:41:28:689
RELAYNODE00A	4	0	CapacitiveType	-1.4	15	3	2	1333	31	129	5					128	85	True	True	48	11923538955	04:41:28:689
RELAYNODE00A	8	0	CapacitiveType	-14.2	15	3	3	75	0	42	104					128	85	True	True	48	11923542493	04:41:28:689
RELAYNODE00A	11	0	CapacitiveType	-19.3	15	3	0	6	45	158	1					128	84	True	True	48	11923546267	04:41:28:689
RELAYNODE00A	1	0	CapacitiveType	8.7	15	3	1	1285	35	146	5					128	84	True	True	48	11923549733	04:41:28:689
RELAYNODE00A	14	0	CapacitiveType	-21.8	15	3	1	20	30	197	8					128	83	True	True	48	11923552580	04:41:28:689
RELAYNODE00A	3	0	CapacitiveType	0.5	15	3	0	61	0	0	74					128	83	True	True	48	11923555305	04:41:28:689
RELAYNODE00A	13	0	CapacitiveType	-21.8	15	3	0	121	0	0	65					128	83	True	True	48	11923561336	04:41:28:689
RELAYNODE00A	12	0	CapacitiveType	-20.5	15	3	2	1283	32	150	0					128	85	True	True	48	11923564392	04:41:28:709
RELAYNODE00A	9	0	CapacitiveType	-14.8	15	3	1	1326	36	174	0					128	83	True	True	48	11923569372	04:41:28:709
RELAYNODE00A	4	0	CapacitiveType	-1.4	15	3	0	1331	31	129	5					128	86	True	True	48	11923572720	04:41:28:709
RELAYNODE00A	11	0	CapacitiveType	-19.3	15	3	0	8	45	158	1					128	84	True	True	48	11923577411	04:41:28:709
RELAYNODE00A	7	0	CapacitiveType	-11	15	3	3	0	21	148	6					128	84	True	True	48	11923581145	04:41:28:709
RELAYNODE00A	15	0	CapacitiveType	-21.8	15	3	1	1304	73	144	12					128	83	True	True	48	11923584443	04:41:28:709
RELAYNODE00A	12	0	CapacitiveType	-20.5	15	3	0	1284	32	149	0					128	85	True	True	48	11923587531	04:41:28:709
RELAYNODE00A	4	0	CapacitiveType	-2.1	15	3	0	1331	30	130	6					128	85	True	True	48	11923592271	04:41:28:709
RELAYNODE00A	11	0	CapacitiveType	-19.3	15	3	0	8	45	159	0					128	84	True	True	48	11923598649	04:41:28:709
RELAYNODE00A	14	0	CapacitiveType	-23.1	15	3	0	21	30	197	8					128	83	True	True	48	11923601976	04:41:28:709
RELAYNODE00A	10	0	CapacitiveType	-18	15	3	1	1	46	162	1					128	83	True	True	48	11923606008	04:41:28:709
RELAYNODE00A	7	0	CapacitiveType	-11	15	3	0	0	22	149	6					128	85	True	True	48	11923609399	04:41:28:709
RELAYNODE00A	4	0	CapacitiveType	-1.4	15	3	0	1332	30	130	8					128	85	True	True	48	11923612661	04:41:28:709
RELAYNODE00A	15	0	CapacitiveType	-23.1	15	3	0	1306	72	142	14					128	83	True	True	48	11923616777	04:41:28:709
RELAYNODE00A	11	0	CapacitiveType	-19.3	15	3	0	8	46	159	0					128	84	True	True	48	11923620715	04:41:28:709
RELAYNODE00A	8	0	CapacitiveType	-14.8	15	3	1	76	1	42	103					128	85	True	True	48	11923623511	04:41:28:709
RELAYNODE00A	13	0	CapacitiveType	-21.8	15	3	1	121	0	0	66					128	83	True	True	48	11923626576	04:41:28:709
RELAYNODE00A	14	0	CapacitiveType	-23.1	15	3	0	20	30	198	7					128	83	True	True	48	11923632945	04:41:28:709
RELAYNODE00A	10	0	CapacitiveType	-18	15	3	0	0	46	161	1					128	84	True	True	48	11923637301	04:41:28:709
RELAYNODE00A	11	0	CapacitiveType	-19.3	15	3	0	5	45	159	0					128	84	True	True	48	11923643619	04:41:28:709
RELAYNODE00A	8	0	CapacitiveType	-14.2	15	3	0	75	0	42	102					128	85	True	True	48	11923647960	04:41:28:709
RELAYNODE00A	3	0	CapacitiveType	0.5	15	3	1	61	0	0	74					128	83	True	True	48	11923652269	04:41:28:709
RELAYNODE00A	7	0	CapacitiveType	-11.6	15	3	0	1	21	148	6					128	85	True	True	48	11923658163	04:41:28:709
RELAYNODE00A	6	0	CapacitiveType	-7.2	15	3	2	1295	0	139	5					128	84	True	True	48	11923664006	04:41:28:709
RELAYNODE00A	11	0	CapacitiveType	-19.3	15	3	0	5	47	158	0					128	84	True	True	48	11923667352	04:41:28:709
RELAYNODE00A	15	0	CapacitiveType	-23.1	15	3	0	1305	71	144	14					128	83	True	True	48	11923672531	04:41:28:709
RELAYNODE00A	3	0	CapacitiveType	0.5	15	3	0	59	1	0	74					128	83	True	True	48	11923681590	04:41:28:709
RELAYNODE00A	14	0	CapacitiveType	-22.5	15	3	0	20	30	197	8					128	83	True	True	48	11923684608	04:41:28:709
RELAYNODE00A	7	0	CapacitiveType	-11	15	3	0	0	22	148	7					128	84	True	True	48	11923688231	04:41:28:709
RELAYNODE00A	11	0	CapacitiveType	-19.3	15	3	0	6	45	158	0					128	84	True	True	48	11923691912	04:41:28:709
RELAYNODE00A	2	0	CapacitiveType	3.6	15	3	3	49	61	141	1					128	85	True	True	48	11923694710	04:41:28:709
RELAYNODE00A	4	0	CapacitiveType	-1.4	15	3	2	1332	30	130	3					128	85	True	True	48	11923698263	04:41:28:709
RELAYNODE00A	1	0	CapacitiveType	8.7	15	3	2	1285	34	145	5					128	84	True	True	48	11923702889	04:41:28:709
RELAYNODE00A	15	0	CapacitiveType	-22.5	15	3	0	1306	71	142	12					128	83	True	True	48	11923706667	04:41:28:709
RELAYNODE00A	2	0	CapacitiveType	3.6	15	3	2	48	61	141	1					128	85	True	True	48	11923709665	04:41:28:709
RELAYNODE00A	8	0	CapacitiveType	-14.2	15	3	1	75	0	41	103					128	85	True	True	48	11923713257	04:41:28:709
RELAYNODE00A	11	0	CapacitiveType	-19.3	15	3	0	6	46	157	0					128	84	True	True	48	11923717290	04:41:28:709
RELAYNODE00A	2	0	CapacitiveType	4.3	15	3	0	48	59	141	0					128	85	True	True	48	11923720280	04:41:28:709
RELAYNODE00A	1	0	CapacitiveType	8.7	15	3	0	1285	34	145	4					128	85	True	True	48	11923726468	04:41:28:709
RELAYNODE00A	9	0	CapacitiveType	-14.8	15	3	2	1326	35	175	0					128	83	True	True	48	11923729894	04:41:28:709
RELAYNODE00A	6	0	CapacitiveType	-7.2	15	3	1	1295	1	139	6					128	84	True	True	48	11923733597	04:41:28:709
RELAYNODE00A	14	0	CapacitiveType	-23.1	15	3	0	20	31	197	8					128	84	True	True	48	11923737561	04:41:28:709
RELAYNODE00A	2	0	CapacitiveType	3.6	15	3	2	48	60	140	1					128	85	True	True	48	11923740631	04:41:28:709
RELAYNODE00A	11	0	CapacitiveType	-19.3	15	3	0	5	45	157	0					128	84	True	True	48	11923743496	04:41:28:709
RELAYNODE00A	1	0	CapacitiveType	8.1	15	3	0	1284	36	145	7					128	85	True	True	48	11923750884	04:41:28:709
RELAYNODE00A	13	0	CapacitiveType	-21.8	15	3	2	120	0	1	66					128	83	True	True	48	11923753806	04:41:28:709
RELAYNODE00A	12	0	CapacitiveType	-20.5	15	3	3	1284	32	149	0					128	85	True	True	48	11923757451	04:41:28:709
RELAYNODE00A	14	0	CapacitiveType	-23.1	15	3	0	20	31	197	7					128	83	True	True	48	11923760667	04:41:28:709
RELAYNODE00A	9	0	CapacitiveType	-14.8	15	3	0	1325	35	173	0					128	83	True	True	48	11923764516	04:41:28:709
RELAYNODE00A	2	0	CapacitiveType	3.6	15	3	2	48	60	141	1					128	85	True	True	48	11923769074	04:41:28:709
RELAYNODE00A	1	0	CapacitiveType	8.1	15	3	0	1284	35	146	5					128	85	True	True	48	11923776134	04:41:28:721
RELAYNODE00A	7	0	CapacitiveType	-10.4	15	3	1	0	22	150	6					128	85	True	True	48	11923780092	04:41:28:721
RELAYNODE00A	3	0	CapacitiveType	0.5	15	3	1	59	0	0	74					128	83	True	True	48	11923782981	04:41:28:721
RELAYNODE00A	2	0	CapacitiveType	4.3	15	3	0	48	61	141	0					128	85	True	True	48	11923787388	04:41:28:722
RELAYNODE00A	11	0	CapacitiveType	-19.9	15	3	0	6	45	158	1					128	84	True	True	48	11923790248	04:41:28:722
RELAYNODE00A	5	0	CapacitiveType	-5.3	15	3	3	0	0	150	32					128	83	True	True	48	11923793564	04:41:28:722
RELAYNODE00A	12	0	CapacitiveType	-20.5	15	3	0	1284	32	149	1					128	85	True	True	48	11923799486	04:41:28:722
RELAYNODE00A	1	0	CapacitiveType	8.1	15	3	0	1284	35	146	4					128	84	True	True	48	11923802221	04:41:28:722
RELAYNODE00A	6	0	CapacitiveType	-7.2	15	3	1	1295	0	140	6					128	83	True	True	48	11923805226	04:41:28:722
RELAYNODE00A	10	0	CapacitiveType	-18	15	3	2	0	45	162	2					128	84	True	True	48	11923808877	04:41:28:722
RELAYNODE00A	7	0	CapacitiveType	-11	15	3	0	0	23	149	7					128	84	True	True	48	11923812313	04:41:28:722
RELAYNODE00A	2	0	CapacitiveType	3.6	15	3	1	48	60	140	0					128	86	True	True	48	11923815616	04:41:28:722
RELAYNODE00A	8	0	CapacitiveType	-14.2	15	3	2	75	0	42	103					128	85	True	True	48	11923822261	04:41:28:722
RELAYNODE00A	14	0	CapacitiveType	-22.5	15	3	1	20	31	197	7					128	84	True	True	48	11923826089	04:41:28:722
RELAYNODE00A	1	0	CapacitiveType	8.1	15	3	0	1285	35	145	5					128	85	True	True	48	11923829154	04:41:28:722
RELAYNODE00A	2	0	CapacitiveType	4.3	15	3	0	48	59	141	0					128	85	True	True	48	11923832513	04:41:28:722
RELAYNODE00A	6	0	CapacitiveType	-7.2	15	3	0	1295	0	140	5					128	83	True	True	48	11923838186	04:41:28:722
RELAYNODE00A	4	0	CapacitiveType	-1.4	15	3	2	1331	30	129	6					128	85	True	True	48	11923840933	04:41:28:722
RELAYNODE00A	7	0	CapacitiveType	-11.6	15	3	0	0	22	148	5					128	85	True	True	48	11923845367	04:41:28:722
RELAYNODE00A	5	0	CapacitiveType	-5.3	15	3	0	1	1	151	31					128	83	True	True	48	11923849614	04:41:28:722
RELAYNODE00A	2	0	CapacitiveType	3.6	15	3	0	49	60	140	0					128	85	True	True	48	11923855127	04:41:28:722
RELAYNODE00A	11	0	CapacitiveType	-19.3	15	3	1	6	46	157	0					128	84	True	True	48	11923858488	04:41:28:722
RELAYNODE00A	6	0	CapacitiveType	-7.8	15	3	0	1295	0	140	5					128	84	True	True	48	11923861265	04:41:28:722
RELAYNODE00A	4	0	CapacitiveType	-1.4	15	3	0	1331	29	131	6					128	85	True	True	48	11923865607	04:41:28:722
RELAYNODE00A	8	0	CapacitiveType	-14.8	15	3	0	75	0	41	103					128	84	True	True	48	11923871371	04:41:28:722
RELAYNODE00A	12	0	CapacitiveType	-20.5	15	3	1	1284	33	148	1					128	84	True	True	48	11923875193	04:41:28:722
RELAYNODE00A	9	0	CapacitiveType	-14.8	15	3	2	1324	35	174	0					128	84	True	True	48	11923878779	04:41:28:722
RELAYNODE00A	5	0	CapacitiveType	-5.9	15	3	0	1	0	150	32					128	83	True	True	48	11923881904	04:41:28:722
RELAYNODE00A	6	0	CapacitiveType	-7.8	15	3	0	1295	0	139	5					128	84	True	True	48	11923885160	04:41:28:722
RELAYNODE00A	2	0	CapacitiveType	4.3	15	3	1	48	61	141	0					128	85	True	True	48	11923889871	04:41:28:722
RELAYNODE00A	14	0	CapacitiveType	-23.1	15	3	1	20	30	197	9					128	83	True	True	48	11923893537	04:41:28:722
RELAYNODE00A	1	0	CapacitiveType	8.1	15	3	1	1284	34	146	5					128	85	True	True	48	11923897829	04:41:28:723
RELAYNODE00A	12	0	CapacitiveType	-20.5	15	3	0	1284	32	149	0					128	85	True	True	48	11923903900	04:41:28:723
RELAYNODE00A	11	0	CapacitiveType	-19.9	15	3	0	5	47	159	1					128	84	True	True	48	11923908164	04:41:28:723
RELAYNODE00A	3	0	CapacitiveType	0.5	15	3	2	60	0	0	73					128	83	True	True	48	11923912176	04:41:28:723
RELAYNODE00A	5	0	CapacitiveType	-5.9	15	3	0	1	0	151	33					128	83	True	True	48	11923915016	04:41:28:723
RELAYNODE00A	14	0	CapacitiveType	-23.1	15	3	0	21	31	197	8					128	83	True	True	48	11923919722	04:41:28:723
RELAYNODE00A	2	0	CapacitiveType	3.6	15	3	2	48	60	142	0					128	85	True	True	48	11923922560	04:41:28:723
RELAYNODE00A	1	0	CapacitiveType	8.1	15	3	0	1285	35	146	6					128	84	True	True	48	11923926740	04:41:28:723
RELAYNODE00A	13	0	CapacitiveType	-22.5	15	3	2	120	0	0	65					128	84	True	True	48	11923930004	04:41:28:723
RELAYNODE00A	12	0	CapacitiveType	-21.2	15	3	0	1283	32	149	0					128	84	True	True	48	11923933444	04:41:28:723
RELAYNODE00A	11	0	CapacitiveType	-19.3	15	3	0	7	46	157	1					128	84	True	True	48	11923938312	04:41:28:723
RELAYNODE00A	7	0	CapacitiveType	-11	15	3	1	1	22	148	6					128	84	True	True	48	11923943052	04:41:28:723
RELAYNODE00A	4	0	CapacitiveType	-2.1	15	3	1	1332	31	129	7					128	85	True	True	48	11923945840	04:41:28:723
RELAYNODE00A	5	0	CapacitiveType	-5.9	15	3	0	0	0	151	32					128	83	True	True	48	11923948949	04:41:28:723
RELAYNODE00A	2	0	CapacitiveType	3.6	15	3	1	48	60	140	0					128	85	True	True	48	11923952843	04:41:28:723
RELAYNODE00A	1	0	CapacitiveType	8.1	15	3	0	1285	34	145	6					128	85	True	True	48	11923956486	04:41:28:723
RELAYNODE00A	13	0	CapacitiveType	-21.8	15	3	0	119	0	0	64					128	84	True	True	48	11923961673	04:41:28:723
RELAYNODE00A	8	0	CapacitiveType	-14.2	15	3	1	75	1	42	102					128	85	True	True	48	11923965300	04:41:28:739
RELAYNODE00A	14	0	CapacitiveType	-22.5	15	3	0	21	31	197	8					128	83	True	True	48	11923968483	04:41:28:739
RELAYNODE00A	2	0	CapacitiveType	3.6	15	3	0	49	61	141	0					128	85	True	True	48	11923971370	04:41:28:739
RELAYNODE00A	9	0	CapacitiveType	-13.5	15	3	1	1326	35	174	0					128	83	True	True	48	11923974210	04:41:28:739
RELAYNODE00A	15	0	CapacitiveType	-22.5	15	3	3	1305	72	143	14					128	82	True	True	48	11923979335	04:41:28:739
RELAYNODE00A	2	0	CapacitiveType	3.6	15	3	0	49	61	140	0					128	85	True	True	48	11923983657	04:41:28:739
RELAYNODE00A	12	0	CapacitiveType	-21.2	15	3	1	1284	31	149	0					128	84	True	True	48	11923986943	04:41:28:739
RELAYNODE00A	11	0	CapacitiveType	-19.3	15	3	0	4	46	158	0					128	84	True	True	48	11923990263	04:41:28:739
RELAYNODE00A	6	0	CapacitiveType	-7.8	15	3	2	1295	0	139	5					128	84	True	True	48	11923993912	04:41:28:739
RELAYNODE00A	2	0	CapacitiveType	3.6	15	3	0	49	60	141	0					128	85	True	True	48	11923996774	04:41:28:739
RELAYNODE00A	9	0	CapacitiveType	-14.2	15	3	0	1326	35	173	1					128	83	True	True	48	11924001703	04:41:28:739
RELAYNODE00A	12	0	CapacitiveType	-21.2	15	3	0	1283	32	149	1					128	85	True	True	48	11924007648	04:41:28:739
RELAYNODE00A	2	0	CapacitiveType	3.6	15	3	0	49	61	140	0					128	85	True	True	48	11924010733	04:41:28:739
RELAYNODE00A	10	0	CapacitiveType	-18	15	3	2	1	45	163	3					128	84	True	True	48	11924013690	04:41:28:739
RELAYNODE00A	15	0	CapacitiveType	-22.5	15	3	0	1304	73	143	11					128	82	True	True	48	11924016653	04:41:28:739
RELAYNODE00A	6	0	CapacitiveType	-7.2	15	3	0	1296	1	140	6					128	84	True	True	48	11924020096	04:41:28:739
RELAYNODE00A	2	0	CapacitiveType	3.6	15	3	0	48	60	140	0					128	85	True	True	48	11924025532	04:41:28:739
RELAYNODE00A	12	0	CapacitiveType	-21.2	15	3	0	1284	32	149	1					128	85	True	True	48	11924029189	04:41:28:739
RELAYNODE00A	7	0	CapacitiveType	-11.6	15	3	1	0	23	149	6					128	84	True	True	48	11924033142	04:41:28:739
RELAYNODE00A	13	0	CapacitiveType	-21.8	15	3	1	120	0	0	64					128	84	True	True	48	11924038044	04:41:28:739
RELAYNODE00A	2	0	CapacitiveType	3	15	3	0	48	60	142	1					128	85	True	True	48	11924041173	04:41:28:739
RELAYNODE00A	15	0	CapacitiveType	-23.1	15	3	0	1303	72	142	12					128	82	True	True	48	11924044178	04:41:28:739
RELAYNODE00A	6	0	CapacitiveType	-7.8	15	3	0	1294	0	140	6					128	84	True	True	48	11924047106	04:41:28:739
RELAYNODE00A	1	0	CapacitiveType	8.7	15	3	1	1285	36	146	6					128	85	True	True	48	11924051058	04:41:28:739
RELAYNODE00A	2	0	CapacitiveType	3.6	15	3	0	49	59	141	0					128	85	True	True	48	11924057654	04:41:28:739
RELAYNODE00A	5	0	CapacitiveType	-5.9	15	3	1	0	0	151	31					128	83	True	True	48	11924060663	04:41:28:739
RELAYNODE00A	11	0	CapacitiveType	-19.3	15	3	1	7	47	158	0					128	84	True	True	48	11924064971	04:41:28:739
RELAYNODE00A	4	0	CapacitiveType	-2.1	15	3	2	1332	30	131	6					128	85	True	True	48	11924067873	04:41:28:739
RELAYNODE00A	3	0	CapacitiveType	0.5	15	3	2	59	1	0	74					128	83	True	True	48	11924071538	04:41:28:739
RELAYNODE00A	10	0	CapacitiveType	-17.4	15	3	0	1	45	161	2					128	83	True	True	48	11924074668	04:41:28:739
RELAYNODE00A	9	0	CapacitiveType	-14.2	15	3	1	1326	35	173	0					128	84	True	True	48	11924077586	04:41:28:739
RELAYNODE00A	7	0	CapacitiveType	-11	15	3	0	0	22	148	7					128	84	True	True	48	11924081220	04:41:28:739
RELAYNODE00A	8	0	CapacitiveType	-14.2	15	3	2	75	0	42	102					128	85	True	True	48	11924085088	04:41:28:739
RELAYNODE00A	2	0	CapacitiveType	3.6	15	3	1	48	59	141	1					128	85	True	True	48	11924092205	04:41:28:739
RELAYNODE00A	4	0	CapacitiveType	-1.4	15	3	0	1332	31	129	5					128	85	True	True	48	11924096332	04:41:28:739
RELAYNODE00A	1	0	CapacitiveType	8.1	15	3	0	1285	35	145	5					128	85	True	True	48	11924104775	04:41:28:759
RELAYNODE00A	7	0	CapacitiveType	-11	15	3	0	0	22	149	7					128	85	True	True	48	11924107902	04:41:28:759
RELAYNODE00A	2	0	CapacitiveType	3.6	15	3	0	48	60	141	0					128	85	True	True	48	11924110698	04:41:28:759
RELAYNODE00A	13	0	CapacitiveType	-21.8	15	3	1	120	0	1	64					128	84	True	True	48	11924116483	04:41:28:759
RELAYNODE00A	11	0	CapacitiveType	-19.3	15	3	0	7	46	158	0					128	84	True	True	48	11924119846	04:41:28:759
RELAYNODE00A	5	0	CapacitiveType	-5.3	15	3	0	0	0	150	31					128	83	True	True	48	11924122840	04:41:28:759
RELAYNODE00A	4	0	CapacitiveType	-1.4	15	3	0	1331	31	129	5					128	85	True	True	48	11924125631	04:41:28:759
RELAYNODE00A	2	0	CapacitiveType	3.6	15	3	0	48	61	141	0					128	85	True	True	48	11924130022	04:41:28:759
RELAYNODE00A	7	0	CapacitiveType	-11	15	3	0	0	22	148	7					128	84	True	True	48	11924135417	04:41:28:759
RELAYNODE00A	8	0	CapacitiveType	-14.2	15	3	0	76	1	43	103					128	85	True	True	48	11924139727	04:41:28:759
RELAYNODE00A	15	0	CapacitiveType	-21.8	15	3	1	1306	71	143	12					128	83	True	True	48	11924148297	04:41:28:759
RELAYNODE00A	13	0	CapacitiveType	-21.8	15	3	0	119	0	0	64					128	84	True	True	48	11924151266	04:41:28:759
RELAYNODE00A	14	0	CapacitiveType	-23.1	15	3	2	21	31	198	7					128	84	True	True	48	11924154181	04:41:28:759
RELAYNODE00A	3	0	CapacitiveType	0.5	15	3	1	60	0	1	74					128	83	True	True	48	11924157984	04:41:28:759
RELAYNODE00A	10	0	CapacitiveType	-18	15	3	1	1	45	162	1					128	84	True	True	48	11924162601	04:41:28:759
RELAYNODE00A	2	0	CapacitiveType	3.6	15	3	1	48	59	141	0					128	85	True	True	48	11924169001	04:41:28:759
RELAYNODE00A	8	0	CapacitiveType	-13.5	15	3	0	75	1	42	103					128	85	True	True	48	11924172418	04:41:28:759
RELAYNODE00A	4	0	CapacitiveType	-1.4	15	3	0	1332	30	130	5					128	85	True	True	48	11924175766	04:41:28:759
RELAYNODE00A	12	0	CapacitiveType	-20.5	15	3	2	1283	31	149	1					128	85	True	True	48	11924178709	04:41:28:759
RELAYNODE00A	1	0	CapacitiveType	8.7	15	3	1	1285	36	146	6					128	85	True	True	48	11924182071	04:41:28:759
RELAYNODE00A	6	0	CapacitiveType	-7.2	15	3	2	1295	0	139	5					128	83	True	True	48	11924185858	04:41:28:759
RELAYNODE00A	2	0	CapacitiveType	3.6	15	3	0	48	59	142	1					128	85	True	True	48	11924190327	04:41:28:759
RELAYNODE00A	3	0	CapacitiveType	0.5	15	3	0	60	0	0	74					128	83	True	True	48	11924193549	04:41:28:759
RELAYNODE00A	11	0	CapacitiveType	-19.3	15	3	1	6	46	158	0					128	84	True	True	48	11924198254	04:41:28:759
RELAYNODE00A	12	0	CapacitiveType	-20.5	15	3	0	1283	32	149	1					128	85	True	True	48	11924203034	04:41:28:759
RELAYNODE00A	8	0	CapacitiveType	-14.2	15	3	0	76	0	43	103					128	84	True	True	48	11924205945	04:41:28:759
RELAYNODE00A	13	0	CapacitiveType	-21.8	15	3	0	120	0	1	65					128	83	True	True	48	11924209815	04:41:28:759
RELAYNODE00A	5	0	CapacitiveType	-5.3	15	3	1	0	0	150	32					128	84	True	True	48	11924212897	04:41:28:759
RELAYNODE00A	1	0	CapacitiveType	8.7	15	3	0	1285	36	146	5					128	85	True	True	48	11924216113	04:41:28:759
RELAYNODE00A	2	0	CapacitiveType	3.6	15	3	0	48	60	141	0					128	85	True	True	48	11924222460	04:41:28:759
RELAYNODE00A	10	0	CapacitiveType	-17.4	15	3	0	2	44	162	2					128	83	True	True	48	11924226471	04:41:28:759
RELAYNODE00A	9	0	CapacitiveType	-14.8	15	3	2	1326	36	174	1					128	83	True	True	48	11924229496	04:41:28:759
RELAYNODE00A	7	0	CapacitiveType	-11	15	3	1	1	23	149	7					128	85	True	True	48	11924233272	04:41:28:759
RELAYNODE00A	6	0	CapacitiveType	-7.8	15	3	0	1294	0	140	5					128	84	True	True	48	11924238101	04:41:28:759
RELAYNODE00A	2	0	CapacitiveType	3.6	15	3	0	49	60	141	1					128	85	True	True	48	11924245627	04:41:28:759
RELAYNODE00A	1	0	CapacitiveType	8.7	15	3	0	1285	34	147	5					128	85	True	True	48	11924250990	04:41:28:759
RELAYNODE00A	14	0	CapacitiveType	-23.7	15	3	1	20	31	197	8					128	83	True	True	48	11924254478	04:41:28:779
RELAYNODE00A	2	0	CapacitiveType	3.6	15	3	0	48	60	140	0					128	85	True	True	48	11924258744	04:41:28:779
RELAYNODE00A	7	0	CapacitiveType	-11	15	3	0	1	23	148	6					128	84	True	True	48	11924262939	04:41:28:779
RELAYNODE00A	12	0	CapacitiveType	-21.2	15	3	1	1284	32	149	0					128	85	True	True	48	11924266578	04:41:28:779
RELAYNODE00A	2	0	CapacitiveType	3.6	15	3	0	49	59	141	1					128	85	True	True	48	11924272692	04:41:28:779
RELAYNODE00A	5	0	CapacitiveType	-5.9	15	3	0	0	1	150	31					128	83	True	True	48	11924277954	04:41:28:779
RELAYNODE00A	15	0	CapacitiveType	-22.5	15	3	2	1304	73	142	12					128	83	True	True	48	11924281744	04:41:28:779
RELAYNODE00A	14	0	CapacitiveType	-23.1	15	3	0	20	31	197	8					128	83	True	True	48	11924285665	04:41:28:779
RELAYNODE00A	4	0	CapacitiveType	-0.8	15	3	2	1331	30	131	6					128	85	True	True	48	11924289134	04:41:28:779
RELAYNODE00A	12	0	CapacitiveType	-20.5	15	3	0	1284	32	149	0					128	84	True	True	48	11924292883	04:41:28:779
RELAYNODE00A	2	0	CapacitiveType	3.6	15	3	0	48	60	140	0					128	85	True	True	48	11924298246	04:41:28:779
RELAYNODE00A	11	0	CapacitiveType	-19.3	15	3	1	6	45	158	0					128	84	True	True	48	11924301610	04:41:28:779
RELAYNODE00A	13	0	CapacitiveType	-21.8	15	3	1	119	0	1	65					128	84	True	True	48	11924305972	04:41:28:779
RELAYNODE00A	1	0	CapacitiveType	8.1	15	3	0	1284	35	145	5					128	85	True	True	48	11924309615	04:41:28:779
RELAYNODE00A	15	0	CapacitiveType	-21.2	15	3	0	1305	73	144	12					128	83	True	True	48	11924312813	04:41:28:779
RELAYNODE00A	5	0	CapacitiveType	-5.3	15	3	0	1	1	149	30					128	83	True	True	48	11924317088	04:41:28:779
RELAYNODE00A	12	0	CapacitiveType	-20.5	15	3	0	1285	32	149	0					128	84	True	True	48	11924320024	04:41:28:779
RELAYNODE00A	2	0	CapacitiveType	4.3	15	3	0	48	61	141	0					128	85	True	True	48	11924325119	04:41:28:779
RELAYNODE00A	13	0	CapacitiveType	-21.8	15	3	0	120	0	0	65					128	83	True	True	48	11924333145	04:41:28:779
RELAYNODE00A	9	0	CapacitiveType	-14.8	15	3	1	1326	35	174	1					128	84	True	True	48	11924336441	04:41:28:779
RELAYNODE00A	7	0	CapacitiveType	-11	15	3	1	1	22	149	8					128	84	True	True	48	11924341201	04:41:28:779
RELAYNODE00A	10	0	CapacitiveType	-17.4	15	3	1	1	45	162	0					128	83	True	True	48	11924344684	04:41:28:779
RELAYNODE00A	12	0	CapacitiveType	-20.5	15	3	0	1285	31	150	0					128	85	True	True	48	11924348001	04:41:28:779
RELAYNODE00A	2	0	CapacitiveType	3.6	15	3	0	49	60	141	0					128	85	True	True	48	11924353313	04:41:28:779
RELAYNODE00A	5	0	CapacitiveType	-5.9	15	3	0	0	0	151	33					128	83	True	True	48	11924357055	04:41:28:779
RELAYNODE00A	8	0	CapacitiveType	-14.2	15	3	2	76	0	43	102					128	84	True	True	48	11924359810	04:41:28:779
RELAYNODE00A	4	0	CapacitiveType	-1.4	15	3	1	1332	29	131	5					128	85	True	True	48	11924364136	04:41:28:779
RELAYNODE00A	9	0	CapacitiveType	-14.2	15	3	0	1325	35	174	0					128	84	True	True	48	11924368798	04:41:28:779
RELAYNODE00A	7	0	CapacitiveType	-11	15	3	0	0	22	149	7					128	85	True	True	48	11924372842	04:41:28:779
RELAYNODE00A	12	0	CapacitiveType	-20.5	15	3	0	1283	31	148	1					128	85	True	True	48	11924376825	04:41:28:779
RELAYNODE00A	1	0	CapacitiveType	8.1	15	3	1	1285	36	145	5					128	85	True	True	48	11924382120	04:41:28:779
RELAYNODE00A	13	0	CapacitiveType	-21.8	15	3	0	120	0	1	66					128	83	True	True	48	11924385205	04:41:28:779
RELAYNODE00A	14	0	CapacitiveType	-23.1	15	3	1	20	31	197	7					128	83	True	True	48	11924390394	04:41:28:779
RELAYNODE00A	2	0	CapacitiveType	3.6	15	3	1	49	59	140	1					128	86	True	True	48	11924394709	04:41:28:779
RELAYNODE00A	4	0	CapacitiveType	-1.4	15	3	0	1331	31	129	7					128	85	True	True	48	11924397910	04:41:28:779
RELAYNODE00A	10	0	CapacitiveType	-18	15	3	0	1	45	162	1					128	83	True	True	48	11924401106	04:41:28:779
RELAYNODE00A	7	0	CapacitiveType	-11	15	3	0	0	22	149	8					128	84	True	True	48	11924405315	04:41:28:779
RELAYNODE00A	1	0	CapacitiveType	8.7	15	3	0	1285	34	146	6					128	85	True	True	48	11924409148	04:41:28:779
RELAYNODE00A	2	0	CapacitiveType	3.6	15	3	0	49	61	141	1					128	85	True	True	48	11924413661	04:41:28:779
RELAYNODE00A	3	0	CapacitiveType	0.5	15	3	2	60	1	0	75					128	83	True	True	48	11924418942	04:41:28:779
RELAYNODE00A	14	0	CapacitiveType	-23.1	15	3	0	22	30	198	9					128	83	True	True	48	11924423692	04:41:28:779
RELAYNODE00A	12	0	CapacitiveType	-21.2	15	3	0	1285	32	149	0					128	85	True	True	48	11924426714	04:41:28:779
RELAYNODE00A	10	0	CapacitiveType	-18	15	3	0	0	44	162	2					128	83	True	True	48	11924431596	04:41:28:779
RELAYNODE00A	1	0	CapacitiveType	8.7	15	3	0	1284	35	146	6					128	85	True	True	48	11924437011	04:41:28:779
RELAYNODE00A	5	0	CapacitiveType	-5.3	15	3	1	1	0	150	32					128	84	True	True	48	11924442389	04:41:28:779
RELAYNODE00A	2	0	CapacitiveType	3.6	15	3	0	48	59	140	1					128	85	True	True	48	11924445815	04:41:28:779
RELAYNODE00A	15	0	CapacitiveType	-23.1	15	3	2	1305	74	143	12					128	83	True	True	48	11924452249	04:41:28:779
RELAYNODE00A	3	0	CapacitiveType	0.5	15	3	0	60	1	0	73					128	83	True	True	48	11924457221	04:41:28:779
RELAYNODE00A	10	0	CapacitiveType	-17.4	15	3	0	1	45	162	1					128	83	True	True	48	11924462907	04:41:28:779
RELAYNODE00A	1	0	CapacitiveType	8.1	15	3	0	1285	36	145	6					128	85	True	True	48	11924465711	04:41:28:779
RELAYNODE00A	11	0	CapacitiveType	-19.9	15	3	2	5	46	158	0					128	84	True	True	48	11924468826	04:41:28:779
RELAYNODE00A	5	0	CapacitiveType	-5.3	15	3	0	0	0	150	32					128	84	True	True	48	11924473649	04:41:28:799
RELAYNODE00A	12	0	CapacitiveType	-21.2	15	3	0	1283	32	150	1					128	84	True	True	48	11924477904	04:41:28:799
RELAYNODE00A	6	0	CapacitiveType	-7.2	15	3	3	1295	0	140	5					128	84	True	True	48	11924482278	04:41:28:799
RELAYNODE00A	15	0	CapacitiveType	-22.5	15	3	0	1304	75	143	12					128	83	True	True	48	11924485577	04:41:28:799
RELAYNODE00A	2	0	CapacitiveType	3.6	15	3	1	48	59	140	1					128	85	True	True	48	11924492129	04:41:28:799
RELAYNODE00A	8	0	CapacitiveType	-14.2	15	3	2	76	0	41	103					128	85	True	True	48	11924494913	04:41:28:799
RELAYNODE00A	4	0	CapacitiveType	-1.4	15	3	1	1331	31	130	8					128	85	True	True	48	11924498255	04:41:28:799
RELAYNODE00A	5	0	CapacitiveType	-5.3	15	3	0	1	0	151	30					128	84	True	True	48	11924505731	04:41:28:799
RELAYNODE00A	12	0	CapacitiveType	-20.5	15	3	0	1285	31	148	0					128	84	True	True	48	11924509543	04:41:28:799
RELAYNODE00A	13	0	CapacitiveType	-21.8	15	3	2	119	0	0	64					128	84	True	True	48	11924512581	04:41:28:799
RELAYNODE00A	1	0	CapacitiveType	8.1	15	3	0	1285	34	146	6					128	84	True	True	48	11924519428	04:41:28:799
RELAYNODE00A	10	0	CapacitiveType	-18	15	3	0	0	44	162	0					128	84	True	True	48	11924522587	04:41:28:799
RELAYNODE00A	2	0	CapacitiveType	4.3	15	3	0	48	60	141	0					128	86	True	True	48	11924527243	04:41:28:799
RELAYNODE00A	8	0	CapacitiveType	-14.2	15	3	0	75	0	42	104					128	85	True	True	48	11924532391	04:41:28:799
RELAYNODE00A	7	0	CapacitiveType	-11	15	3	2	1	22	148	8					128	84	True	True	48	11924537953	04:41:28:799
RELAYNODE00A	12	0	CapacitiveType	-20.5	15	3	0	1282	32	149	0					128	85	True	True	48	11924542018	04:41:28:799
RELAYNODE00A	11	0	CapacitiveType	-19.3	15	3	1	7	47	159	0					128	84	True	True	48	11924545106	04:41:28:799
RELAYNODE00A	1	0	CapacitiveType	8.1	15	3	0	1285	35	146	6					128	85	True	True	48	11924549957	04:41:28:799
RELAYNODE00A	10	0	CapacitiveType	-18	15	3	0	1	45	161	0					128	83	True	True	48	11924555709	04:41:28:799
RELAYNODE00A	9	0	CapacitiveType	-14.8	15	3	2	1326	34	174	0					128	84	True	True	48	11924559725	04:41:28:799
RELAYNODE00A	2	0	CapacitiveType	3.6	15	3	0	48	60	141	0					128	85	True	True	48	11924563687	04:41:28:799
RELAYNODE00A	5	0	CapacitiveType	-5.3	15	3	0	0	1	151	31					128	83	True	True	48	11924566939	04:41:28:799
RELAYNODE00A	8	0	CapacitiveType	-14.2	15	3	0	75	1	43	103					128	85	True	True	48	11924570695	04:41:28:799
RELAYNODE00A	11	0	CapacitiveType	-19.3	15	3	0	5	45	157	0					128	83	True	True	48	11924573827	04:41:28:799
RELAYNODE00A	3	0	CapacitiveType	0.5	15	3	1	60	0	0	74					128	83	True	True	48	11924580584	04:41:28:799
RELAYNODE00A	14	0	CapacitiveType	-22.5	15	3	2	21	30	197	6					128	83	True	True	48	11924583701	04:41:28:799
RELAYNODE00A	2	0	CapacitiveType	3.6	15	3	0	48	59	140	1					128	85	True	True	48	11924587643	04:41:28:799
RELAYNODE00A	4	0	CapacitiveType	-1.4	15	3	1	1331	30	130	8					128	85	True	True	48	11924590956	04:41:28:799
RELAYNODE00A	9	0	CapacitiveType	-14.8	15	3	0	1325	34	174	0					128	83	True	True	48	11924594669	04:41:28:799
RELAYNODE00A	7	0	CapacitiveType	-11	15	3	0	0	22	148	7					128	85	True	True	48	11924598122	04:41:28:799
RELAYNODE00A	15	0	CapacitiveType	-23.1	15	3	1	1304	74	143	14					128	83	True	True	48	11924602919	04:41:28:799
RELAYNODE00A	1	0	CapacitiveType	8.7	15	3	0	1285	35	145	6					128	85	True	True	48	11924605991	04:41:28:799
RELAYNODE00A	2	0	CapacitiveType	3.6	15	3	0	48	59	141	0					128	86	True	True	48	11924612439	04:41:28:799
RELAYNODE00A	4	0	CapacitiveType	-2.1	15	3	0	1330	29	130	6					128	85	True	True	48	11924617321	04:41:28:799
RELAYNODE00A	3	0	CapacitiveType	0.5	15	3	0	59	0	1	75					128	82	True	True	48	11924620968	04:41:28:799
RELAYNODE00A	8	0	CapacitiveType	-14.2	15	3	0	74	0	42	104					128	85	True	True	48	11924624635	04:41:28:799
RELAYNODE00A	11	0	CapacitiveType	-19.3	15	3	0	5	46	158	0					128	84	True	True	48	11924628284	04:41:28:799
RELAYNODE00A	7	0	CapacitiveType	-11	15	3	0	0	22	148	7					128	85	True	True	48	11924633887	04:41:28:799
RELAYNODE00A	2	0	CapacitiveType	3.6	15	3	0	48	60	141	0					128	85	True	True	48	11924638076	04:41:28:799
RELAYNODE00A	4	0	CapacitiveType	-1.4	15	3	0	1332	30	130	5					128	85	True	True	48	11924644525	04:41:28:799
RELAYNODE00A	8	0	CapacitiveType	-14.2	15	3	0	75	0	43	103					128	85	True	True	48	11924653925	04:41:28:799
RELAYNODE00A	9	0	CapacitiveType	-14.2	15	3	0	1325	34	173	0					128	83	True	True	48	11924657587	04:41:28:799
RELAYNODE00A	12	0	CapacitiveType	-21.2	15	3	2	1285	32	148	0					128	85	True	True	48	11924661019	04:41:28:799
RELAYNODE00A	2	0	CapacitiveType	3.6	15	3	0	49	60	141	1					128	86	True	True	48	11924664555	04:41:28:799
RELAYNODE00A	13	0	CapacitiveType	-21.8	15	3	2	120	0	0	65					128	83	True	True	48	11924670326	04:41:28:799
RELAYNODE00A	10	0	CapacitiveType	-17.4	15	3	1	1	46	162	1					128	83	True	True	48	11924674119	04:41:28:819
RELAYNODE00A	8	0	CapacitiveType	-14.2	15	3	0	75	1	41	103					128	85	True	True	48	11924684051	04:41:28:819
RELAYNODE00A	5	0	CapacitiveType	-5.3	15	3	1	0	0	150	32					128	83	True	True	48	11924687141	04:41:28:819
RELAYNODE00A	3	0	CapacitiveType	0.5	15	3	0	61	0	0	74					128	83	True	True	48	11924690870	04:41:28:819
RELAYNODE00A	9	0	CapacitiveType	-14.8	15	3	0	1326	35	173	0					128	83	True	True	48	11924694348	04:41:28:819
RELAYNODE00A	14	0	CapacitiveType	-23.1	15	3	1	20	31	197	6					128	83	True	True	48	11924697289	04:41:28:819
RELAYNODE00A	13	0	CapacitiveType	-21.8	15	3	0	120	0	1	66					128	84	True	True	48	11924702372	04:41:28:819
RELAYNODE00A	2	0	CapacitiveType	3.6	15	3	0	49	61	141	1					128	85	True	True	48	11924706322	04:41:28:819
RELAYNODE00A	10	0	CapacitiveType	-18	15	3	0	1	46	162	1					128	84	True	True	48	11924709344	04:41:28:819
RELAYNODE00A	1	0	CapacitiveType	8.7	15	3	1	1285	34	145	7					128	85	True	True	48	11924713764	04:41:28:819
RELAYNODE00A	6	0	CapacitiveType	-7.8	15	3	3	1296	0	141	7					128	84	True	True	48	11924716845	04:41:28:819
RELAYNODE00A	5	0	CapacitiveType	-5.9	15	3	0	1	0	150	32					128	83	True	True	48	11924722312	04:41:28:819
RELAYNODE00A	9	0	CapacitiveType	-14.8	15	3	0	1325	35	173	0					128	83	True	True	48	11924731934	04:41:28:819
RELAYNODE00A	11	0	CapacitiveType	-19.3	15	3	1	5	45	157	0					128	83	True	True	48	11924735003	04:41:28:819
RELAYNODE00A	2	0	CapacitiveType	3.6	15	3	0	48	60	141	0					128	85	True	True	48	11924738508	04:41:28:819
RELAYNODE00A	8	0	CapacitiveType	-13.5	15	3	0	75	0	43	103					128	85	True	True	48	11924741296	04:41:28:819
RELAYNODE00A	10	0	CapacitiveType	-18	15	3	0	1	45	161	1					128	83	True	True	48	11924745390	04:41:28:819
RELAYNODE00A	7	0	CapacitiveType	-11	15	3	1	0	22	149	7					128	85	True	True	48	11924748600	04:41:28:819
RELAYNODE00A	3	0	CapacitiveType	0.5	15	3	0	59	0	0	74					128	83	True	True	48	11924751473	04:41:28:819
RELAYNODE00A	2	0	CapacitiveType	3.6	15	3	0	48	61	141	0					128	86	True	True	48	11924756928	04:41:28:819
RELAYNODE00A	14	0	CapacitiveType	-23.1	15	3	0	19	31	197	8					128	83	True	True	48	11924760723	04:41:28:819
RELAYNODE00A	11	0	CapacitiveType	-20.5	15	3	0	6	47	159	1					128	84	True	True	48	11924766828	04:41:28:820
RELAYNODE00A	9	0	CapacitiveType	-14.8	15	3	0	1325	35	173	0					128	83	True	True	48	11924770334	04:41:28:820
RELAYNODE00A	8	0	CapacitiveType	-14.8	15	3	0	76	0	43	104					128	85	True	True	48	11924773266	04:41:28:820
RELAYNODE00A	2	0	CapacitiveType	3.6	15	3	0	48	60	142	0					128	85	True	True	48	11924776188	04:41:28:820
RELAYNODE00A	15	0	CapacitiveType	-23.1	15	3	2	1305	73	144	13					128	83	True	True	48	11924780896	04:41:28:820
RELAYNODE00A	3	0	CapacitiveType	0.5	15	3	0	62	1	0	75					128	83	True	True	48	11924784035	04:41:28:820
RELAYNODE00A	5	0	CapacitiveType	-5.9	15	3	0	1	1	150	32					128	83	True	True	48	11924787703	04:41:28:820
RELAYNODE00A	4	0	CapacitiveType	-2.1	15	3	2	1331	30	129	5					128	85	True	True	48	11924790923	04:41:28:820
RELAYNODE00A	2	0	CapacitiveType	3.6	15	3	0	48	60	141	0					128	85	True	True	48	11924796290	04:41:28:820
RELAYNODE00A	11	0	CapacitiveType	-19.9	15	3	0	4	45	158	0					128	84	True	True	48	11924799481	04:41:28:820
RELAYNODE00A	6	0	CapacitiveType	-7.2	15	3	1	1295	1	139	6					128	84	True	True	48	11924803950	04:41:28:820
RELAYNODE00A	12	0	CapacitiveType	-21.2	15	3	2	1285	32	149	1					128	85	True	True	48	11924807265	04:41:28:820
RELAYNODE00A	10	0	CapacitiveType	-18	15	3	0	0	46	162	1					128	83	True	True	48	11924811208	04:41:28:820
RELAYNODE00A	13	0	CapacitiveType	-21.8	15	3	1	118	0	0	66					128	84	True	True	48	11924814445	04:41:28:820
RELAYNODE00A	2	0	CapacitiveType	4.3	15	3	0	48	61	140	0					128	85	True	True	48	11924817232	04:41:28:820
RELAYNODE00A	4	0	CapacitiveType	-1.4	15	3	0	1331	31	131	8					128	86	True	True	48	11924820605	04:41:28:820
RELAYNODE00A	5	0	CapacitiveType	-5.3	15	3	0	1	0	150	32					128	84	True	True	48	11924824675	04:41:28:820
RELAYNODE00A	8	0	CapacitiveType	-14.2	15	3	0	76	1	42	104					128	85	True	True	48	11924832841	04:41:28:820
RELAYNODE00A	9	0	CapacitiveType	-14.8	15	3	0	1326	34	173	1					128	83	True	True	48	11924837490	04:41:28:820
RELAYNODE00A	3	0	CapacitiveType	0.5	15	3	0	60	0	0	73					128	83	True	True	48	11924846888	04:41:28:820
RELAYNODE00A	1	0	CapacitiveType	8.7	15	3	2	1285	36	146	6					128	85	True	True	48	11924850870	04:41:28:820
RELAYNODE00A	2	0	CapacitiveType	3.6	15	3	0	49	60	140	1					128	85	True	True	48	11924854731	04:41:28:839
RELAYNODE00A	11	0	CapacitiveType	-19.9	15	3	0	6	46	158	0					128	84	True	True	48	11924859135	04:41:28:839
RELAYNODE00A	5	0	CapacitiveType	-5.3	15	3	0	0	1	151	33					128	83	True	True	48	11924862466	04:41:28:839
RELAYNODE00A	6	0	CapacitiveType	-7.2	15	3	0	1295	1	140	6					128	83	True	True	48	11924866407	04:41:28:839
RELAYNODE00A	13	0	CapacitiveType	-21.8	15	3	0	119	0	0	66					128	84	True	True	48	11924875482	04:41:28:839
RELAYNODE00A	10	0	CapacitiveType	-18	15	3	0	0	44	160	0					128	83	True	True	48	11924878316	04:41:28:839
RELAYNODE00A	3	0	CapacitiveType	0.5	15	3	0	60	1	1	74					128	83	True	True	48	11924881235	04:41:28:839
RELAYNODE00A	1	0	CapacitiveType	8.1	15	3	0	1285	35	146	7					128	84	True	True	48	11924886021	04:41:28:839
RELAYNODE00A	7	0	CapacitiveType	-11	15	3	2	0	22	149	7					128	84	True	True	48	11924893465	04:41:28:839
RELAYNODE00A	4	0	CapacitiveType	-1.4	15	3	1	1332	31	129	6					128	85	True	True	48	11924900219	04:41:28:839
RELAYNODE00A	6	0	CapacitiveType	-7.2	15	3	0	1296	0	139	6					128	84	True	True	48	11924903267	04:41:28:839
RELAYNODE00A	14	0	CapacitiveType	-22.5	15	3	2	21	31	197	9					128	83	True	True	48	11924906599	04:41:28:839
RELAYNODE00A	2	0	CapacitiveType	4.3	15	3	1	49	59	142	0					128	86	True	True	48	11924909754	04:41:28:839
RELAYNODE00A	3	0	CapacitiveType	0.5	15	3	0	60	0	0	74					128	83	True	True	48	11924916408	04:41:28:839
RELAYNODE00A	11	0	CapacitiveType	-19.3	15	3	0	6	46	158	1					128	84	True	True	48	11924920089	04:41:28:839
RELAYNODE00A	12	0	CapacitiveType	-21.2	15	3	2	1285	32	147	1					128	84	True	True	48	11924925577	04:41:28:839
RELAYNODE00A	5	0	CapacitiveType	-5.9	15	3	0	0	0	150	31					128	83	True	True	48	11924931102	04:41:28:839
RELAYNODE00A	9	0	CapacitiveType	-14.8	15	3	1	1326	35	173	1					128	84	True	True	48	11924934341	04:41:28:839
RELAYNODE00A	13	0	CapacitiveType	-21.8	15	3	0	121	0	0	65					128	84	True	True	48	11924937826	04:41:28:839
RELAYNODE00A	6	0	CapacitiveType	-7.2	15	3	0	1296	0	140	7					128	83	True	True	48	11924940952	04:41:28:839
RELAYNODE00A	14	0	CapacitiveType	-23.1	15	3	0	21	31	197	6					128	83	True	True	48	11924946032	04:41:28:839
RELAYNODE00A	2	0	CapacitiveType	4.3	15	3	0	48	59	140	0					128	85	True	True	48	11924950223	04:41:28:839
RELAYNODE00A	11	0	CapacitiveType	-19.3	15	3	0	4	46	158	0					128	84	True	True	48	11924955541	04:41:28:839
RELAYNODE00A	7	0	CapacitiveType	-11.6	15	3	0	0	22	148	6					128	85	True	True	48	11924960122	04:41:28:839
RELAYNODE00A	15	0	CapacitiveType	-22.5	15	3	2	1305	72	143	12					128	83	True	True	48	11924965132	04:41:28:839
RELAYNODE00A	5	0	CapacitiveType	-5.9	15	3	0	1	1	150	32					128	83	True	True	48	11924970695	04:41:28:839
RELAYNODE00A	13	0	CapacitiveType	-21.8	15	3	0	120	0	0	66					128	84	True	True	48	11924973957	04:41:28:839
RELAYNODE00A	6	0	CapacitiveType	-7.8	15	3	0	1296	1	139	4					128	84	True	True	48	11924979465	04:41:28:839
RELAYNODE00A	3	0	CapacitiveType	0.5	15	3	0	61	0	0	74					128	83	True	True	48	11924982501	04:41:28:839
RELAYNODE00A	14	0	CapacitiveType	-22.5	15	3	0	21	30	197	7					128	84	True	True	48	11924986298	04:41:28:839
RELAYNODE00A	11	0	CapacitiveType	-19.9	15	3	0	7	46	157	1					128	84	True	True	48	11924991820	04:41:28:839
RELAYNODE00A	12	0	CapacitiveType	-20.5	15	3	1	1284	32	149	0					128	85	True	True	48	11925000235	04:41:28:839
RELAYNODE00A	8	0	CapacitiveType	-14.2	15	3	2	75	0	42	103					128	85	True	True	48	11925003622	04:41:28:839
RELAYNODE00A	10	0	CapacitiveType	-18	15	3	1	0	45	162	2					128	83	True	True	48	11925006320	04:41:28:839
RELAYNODE00A	13	0	CapacitiveType	-21.8	15	3	0	120	0	0	66					128	84	True	True	48	11925010914	04:41:28:839
RELAYNODE00A	14	0	CapacitiveType	-22.5	15	3	0	21	31	197	7					128	83	True	True	48	11925016725	04:41:28:839
RELAYNODE00A	3	0	CapacitiveType	0.5	15	3	0	60	0	0	74					128	83	True	True	48	11925019449	04:41:28:839
RELAYNODE00A	2	0	CapacitiveType	3.6	15	3	1	48	60	140	0					128	85	True	True	48	11925026145	04:41:28:839
RELAYNODE00A	11	0	CapacitiveType	-19.3	15	3	0	5	46	158	0					128	84	True	True	48	11925028928	04:41:28:839
RELAYNODE00A	4	0	CapacitiveType	-1.4	15	3	2	1331	32	131	7					128	85	True	True	48	11925032627	04:41:28:839
RELAYNODE00A	8	0	CapacitiveType	-14.2	15	3	0	75	1	42	102					128	84	True	True	48	11925039056	04:41:28:839
RELAYNODE00A	6	0	CapacitiveType	-7.8	15	3	0	1296	0	140	6					128	84	True	True	48	11925046179	04:41:28:839
RELAYNODE00A	2	0	CapacitiveType	3.6	15	3	0	48	60	141	0					128	86	True	True	48	11925052411	04:41:28:839
RELAYNODE00A	7	0	CapacitiveType	-11	15	3	1	0	23	148	7					128	84	True	True	48	11925055844	04:41:28:839
RELAYNODE00A	9	0	CapacitiveType	-14.2	15	3	1	1326	35	174	1					128	83	True	True	48	11925062306	04:41:28:839
RELAYNODE00A	4	0	CapacitiveType	-1.4	15	3	0	1331	30	130	6					128	85	True	True	48	11925065784	04:41:28:839
RELAYNODE00A	5	0	CapacitiveType	-5.3	15	3	1	0	0	150	31					128	83	True	True	48	11925072245	04:41:28:839
RELAYNODE00A	8	0	CapacitiveType	-14.2	15	3	0	75	0	43	103					128	85	True	True	48	11925075326	04:41:28:859
RELAYNODE00A	2	0	CapacitiveType	3.6	15	3	0	48	61	140	1					128	85	True	True	48	11925079517	04:41:28:859
RELAYNODE00A	1	0	CapacitiveType	8.7	15	3	2	1286	34	146	6					128	85	True	True	48	11925083750	04:41:28:859
RELAYNODE00A	6	0	CapacitiveType	-7.8	15	3	0	1295	0	139	7					128	84	True	True	48	11925086510	04:41:28:859
RELAYNODE00A	11	0	CapacitiveType	-19.9	15	3	0	7	46	159	0					128	84	True	True	48	11925094137	04:41:28:859
RELAYNODE00A	4	0	CapacitiveType	-1.4	15	3	0	1332	30	129	6					128	85	True	True	48	11925099782	04:41:28:859
RELAYNODE00A	14	0	CapacitiveType	-22.5	15	3	1	22	31	198	10					128	83	True	True	48	11925104096	04:41:28:859
RELAYNODE00A	10	0	CapacitiveType	-17.4	15	3	1	1	44	160	1					128	83	True	True	48	11925106977	04:41:28:859
RELAYNODE00A	8	0	CapacitiveType	-14.2	15	3	0	75	0	42	103					128	85	True	True	48	11925112422	04:41:28:859
RELAYNODE00A	6	0	CapacitiveType	-7.8	15	3	0	1295	1	140	5					128	83	True	True	48	11925116949	04:41:28:859
RELAYNODE00A	1	0	CapacitiveType	8.7	15	3	0	1285	35	146	8					128	85	True	True	48	11925121525	04:41:28:859
RELAYNODE00A	15	0	CapacitiveType	-23.1	15	3	2	1306	72	143	12					128	83	True	True	48	11925124962	04:41:28:859
RELAYNODE00A	13	0	CapacitiveType	-21.8	15	3	1	120	0	1	66					128	84	True	True	48	11925132622	04:41:28:859
RELAYNODE00A	14	0	CapacitiveType	-22.5	15	3	0	19	30	197	8					128	83	True	True	48	11925136479	04:41:28:859
RELAYNODE00A	7	0	CapacitiveType	-11.6	15	3	1	0	22	148	5					128	84	True	True	48	11925142905	04:41:28:859
RELAYNODE00A	6	0	CapacitiveType	-7.8	15	3	0	1295	1	140	5					128	84	True	True	48	11925148215	04:41:28:859
RELAYNODE00A	12	0	CapacitiveType	-20.5	15	3	2	1284	31	148	0					128	85	True	True	48	11925151012	04:41:28:859
RELAYNODE00A	1	0	CapacitiveType	8.7	15	3	0	1285	35	145	5					128	85	True	True	48	11925160135	04:41:28:859
RELAYNODE00A	15	0	CapacitiveType	-23.1	15	3	0	1305	73	145	12					128	83	True	True	48	11925165026	04:41:28:859
RELAYNODE00A	14	0	CapacitiveType	-23.1	15	3	0	21	31	198	5					128	83	True	True	48	11925169683	04:41:28:859
RELAYNODE00A	7	0	CapacitiveType	-11.6	15	3	0	0	22	148	7					128	84	True	True	48	11925174767	04:41:28:859
RELAYNODE00A	8	0	CapacitiveType	-14.2	15	3	0	75	0	42	103					128	84	True	True	48	11925178862	04:41:28:859
RELAYNODE00A	9	0	CapacitiveType	-14.2	15	3	1	1325	34	173	0					128	83	True	True	48	11925182746	04:41:28:859
RELAYNODE00A	4	0	CapacitiveType	-1.4	15	3	1	1332	30	129	7					128	85	True	True	48	11925186891	04:41:28:859
RELAYNODE00A	2	0	CapacitiveType	3.6	15	3	2	49	60	140	0					128	86	True	True	48	11925198048	04:41:28:859
RELAYNODE00A	14	0	CapacitiveType	-22.5	15	3	0	20	30	197	8					128	83	True	True	48	11925203708	04:41:28:859
RELAYNODE00A	5	0	CapacitiveType	-5.3	15	3	1	0	0	150	32					128	83	True	True	48	11925207166	04:41:28:859
RELAYNODE00A	3	0	CapacitiveType	0.5	15	3	2	61	1	1	73					128	83	True	True	48	11925211588	04:41:28:859
RELAYNODE00A	9	0	CapacitiveType	-14.8	15	3	0	1324	35	174	1					128	84	True	True	48	11925215990	04:41:28:859
RELAYNODE00A	4	0	CapacitiveType	-1.4	15	3	0	1331	31	129	9					128	85	True	True	48	11925222897	04:41:28:859
RELAYNODE00A	1	0	CapacitiveType	8.1	15	3	0	1285	35	145	5					128	84	True	True	48	11925227561	04:41:28:859
RELAYNODE00A	12	0	CapacitiveType	-20.5	15	3	1	1284	32	148	1					128	85	True	True	48	11925231301	04:41:28:859
RELAYNODE00A	7	0	CapacitiveType	-11	15	3	0	0	23	148	7					128	84	True	True	48	11925236169	04:41:28:859
RELAYNODE00A	10	0	CapacitiveType	-17.4	15	3	1	1	44	162	3					128	83	True	True	48	11925240704	04:41:28:859
RELAYNODE00A	11	0	CapacitiveType	-19.3	15	3	2	6	46	159	0					128	84	True	True	48	11925244328	04:41:28:859
RELAYNODE00A	5	0	CapacitiveType	-5.3	15	3	0	0	0	151	33					128	83	True	True	48	11925250014	04:41:28:859
RELAYNODE00A	13	0	CapacitiveType	-21.8	15	3	1	118	0	0	65					128	83	True	True	48	11925257495	04:41:28:859
RELAYNODE00A	12	0	CapacitiveType	-20.5	15	3	0	1284	31	148	0					128	85	True	True	48	11925262284	04:41:28:859
RELAYNODE00A	6	0	CapacitiveType	-7.2	15	3	1	1295	0	139	5					128	83	True	True	48	11925265214	04:41:28:859
RELAYNODE00A	1	0	CapacitiveType	8.1	15	3	0	1285	36	146	7					128	84	True	True	48	11925267991	04:41:28:859
RELAYNODE00A	8	0	CapacitiveType	-14.2	15	3	1	74	0	43	103					128	85	True	True	48	11925275596	04:41:28:859
RELAYNODE00A	9	0	CapacitiveType	-14.2	15	3	0	1326	34	173	0					128	84	True	True	48	11925280213	04:41:28:859
RELAYNODE00A	10	0	CapacitiveType	-17.4	15	3	0	0	45	162	1					128	83	True	True	48	11925283244	04:41:28:879
RELAYNODE00A	4	0	CapacitiveType	-1.4	15	3	0	1332	30	131	7					128	85	True	True	48	11925286437	04:41:28:879
RELAYNODE00A	5	0	CapacitiveType	-5.9	15	3	0	0	0	151	31					128	83	True	True	48	11925293684	04:41:28:879
RELAYNODE00A	14	0	CapacitiveType	-22.5	15	3	1	21	29	197	8					128	83	True	True	48	11925296551	04:41:28:879
RELAYNODE00A	15	0	CapacitiveType	-22.5	15	3	1	1305	73	143	11					128	83	True	True	48	11925299363	04:41:28:879
RELAYNODE00A	2	0	CapacitiveType	3.6	15	3	2	48	61	140	0					128	85	True	True	48	11925303631	04:41:28:879
RELAYNODE00A	1	0	CapacitiveType	8.1	15	3	0	1285	35	146	5					128	85	True	True	48	11925309257	04:41:28:879
RELAYNODE00A	11	0	CapacitiveType	-19.9	15	3	0	5	46	158	0					128	84	True	True	48	11925313071	04:41:28:879
RELAYNODE00A	12	0	CapacitiveType	-20.5	15	3	0	1283	32	149	0					128	85	True	True	48	11925319900	04:41:28:879
RELAYNODE00A	4	0	CapacitiveType	-1.4	15	3	0	1331	30	129	5					128	85	True	True	48	11925324272	04:41:28:879
RELAYNODE00A	6	0	CapacitiveType	-7.2	15	3	0	1295	0	139	4					128	83	True	True	48	11925327380	04:41:28:879
RELAYNODE00A	14	0	CapacitiveType	-23.1	15	3	0	20	30	197	7					128	83	True	True	48	11925332531	04:41:28:879
RELAYNODE00A	5	0	CapacitiveType	-5.3	15	3	0	0	0	151	32					128	83	True	True	48	11925338165	04:41:28:879
RELAYNODE00A	15	0	CapacitiveType	-22.5	15	3	0	1304	72	144	13					128	83	True	True	48	11925341541	04:41:28:879
RELAYNODE00A	8	0	CapacitiveType	-14.2	15	3	0	75	1	41	102					128	85	True	True	48	11925344990	04:41:28:879
RELAYNODE00A	12	0	CapacitiveType	-21.2	15	3	0	1284	32	148	0					128	85	True	True	48	11925352725	04:41:28:879
RELAYNODE00A	13	0	CapacitiveType	-21.2	15	3	1	120	0	1	65					128	83	True	True	48	11925356168	04:41:28:879
RELAYNODE00A	6	0	CapacitiveType	-7.2	15	3	0	1295	0	140	5					128	83	True	True	48	11925361762	04:41:28:879
RELAYNODE00A	1	0	CapacitiveType	8.1	15	3	0	1285	35	145	5					128	85	True	True	48	11925369151	04:41:28:879
RELAYNODE00A	5	0	CapacitiveType	-5.3	15	3	0	1	1	151	31					128	83	True	True	48	11925372816	04:41:28:879
RELAYNODE00A	9	0	CapacitiveType	-14.2	15	3	1	1326	35	173	0					128	84	True	True	48	11925376302	04:41:28:879
RELAYNODE00A	11	0	CapacitiveType	-19.3	15	3	0	6	46	158	0					128	84	True	True	48	11925383113	04:41:28:879
RELAYNODE00A	8	0	CapacitiveType	-14.2	15	3	0	75	1	43	104					128	85	True	True	48	11925386080	04:41:28:879
RELAYNODE00A	10	0	CapacitiveType	-18	15	3	1	0	46	161	1					128	84	True	True	48	11925389636	04:41:28:879
RELAYNODE00A	2	0	CapacitiveType	3.6	15	3	1	48	61	141	1					128	85	True	True	48	11925393820	04:41:28:879
RELAYNODE00A	6	0	CapacitiveType	-7.8	15	3	0	1295	1	140	7					128	84	True	True	48	11925396960	04:41:28:879
RELAYNODE00A	1	0	CapacitiveType	8.1	15	3	0	1285	35	146	6					128	84	True	True	48	11925401425	04:41:28:879
RELAYNODE00A	5	0	CapacitiveType	-5.3	15	3	0	0	0	151	31					128	83	True	True	48	11925408289	04:41:28:879
RELAYNODE00A	9	0	CapacitiveType	-14.8	15	3	0	1325	36	174	0					128	84	True	True	48	11925412489	04:41:28:879
RELAYNODE00A	15	0	CapacitiveType	-22.5	15	3	0	1306	73	143	11					128	83	True	True	48	11925416300	04:41:28:879
RELAYNODE00A	2	0	CapacitiveType	3.6	15	3	0	49	60	141	1					128	85	True	True	48	11925426206	04:41:28:879
RELAYNODE00A	6	0	CapacitiveType	-7.2	15	3	0	1294	0	140	5					128	84	True	True	48	11925432983	04:41:28:879
RELAYNODE00A	12	0	CapacitiveType	-20.5	15	3	1	1284	32	149	0					128	85	True	True	48	11925439059	04:41:28:879
RELAYNODE00A	3	0	CapacitiveType	0.5	15	3	2	62	0	0	74					128	83	True	True	48	11925442212	04:41:28:879
RELAYNODE00A	7	0	CapacitiveType	-11	15	3	2	1	22	148	6					128	84	True	True	48	11925446415	04:41:28:879
RELAYNODE00A	9	0	CapacitiveType	-14.8	15	3	0	1325	35	174	1					128	84	True	True	48	11925449501	04:41:28:879
RELAYNODE00A	13	0	CapacitiveType	-21.8	15	3	1	120	1	0	65					128	83	True	True	48	11925456920	04:41:28:899
RELAYNODE00A	15	0	CapacitiveType	-22.5	15	3	0	1305	72	144	13					128	82	True	True	48	11925460260	04:41:28:899
RELAYNODE00A	1	0	CapacitiveType	8.7	15	3	0	1284	34	146	6					128	85	True	True	48	11925463636	04:41:28:899
RELAYNODE00A	6	0	CapacitiveType	-7.2	15	3	0	1296	1	140	3					128	83	True	True	48	11925469831	04:41:28:899
RELAYNODE00A	4	0	CapacitiveType	-2.1	15	3	2	1331	30	129	5					128	85	True	True	48	11925472592	04:41:28:899
RELAYNODE00A	5	0	CapacitiveType	-5.9	15	3	0	1	1	151	31					128	83	True	True	48	11925476946	04:41:28:899
RELAYNODE00A	2	0	CapacitiveType	3.6	15	3	0	48	61	141	1					128	85	True	True	48	11925479780	04:41:28:899
RELAYNODE00A	3	0	CapacitiveType	0.5	15	3	0	60	0	0	75					128	83	True	True	48	11925483309	04:41:28:899
RELAYNODE00A	9	0	CapacitiveType	-14.2	15	3	0	1326	35	173	0					128	84	True	True	48	11925487337	04:41:28:899
RELAYNODE00A	1	0	CapacitiveType	8.1	15	3	0	1285	34	146	6					128	84	True	True	48	11925497730	04:41:28:899
RELAYNODE00A	12	0	CapacitiveType	-20.5	15	3	0	1283	31	149	0					128	85	True	True	48	11925500601	04:41:28:899
RELAYNODE00A	15	0	CapacitiveType	-23.1	15	3	0	1304	73	142	13					128	83	True	True	48	11925505039	04:41:28:899
RELAYNODE00A	7	0	CapacitiveType	-11.6	15	3	0	0	22	149	6					128	85	True	True	48	11925512016	04:41:28:899
RELAYNODE00A	8	0	CapacitiveType	-14.2	15	3	1	75	0	42	103					128	85	True	True	48	11925517813	04:41:28:899
RELAYNODE00A	2	0	CapacitiveType	3.6	15	3	0	49	61	140	1					128	86	True	True	48	11925523794	04:41:28:899
RELAYNODE00A	13	0	CapacitiveType	-21.8	15	3	0	119	0	0	65					128	84	True	True	48	11925529590	04:41:28:899
RELAYNODE00A	1	0	CapacitiveType	8.7	15	3	0	1285	35	146	5					128	85	True	True	48	11925532660	04:41:28:899
RELAYNODE00A	12	0	CapacitiveType	-20.5	15	3	0	1284	32	148	0					128	85	True	True	48	11925536401	04:41:28:899
RELAYNODE00A	15	0	CapacitiveType	-23.1	15	3	0	1305	71	144	12					128	83	True	True	48	11925540025	04:41:28:899
RELAYNODE00A	5	0	CapacitiveType	-5.3	15	3	0	0	1	150	33					128	83	True	True	48	11925546893	04:41:28:899
RELAYNODE00A	9	0	CapacitiveType	-14.8	15	3	0	1325	36	174	0					128	84	True	True	48	11925557373	04:41:28:899
RELAYNODE00A	8	0	CapacitiveType	-14.2	15	3	0	75	0	42	103					128	84	True	True	48	11925561043	04:41:28:899
RELAYNODE00A	6	0	CapacitiveType	-7.8	15	3	1	1295	1	139	6					128	84	True	True	48	11925567090	04:41:28:899
RELAYNODE00A	12	0	CapacitiveType	-20.5	15	3	0	1284	32	148	1					128	85	True	True	48	11925573047	04:41:28:899
RELAYNODE00A	15	0	CapacitiveType	-22.5	15	3	0	1305	73	143	13					128	83	True	True	48	11925575830	04:41:28:899
RELAYNODE00A	7	0	CapacitiveType	-11	15	3	0	0	22	148	6					128	84	True	True	48	11925578926	04:41:28:899
RELAYNODE00A	5	0	CapacitiveType	-5.9	15	3	0	1	0	150	32					128	83	True	True	48	11925585143	04:41:28:899
RELAYNODE00A	2	0	CapacitiveType	3.6	15	3	1	49	60	142	1					128	85	True	True	48	11925590251	04:41:28:899
RELAYNODE00A	8	0	CapacitiveType	-14.8	15	3	0	75	1	43	103					128	85	True	True	48	11925594262	04:41:28:899
RELAYNODE00A	9	0	CapacitiveType	-14.8	15	3	0	1326	35	175	0					128	83	True	True	48	11925597025	04:41:28:899
[truncated: 89,571 more rows]
