# Supplementary material for: A Tactile Sensor Network System Using a Multiple Sensor Platform with a Dedicated CMOS-LSI for Robot Applications
Source: Sensors (Basel). 2017 Aug 28;17(9):1974. doi: 10.3390/s17091974 (PMC5621021; doi:10.3390/s17091974)
Supplement: Supplementary File 1 [file sensors-17-01974-s001.zip › DataToDrawFigures/Figure12_networkAnalysis_2nd.csv]

BoardNum	ID	Attribute	SensingType	Temp	channelControl	DataWidth	WaitCycles	CH1	CH2	CH3	CH4	CH5	CH6	CH7	CH8	AbnormalFlag	BetaCount	CRCcheckingFPGA	CRCcheckingPC	packetCount	Time
RELAYNODE00A	12	0	CapacitiveType	-21.2	15	3	1	1281	32	148	0					128	85	True	True	48	13102305250	04:43:27:564
RELAYNODE00A	9	0	CapacitiveType	-14.8	15	3	0	1326	36	173	0					128	83	True	True	48	13102310752	04:43:27:564
RELAYNODE00A	2	0	CapacitiveType	3.6	15	3	2	49	59	141	0					128	85	True	True	48	13102316683	04:43:27:564
RELAYNODE00A	1	0	CapacitiveType	8.1	15	3	0	1285	36	145	4					128	85	True	True	48	13102322876	04:43:27:564
RELAYNODE00A	11	0	CapacitiveType	-19.9	15	3	1	5	46	158	1					128	84	True	True	48	13102327471	04:43:27:564
RELAYNODE00A	6	0	CapacitiveType	-6.5	15	3	1	1295	0	139	4					128	84	True	True	48	13102331421	04:43:27:564
RELAYNODE00A	7	0	CapacitiveType	-11	15	3	0	0	22	149	5					128	84	True	True	48	13102335241	04:43:27:564
RELAYNODE00A	14	0	CapacitiveType	-22.5	15	3	0	20	31	197	6					128	83	True	True	48	13102340345	04:43:27:564
RELAYNODE00A	12	0	CapacitiveType	-21.2	15	3	0	1282	32	149	0					128	85	True	True	48	13102343601	04:43:27:564
RELAYNODE00A	15	0	CapacitiveType	-22.5	15	3	0	1305	72	143	11					128	83	True	True	48	13102347521	04:43:27:564
RELAYNODE00A	5	0	CapacitiveType	-5.3	15	3	1	0	1	150	31					128	83	True	True	48	13102350483	04:43:27:564
RELAYNODE00A	9	0	CapacitiveType	-14.2	15	3	0	1326	36	174	1					128	83	True	True	48	13102354476	04:43:27:564
RELAYNODE00A	1	0	CapacitiveType	8.1	15	3	0	1284	35	145	4					128	84	True	True	48	13102362549	04:43:27:564
RELAYNODE00A	4	0	CapacitiveType	-1.4	15	3	1	1331	31	130	5					128	85	True	True	48	13102367804	04:43:27:564
RELAYNODE00A	6	0	CapacitiveType	-7.2	15	3	0	1296	0	140	6					128	84	True	True	48	13102373927	04:43:27:564
RELAYNODE00A	7	0	CapacitiveType	-11	15	3	0	1	21	149	5					128	84	True	True	48	13102377233	04:43:27:564
RELAYNODE00A	9	0	CapacitiveType	-13.5	15	3	2	1326	35	175	1					128	83	True	True	48	13112325703	04:43:27:564
RELAYNODE00A	11	0	CapacitiveType	-19.9	15	3	0	7	46	158	0					128	84	True	True	48	13112329418	04:43:27:564
RELAYNODE00A	10	0	CapacitiveType	-18	15	3	0	2	44	161	0					128	83	True	True	48	13112332226	04:43:27:564
RELAYNODE00A	4	0	CapacitiveType	-1.4	15	3	1	1332	31	130	6					128	85	True	True	48	13112335398	04:43:27:564
RELAYNODE00A	6	0	CapacitiveType	-7.2	15	3	0	1295	1	140	6					128	84	True	True	48	13112338329	04:43:27:564
RELAYNODE00A	11	0	CapacitiveType	-19.3	15	3	0	7	46	158	0					128	84	True	True	48	13112341160	04:43:27:564
RELAYNODE00A	2	0	CapacitiveType	4.3	15	3	1	49	61	141	0					128	85	True	True	48	13112344635	04:43:27:564
RELAYNODE00A	4	0	CapacitiveType	-1.4	15	3	0	1331	30	129	6					128	85	True	True	48	13112348241	04:43:27:564
RELAYNODE00A	14	0	CapacitiveType	-23.1	15	3	2	19	31	196	8					128	83	True	True	48	13112351216	04:43:27:578
RELAYNODE00A	2	0	CapacitiveType	3.6	15	3	0	49	60	141	0					128	86	True	True	48	13112354357	04:43:27:579
RELAYNODE00A	3	0	CapacitiveType	0.5	15	3	3	60	0	1	74					128	83	True	True	48	13112359242	04:43:27:579
RELAYNODE00A	9	0	CapacitiveType	-14.8	15	3	0	1326	35	173	0					128	84	True	True	48	13112361957	04:43:27:579
RELAYNODE00A	4	0	CapacitiveType	-1.4	15	3	1	1331	30	130	5					128	85	True	True	48	13112365083	04:43:27:579
RELAYNODE00A	6	0	CapacitiveType	-7.8	15	3	0	1295	0	140	6					128	84	True	True	48	13112368530	04:43:27:579
RELAYNODE00A	13	0	CapacitiveType	-21.2	15	3	2	120	0	0	65					128	83	True	True	48	13112371546	04:43:27:579
RELAYNODE00A	2	0	CapacitiveType	3.6	15	3	2	49	60	141	0					128	85	True	True	48	13112375550	04:43:27:579
RELAYNODE00A	4	0	CapacitiveType	-1.4	15	3	0	1330	30	130	5					128	85	True	True	48	13112379936	04:43:27:579
RELAYNODE00A	14	0	CapacitiveType	-23.1	15	3	0	20	31	197	9					128	83	True	True	48	13112383779	04:43:27:579
RELAYNODE00A	6	0	CapacitiveType	-7.2	15	3	0	1296	1	140	5					128	83	True	True	48	13112387259	04:43:27:580
RELAYNODE00A	13	0	CapacitiveType	-22.5	15	3	0	120	0	1	65					128	83	True	True	48	13112391573	04:43:27:580
RELAYNODE00A	7	0	CapacitiveType	-11.6	15	3	3	0	23	148	6					128	85	True	True	48	13112394320	04:43:27:580
RELAYNODE00A	8	0	CapacitiveType	-14.2	15	3	1	75	0	42	104					128	84	True	True	48	13112397386	04:43:27:580
RELAYNODE00A	9	0	CapacitiveType	-14.8	15	3	1	1326	36	174	0					128	83	True	True	48	13112401080	04:43:27:580
RELAYNODE00A	4	0	CapacitiveType	-1.4	15	3	2	1331	31	129	5					128	85	True	True	48	13112405147	04:43:27:580
RELAYNODE00A	3	0	CapacitiveType	0.5	15	3	1	60	1	0	75					128	83	True	True	48	13112408186	04:43:27:580
RELAYNODE00A	2	0	CapacitiveType	3.6	15	3	2	49	60	141	0					128	85	True	True	48	13112411138	04:43:27:580
RELAYNODE00A	5	0	CapacitiveType	-5.9	15	3	3	0	0	150	32					128	83	True	True	48	13112416648	04:43:27:580
RELAYNODE00A	1	0	CapacitiveType	8.7	15	3	2	1285	36	145	5					128	85	True	True	48	13112419443	04:43:27:581
RELAYNODE00A	13	0	CapacitiveType	-21.8	15	3	0	119	0	1	66					128	84	True	True	48	13112423308	04:43:27:581
RELAYNODE00A	15	0	CapacitiveType	-22.5	15	3	3	1306	72	144	13					128	83	True	True	48	13112426122	04:43:27:581
RELAYNODE00A	14	0	CapacitiveType	-23.7	15	3	1	21	29	197	6					128	83	True	True	48	13112429072	04:43:27:581
RELAYNODE00A	2	0	CapacitiveType	3.6	15	3	1	50	60	141	0					128	85	True	True	48	13112432551	04:43:27:581
RELAYNODE00A	7	0	CapacitiveType	-11	15	3	2	0	22	149	5					128	84	True	True	48	13112437308	04:43:27:581
RELAYNODE00A	11	0	CapacitiveType	-19.9	15	3	3	5	45	158	0					128	84	True	True	48	13112440070	04:43:27:581
RELAYNODE00A	4	0	CapacitiveType	-1.4	15	3	3	1331	31	129	5					128	85	True	True	48	13112442908	04:43:27:581
RELAYNODE00A	3	0	CapacitiveType	0.5	15	3	0	59	0	0	74					128	83	True	True	48	13112445797	04:43:27:582
RELAYNODE00A	4	0	CapacitiveType	-1.4	15	3	0	1331	31	130	5					128	85	True	True	48	13112450786	04:43:27:582
RELAYNODE00A	11	0	CapacitiveType	-19.3	15	3	0	5	46	158	1					128	84	True	True	48	13112455029	04:43:27:582
RELAYNODE00A	4	0	CapacitiveType	-1.4	15	3	0	1331	31	130	6					128	85	True	True	48	13112459505	04:43:27:614
RELAYNODE00A	7	0	CapacitiveType	-11	15	3	0	0	23	149	7					128	84	True	True	48	13112462421	04:43:27:614
RELAYNODE00A	2	0	CapacitiveType	3.6	15	3	2	49	59	140	0					128	85	True	True	48	13112466602	04:43:27:614
RELAYNODE00A	10	0	CapacitiveType	-18	15	3	3	0	46	162	1					128	83	True	True	48	13112469716	04:43:27:614
RELAYNODE00A	6	0	CapacitiveType	-7.2	15	3	2	1296	0	140	4					128	84	True	True	48	13112473085	04:43:27:614
RELAYNODE00A	5	0	CapacitiveType	-5.9	15	3	1	1	1	150	32					128	83	True	True	48	13112476155	04:43:27:614
RELAYNODE00A	4	0	CapacitiveType	-1.4	15	3	1	1331	31	129	5					128	85	True	True	48	13112478931	04:43:27:614
RELAYNODE00A	2	0	CapacitiveType	4.3	15	3	0	49	60	140	0					128	86	True	True	48	13112481732	04:43:27:614
RELAYNODE00A	3	0	CapacitiveType	0.5	15	3	0	61	0	0	75					128	82	True	True	48	13112484697	04:43:27:614
RELAYNODE00A	15	0	CapacitiveType	-23.1	15	3	2	1306	73	143	13					128	83	True	True	48	13112488042	04:43:27:614
RELAYNODE00A	13	0	CapacitiveType	-21.8	15	3	2	120	0	0	65					128	84	True	True	48	13112490864	04:43:27:614
RELAYNODE00A	5	0	CapacitiveType	-5.3	15	3	0	0	0	150	32					128	83	True	True	48	13112494163	04:43:27:614
RELAYNODE00A	2	0	CapacitiveType	3.6	15	3	0	48	60	140	0					128	85	True	True	48	13112497702	04:43:27:614
RELAYNODE00A	4	0	CapacitiveType	-1.4	15	3	1	1331	31	130	5					128	85	True	True	48	13112500451	04:43:27:614
RELAYNODE00A	7	0	CapacitiveType	-11	15	3	1	0	23	149	5					128	85	True	True	48	13112504322	04:43:27:614
RELAYNODE00A	6	0	CapacitiveType	-7.8	15	3	0	1295	0	140	5					128	84	True	True	48	13112508117	04:43:27:614
RELAYNODE00A	1	0	CapacitiveType	8.1	15	3	0	1285	35	146	6					128	84	True	True	48	13112510930	04:43:27:614
RELAYNODE00A	13	0	CapacitiveType	-21.8	15	3	0	121	0	0	65					128	84	True	True	48	13112514152	04:43:27:614
RELAYNODE00A	15	0	CapacitiveType	-22.5	15	3	0	1306	72	143	12					128	83	True	True	48	13112517737	04:43:27:614
RELAYNODE00A	11	0	CapacitiveType	-19.3	15	3	2	6	45	157	0					128	84	True	True	48	13112521451	04:43:27:614
RELAYNODE00A	7	0	CapacitiveType	-11	15	3	0	1	22	149	6					128	84	True	True	48	13112524559	04:43:27:614
RELAYNODE00A	5	0	CapacitiveType	-5.9	15	3	0	1	1	152	32					128	84	True	True	48	13112527892	04:43:27:614
RELAYNODE00A	2	0	CapacitiveType	3.6	15	3	1	49	60	140	0					128	86	True	True	48	13112532924	04:43:27:614
RELAYNODE00A	9	0	CapacitiveType	-14.2	15	3	3	1325	35	173	0					128	84	True	True	48	13112535948	04:43:27:614
RELAYNODE00A	11	0	CapacitiveType	-19.3	15	3	0	6	46	157	1					128	84	True	True	48	13112538863	04:43:27:614
RELAYNODE00A	8	0	CapacitiveType	-14.2	15	3	1	75	0	42	105					128	85	True	True	48	13112542106	04:43:27:614
RELAYNODE00A	7	0	CapacitiveType	-11.6	15	3	0	0	23	150	6					128	84	True	True	48	13112545619	04:43:27:614
RELAYNODE00A	15	0	CapacitiveType	-22.5	15	3	0	1305	72	143	12					128	83	True	True	48	13112548707	04:43:27:614
RELAYNODE00A	8	0	CapacitiveType	-14.2	15	3	0	74	0	42	103					128	85	True	True	48	13112551483	04:43:27:614
RELAYNODE00A	10	0	CapacitiveType	-18	15	3	2	1	45	161	0					128	83	True	True	48	13112554821	04:43:27:614
RELAYNODE00A	2	0	CapacitiveType	3.6	15	3	0	49	60	141	0					128	85	True	True	48	13112557689	04:43:27:614
RELAYNODE00A	8	0	CapacitiveType	-14.2	15	3	0	74	0	42	104					128	84	True	True	48	13112561696	04:43:27:614
RELAYNODE00A	3	0	CapacitiveType	0.5	15	3	2	60	1	0	74					128	83	True	True	48	13112567340	04:43:27:614
RELAYNODE00A	4	0	CapacitiveType	-2.1	15	3	3	1331	30	130	6					128	85	True	True	48	13112570305	04:43:27:614
RELAYNODE00A	6	0	CapacitiveType	-7.2	15	3	1	1296	0	140	4					128	83	True	True	48	13112573309	04:43:27:614
RELAYNODE00A	2	0	CapacitiveType	3.6	15	3	0	49	60	141	1					128	85	True	True	48	13112576821	04:43:27:614
RELAYNODE00A	8	0	CapacitiveType	-14.2	15	3	1	76	0	43	103					128	85	True	True	48	13112580080	04:43:27:614
RELAYNODE00A	4	0	CapacitiveType	-1.4	15	3	0	1331	31	130	6					128	85	True	True	48	13112584445	04:43:27:614
RELAYNODE00A	13	0	CapacitiveType	-21.8	15	3	2	121	0	0	65					128	84	True	True	48	13112587750	04:43:27:614
RELAYNODE00A	14	0	CapacitiveType	-23.7	15	3	3	20	30	197	10					128	83	True	True	48	13112590788	04:43:27:614
RELAYNODE00A	12	0	CapacitiveType	-20.5	15	3	3	1282	32	149	1					128	85	True	True	48	13112593673	04:43:27:614
RELAYNODE00A	2	0	CapacitiveType	3.6	15	3	0	48	61	141	0					128	85	True	True	48	13112596794	04:43:27:614
RELAYNODE00A	12	0	CapacitiveType	-20.5	15	3	0	1283	32	149	0					128	85	True	True	48	13112600456	04:43:27:614
RELAYNODE00A	1	0	CapacitiveType	8.1	15	3	0	1286	34	146	5					128	85	True	True	48	13112603706	04:43:27:614
RELAYNODE00A	2	0	CapacitiveType	3.6	15	3	0	49	60	141	0					128	85	True	True	48	13112606707	04:43:27:614
RELAYNODE00A	5	0	CapacitiveType	-5.9	15	3	2	1	1	150	32					128	83	True	True	48	13112609431	04:43:27:614
RELAYNODE00A	8	0	CapacitiveType	-13.5	15	3	2	75	1	41	105					128	84	True	True	48	13112612366	04:43:27:614
RELAYNODE00A	10	0	CapacitiveType	-18	15	3	1	0	45	161	0					128	84	True	True	48	13112616271	04:43:27:614
RELAYNODE00A	12	0	CapacitiveType	-20.5	15	3	2	1282	31	148	0					128	85	True	True	48	13112619148	04:43:27:614
RELAYNODE00A	15	0	CapacitiveType	-23.1	15	3	2	1305	72	142	13					128	83	True	True	48	13112621946	04:43:27:614
RELAYNODE00A	2	0	CapacitiveType	3.6	15	3	0	49	60	142	0					128	86	True	True	48	13112624872	04:43:27:614
RELAYNODE00A	1	0	CapacitiveType	8.1	15	3	2	1285	34	146	7					128	85	True	True	48	13112628049	04:43:27:614
RELAYNODE00A	12	0	CapacitiveType	-20.5	15	3	1	1282	32	148	0					128	84	True	True	48	13112632479	04:43:27:614
RELAYNODE00A	10	0	CapacitiveType	14	15	3	0	1	46	162	0					128	83	True	True	48	13112635262	04:43:27:614
RELAYNODE00A	1	0	CapacitiveType	8.1	15	3	0	1286	34	146	6					128	85	True	True	48	13112638711	04:43:27:614
RELAYNODE00A	12	0	CapacitiveType	-21.2	15	3	0	1282	33	148	0					128	85	True	True	48	13112641594	04:43:27:614
RELAYNODE00A	2	0	CapacitiveType	3.6	15	3	0	49	60	141	1					128	85	True	True	48	13112644367	04:43:27:614
RELAYNODE00A	4	0	CapacitiveType	-1.4	15	3	2	1331	30	130	7					128	85	True	True	48	13112647206	04:43:27:614
RELAYNODE00A	1	0	CapacitiveType	8.1	15	3	0	1286	35	146	6					128	85	True	True	48	13112650209	04:43:27:614
RELAYNODE00A	8	0	CapacitiveType	-14.8	15	3	2	74	1	43	104					128	85	True	True	48	13112653126	04:43:27:614
RELAYNODE00A	9	0	CapacitiveType	-14.2	15	3	2	1326	35	173	0					128	83	True	True	48	13112656418	04:43:27:614
RELAYNODE00A	7	0	CapacitiveType	-11	15	3	3	0	23	149	4					128	84	True	True	48	13112659176	04:43:27:614
RELAYNODE00A	1	0	CapacitiveType	8.1	15	3	0	1286	35	146	6					128	85	True	True	48	13112662542	04:43:27:614
RELAYNODE00A	12	0	CapacitiveType	-20.5	15	3	2	1283	32	149	1					128	85	True	True	48	13112665470	04:43:27:614
RELAYNODE00A	15	0	CapacitiveType	-23.1	15	3	1	1306	72	144	12					128	83	True	True	48	13112668164	04:43:27:614
RELAYNODE00A	7	0	CapacitiveType	-11.6	15	3	0	0	22	149	6					128	84	True	True	48	13112672007	04:43:27:614
RELAYNODE00A	1	0	CapacitiveType	8.1	15	3	0	1286	34	145	6					128	85	True	True	48	13112675711	04:43:27:614
RELAYNODE00A	5	0	CapacitiveType	-5.3	15	3	1	0	0	150	32					128	83	True	True	48	13112679081	04:43:27:614
RELAYNODE00A	15	0	CapacitiveType	-22.5	15	3	0	1305	72	144	14					128	83	True	True	48	13112682830	04:43:27:614
RELAYNODE00A	7	0	CapacitiveType	-11	15	3	0	1	22	150	6					128	85	True	True	48	13112685672	04:43:27:614
RELAYNODE00A	12	0	CapacitiveType	-19.9	15	3	1	1281	32	148	1					128	85	True	True	48	13112689471	04:43:27:614
RELAYNODE00A	1	0	CapacitiveType	8.1	15	3	0	1285	35	145	6					128	84	True	True	48	13112692953	04:43:27:614
RELAYNODE00A	8	0	CapacitiveType	-14.2	15	3	2	75	0	43	104					128	85	True	True	48	13112696397	04:43:27:614
RELAYNODE00A	4	0	CapacitiveType	-2.1	15	3	2	1332	31	130	7					128	85	True	True	48	13112699652	04:43:27:614
RELAYNODE00A	6	0	CapacitiveType	-7.8	15	3	2	1296	0	140	6					128	84	True	True	48	13112703787	04:43:27:614
RELAYNODE00A	12	0	CapacitiveType	-21.2	15	3	0	1283	32	148	1					128	85	True	True	48	13112706886	04:43:27:634
RELAYNODE00A	15	0	CapacitiveType	-22.5	15	3	0	1307	72	143	13					128	83	True	True	48	13112709882	04:43:27:634
RELAYNODE00A	8	0	CapacitiveType	-14.2	15	3	0	75	0	43	103					128	85	True	True	48	13112713972	04:43:27:634
RELAYNODE00A	2	0	CapacitiveType	3.6	15	3	2	49	60	141	0					128	85	True	True	48	13112716822	04:43:27:634
RELAYNODE00A	12	0	CapacitiveType	-21.2	15	3	0	1282	31	147	0					128	85	True	True	48	13112720628	04:43:27:634
RELAYNODE00A	11	0	CapacitiveType	-18.6	15	3	3	6	46	157	1					128	84	True	True	48	13112724203	04:43:27:634
RELAYNODE00A	1	0	CapacitiveType	8.1	15	3	2	1285	35	146	7					128	85	True	True	48	13112727332	04:43:27:634
RELAYNODE00A	14	0	CapacitiveType	-22.5	15	3	3	20	31	197	6					128	84	True	True	48	13112730456	04:43:27:634
RELAYNODE00A	5	0	CapacitiveType	-5.3	15	3	1	0	0	150	31					128	83	True	True	48	13112734998	04:43:27:634
RELAYNODE00A	15	0	CapacitiveType	-22.5	15	3	0	1304	72	144	13					128	83	True	True	48	13112738241	04:43:27:634
RELAYNODE00A	7	0	CapacitiveType	-11	15	3	2	0	22	149	5					128	84	True	True	48	13112743167	04:43:27:634
RELAYNODE00A	4	0	CapacitiveType	-1.4	15	3	1	1332	30	130	6					128	85	True	True	48	13112746836	04:43:27:634
RELAYNODE00A	13	0	CapacitiveType	-21.8	15	3	3	120	0	0	65					128	84	True	True	48	13112749579	04:43:27:634
RELAYNODE00A	1	0	CapacitiveType	8.1	15	3	1	1285	34	146	5					128	85	True	True	48	13112753131	04:43:27:634
RELAYNODE00A	12	0	CapacitiveType	-20.5	15	3	2	1282	32	148	0					128	85	True	True	48	13112756729	04:43:27:634
RELAYNODE00A	2	0	CapacitiveType	3.6	15	3	1	49	61	140	0					128	86	True	True	48	13112760018	04:43:27:634
RELAYNODE00A	14	0	CapacitiveType	-22.5	15	3	0	22	31	198	7					128	83	True	True	48	13112763133	04:43:27:634
RELAYNODE00A	4	0	CapacitiveType	-1.4	15	3	0	1331	31	130	7					128	85	True	True	48	13112766408	04:43:27:634
RELAYNODE00A	3	0	CapacitiveType	0.5	15	3	3	60	1	0	75					128	83	True	True	48	13112770176	04:43:27:634
RELAYNODE00A	5	0	CapacitiveType	-5.9	15	3	0	0	1	150	30					128	83	True	True	48	13112775737	04:43:27:634
RELAYNODE00A	12	0	CapacitiveType	-21.8	15	3	0	1282	32	149	0					128	85	True	True	48	13112778707	04:43:27:634
RELAYNODE00A	13	0	CapacitiveType	-21.2	15	3	0	121	1	0	65					128	84	True	True	48	13112781491	04:43:27:634
RELAYNODE00A	11	0	CapacitiveType	-19.3	15	3	1	5	47	158	1					128	84	True	True	48	13112785758	04:43:27:634
RELAYNODE00A	3	0	CapacitiveType	0.5	15	3	0	61	0	0	75					128	82	True	True	48	13112790045	04:43:27:634
RELAYNODE00A	7	0	CapacitiveType	-11.6	15	3	1	0	23	149	5					128	85	True	True	48	13112793509	04:43:27:634
RELAYNODE00A	4	0	CapacitiveType	-1.4	15	3	0	1332	30	130	7					128	85	True	True	48	13112797090	04:43:27:634
RELAYNODE00A	5	0	CapacitiveType	-5.9	15	3	0	0	0	150	32					128	83	True	True	48	13112800382	04:43:27:634
RELAYNODE00A	1	0	CapacitiveType	8.1	15	3	2	1285	35	146	6					128	84	True	True	48	13112803197	04:43:27:634
RELAYNODE00A	2	0	CapacitiveType	3.6	15	3	1	49	60	141	0					128	85	True	True	48	13112806450	04:43:27:634
RELAYNODE00A	8	0	CapacitiveType	-14.2	15	3	3	75	0	43	104					128	85	True	True	48	13112810014	04:43:27:634
RELAYNODE00A	10	0	CapacitiveType	-18	15	3	3	0	44	162	1					128	83	True	True	48	13112814220	04:43:27:634
RELAYNODE00A	1	0	CapacitiveType	8.1	15	3	0	1285	36	145	7					128	85	True	True	48	13112818027	04:43:27:634
RELAYNODE00A	9	0	CapacitiveType	-14.8	15	3	3	1326	34	174	0					128	83	True	True	48	13112820782	04:43:27:634
RELAYNODE00A	2	0	CapacitiveType	3.6	15	3	0	49	60	141	0					128	85	True	True	48	13112823815	04:43:27:634
RELAYNODE00A	3	0	CapacitiveType	0.5	15	3	0	61	1	0	74					128	82	True	True	48	13112827521	04:43:27:634
RELAYNODE00A	8	0	CapacitiveType	-14.2	15	3	0	75	1	42	103					128	84	True	True	48	13112831001	04:43:27:634
RELAYNODE00A	1	0	CapacitiveType	8.1	15	3	0	1285	35	146	7					128	85	True	True	48	13112834179	04:43:27:634
RELAYNODE00A	4	0	CapacitiveType	-2.1	15	3	1	1332	30	130	7					128	85	True	True	48	13112839850	04:43:27:634
RELAYNODE00A	12	0	CapacitiveType	-21.2	15	3	2	1283	32	148	0					128	84	True	True	48	13112842894	04:43:27:634
RELAYNODE00A	7	0	CapacitiveType	-11	15	3	1	0	22	149	6					128	84	True	True	48	13112847068	04:43:27:634
RELAYNODE00A	8	0	CapacitiveType	-14.2	15	3	0	75	0	42	105					128	85	True	True	48	13112850304	04:43:27:634
RELAYNODE00A	10	0	CapacitiveType	-17.4	15	3	0	1	45	162	1					128	84	True	True	48	13112853338	04:43:27:634
RELAYNODE00A	15	0	CapacitiveType	-22.5	15	3	3	1304	72	145	13					128	83	True	True	48	13112857549	04:43:27:634
RELAYNODE00A	13	0	CapacitiveType	-21.8	15	3	2	120	0	1	65					128	83	True	True	48	13112860501	04:43:27:634
RELAYNODE00A	2	0	CapacitiveType	3.6	15	3	1	49	60	142	0					128	85	True	True	48	13112863709	04:43:27:634
RELAYNODE00A	12	0	CapacitiveType	-21.2	15	3	0	1282	32	147	0					128	85	True	True	48	13112869434	04:43:27:634
RELAYNODE00A	1	0	CapacitiveType	8.1	15	3	2	1285	35	145	6					128	84	True	True	48	13112872778	04:43:27:634
RELAYNODE00A	14	0	CapacitiveType	-23.1	15	3	2	20	31	197	5					128	83	True	True	48	13112876194	04:43:27:634
RELAYNODE00A	5	0	CapacitiveType	-5.3	15	3	1	0	0	150	33					128	83	True	True	48	13112878936	04:43:27:634
RELAYNODE00A	2	0	CapacitiveType	3.6	15	3	0	49	60	141	0					128	85	True	True	48	13112883064	04:43:27:634
RELAYNODE00A	8	0	CapacitiveType	-14.2	15	3	1	76	1	42	104					128	84	True	True	48	13112888689	04:43:27:634
RELAYNODE00A	1	0	CapacitiveType	8.1	15	3	0	1286	35	145	6					128	84	True	True	48	13112892505	04:43:27:634
RELAYNODE00A	13	0	CapacitiveType	-21.8	15	3	0	121	0	0	65					128	84	True	True	48	13112895947	04:43:27:634
RELAYNODE00A	3	0	CapacitiveType	1.1	15	3	1	60	0	0	73					128	82	True	True	48	13112900926	04:43:27:634
RELAYNODE00A	7	0	CapacitiveType	-11	15	3	1	0	23	149	6					128	85	True	True	48	13112903835	04:43:27:634
RELAYNODE00A	4	0	CapacitiveType	-2.1	15	3	2	1332	31	129	6					128	85	True	True	48	13112907658	04:43:27:634
RELAYNODE00A	10	0	CapacitiveType	-18	15	3	1	0	45	162	1					128	83	True	True	48	13112911123	04:43:27:634
RELAYNODE00A	6	0	CapacitiveType	-7.2	15	3	3	1296	1	140	6					128	84	True	True	48	13112914513	04:43:27:634
RELAYNODE00A	15	0	CapacitiveType	-22.5	15	3	1	1306	72	143	13					128	82	True	True	48	13112918276	04:43:27:634
RELAYNODE00A	1	0	CapacitiveType	8.1	15	3	1	1285	35	146	6					128	85	True	True	48	13112921540	04:43:27:634
RELAYNODE00A	2	0	CapacitiveType	3.6	15	3	1	49	60	141	0					128	86	True	True	48	13112926227	04:43:27:634
RELAYNODE00A	9	0	CapacitiveType	-14.8	15	3	2	1327	35	174	0					128	84	True	True	48	13112929477	04:43:27:634
RELAYNODE00A	13	0	CapacitiveType	-21.8	15	3	0	121	0	1	64					128	84	True	True	48	13112932688	04:43:27:634
RELAYNODE00A	10	0	CapacitiveType	-18	15	3	0	1	46	161	2					128	83	True	True	48	13112935432	04:43:27:634
RELAYNODE00A	12	0	CapacitiveType	-20.5	15	3	2	1283	31	148	0					128	85	True	True	48	13112938870	04:43:27:634
RELAYNODE00A	3	0	CapacitiveType	0.5	15	3	0	61	0	0	75					128	82	True	True	48	13112941571	04:43:27:634
RELAYNODE00A	14	0	CapacitiveType	-23.1	15	3	1	20	30	197	7					128	83	True	True	48	13112946364	04:43:27:634
RELAYNODE00A	8	0	CapacitiveType	-14.2	15	3	2	75	0	42	104					128	85	True	True	48	13112949978	04:43:27:634
RELAYNODE00A	15	0	CapacitiveType	-22.5	15	3	0	1305	72	143	14					128	83	True	True	48	13112953268	04:43:27:634
RELAYNODE00A	2	0	CapacitiveType	3.6	15	3	0	48	60	142	0					128	85	True	True	48	13112959477	04:43:27:634
RELAYNODE00A	7	0	CapacitiveType	-10.4	15	3	1	1	22	150	4					128	85	True	True	48	13112963798	04:43:27:634
RELAYNODE00A	4	0	CapacitiveType	-1.4	15	3	1	1331	31	130	6					128	85	True	True	48	13112967789	04:43:27:634
RELAYNODE00A	13	0	CapacitiveType	-21.2	15	3	0	120	0	0	65					128	83	True	True	48	13112970714	04:43:27:634
RELAYNODE00A	15	0	CapacitiveType	-22.5	15	3	0	1306	73	143	11					128	83	True	True	48	13112975033	04:43:27:634
RELAYNODE00A	10	0	CapacitiveType	-17.4	15	3	0	1	46	161	3					128	83	True	True	48	13112978420	04:43:27:634
RELAYNODE00A	2	0	CapacitiveType	3.6	15	3	0	49	60	140	0					128	85	True	True	48	13112981845	04:43:27:634
RELAYNODE00A	7	0	CapacitiveType	-11.6	15	3	0	1	22	149	4					128	85	True	True	48	13112985006	04:43:27:634
RELAYNODE00A	12	0	CapacitiveType	-20.5	15	3	1	1282	32	148	1					128	85	True	True	48	13112987991	04:43:27:634
RELAYNODE00A	4	0	CapacitiveType	-1.4	15	3	0	1331	30	129	6					128	85	True	True	48	13112993155	04:43:27:634
RELAYNODE00A	8	0	CapacitiveType	-14.2	15	3	1	76	1	43	104					128	85	True	True	48	13112996106	04:43:27:634
RELAYNODE00A	12	0	CapacitiveType	-20.5	15	3	0	1282	32	148	0					128	85	True	True	48	13113000229	04:43:27:634
RELAYNODE00A	10	0	CapacitiveType	-17.4	15	3	0	1	46	162	1					128	84	True	True	48	13113004520	04:43:27:634
RELAYNODE00A	9	0	CapacitiveType	-14.8	15	3	1	1326	34	173	0					128	83	True	True	48	13113007576	04:43:27:634
RELAYNODE00A	8	0	CapacitiveType	-14.2	15	3	0	74	1	42	104					128	85	True	True	48	13113012347	04:43:27:634
RELAYNODE00A	6	0	CapacitiveType	-7.8	15	3	2	1296	1	140	4					128	84	True	True	48	13113015175	04:43:27:634
RELAYNODE00A	14	0	CapacitiveType	-23.1	15	3	1	20	30	197	8					128	83	True	True	48	13113019696	04:43:27:634
RELAYNODE00A	12	0	CapacitiveType	-20.5	15	3	0	1282	32	148	0					128	84	True	True	48	13113023053	04:43:27:634
RELAYNODE00A	1	0	CapacitiveType	8.1	15	3	3	1286	35	145	7					128	84	True	True	48	13113026183	04:43:27:634
RELAYNODE00A	8	0	CapacitiveType	-14.8	15	3	0	75	1	42	104					128	85	True	True	48	13113029414	04:43:27:634
RELAYNODE00A	9	0	CapacitiveType	-14.8	15	3	0	1326	36	174	0					128	84	True	True	48	13113032733	04:43:27:634
RELAYNODE00A	5	0	CapacitiveType	-5.3	15	3	2	0	1	150	31					128	83	True	True	48	13113036137	04:43:27:634
RELAYNODE00A	15	0	CapacitiveType	-22.5	15	3	1	1306	72	142	13					128	83	True	True	48	13113042175	04:43:27:634
RELAYNODE00A	4	0	CapacitiveType	-1.4	15	3	1	1332	30	130	5					128	85	True	True	48	13113046940	04:43:27:634
RELAYNODE00A	10	0	CapacitiveType	-17.4	15	3	0	0	45	161	0					128	84	True	True	48	13113049766	04:43:27:634
RELAYNODE00A	1	0	CapacitiveType	8.1	15	3	0	1285	34	145	7					128	85	True	True	48	13113053006	04:43:27:634
RELAYNODE00A	3	0	CapacitiveType	1.1	15	3	2	59	0	0	75					128	83	True	True	48	13113057128	04:43:27:634
RELAYNODE00A	14	0	CapacitiveType	-22.5	15	3	0	21	30	197	8					128	83	True	True	48	13113060351	04:43:27:634
RELAYNODE00A	6	0	CapacitiveType	-7.2	15	3	0	1296	1	140	7					128	84	True	True	48	13113063289	04:43:27:634
RELAYNODE00A	11	0	CapacitiveType	-19.3	15	3	4	4	46	159	0					128	83	True	True	48	13113066013	04:43:27:634
RELAYNODE00A	8	0	CapacitiveType	-14.2	15	3	1	74	0	42	103					128	84	True	True	48	13113069853	04:43:27:634
RELAYNODE00A	4	0	CapacitiveType	-2.1	15	3	0	1331	31	129	7					128	85	True	True	48	13113076899	04:43:27:654
RELAYNODE00A	1	0	CapacitiveType	8.1	15	3	0	1286	36	146	4					128	84	True	True	48	13113081141	04:43:27:654
RELAYNODE00A	5	0	CapacitiveType	-5.9	15	3	0	0	0	150	31					128	83	True	True	48	13113084220	04:43:27:654
RELAYNODE00A	8	0	CapacitiveType	-14.2	15	3	0	74	1	42	104					128	85	True	True	48	13113088911	04:43:27:654
RELAYNODE00A	11	0	CapacitiveType	-19.3	15	3	0	6	45	157	0					128	84	True	True	48	13113092073	04:43:27:654
RELAYNODE00A	2	0	CapacitiveType	3.6	15	3	2	49	60	140	1					128	86	True	True	48	13113094936	04:43:27:654
RELAYNODE00A	1	0	CapacitiveType	8.1	15	3	0	1285	35	145	6					128	85	True	True	48	13113099905	04:43:27:654
RELAYNODE00A	4	0	CapacitiveType	-2.1	15	3	0	1331	30	129	6					128	85	True	True	48	13113108166	04:43:27:654
RELAYNODE00A	12	0	CapacitiveType	-20.5	15	3	2	1282	31	148	0					128	85	True	True	48	13113110993	04:43:27:654
RELAYNODE00A	5	0	CapacitiveType	-5.3	15	3	0	0	0	151	31					128	84	True	True	48	13113113869	04:43:27:654
RELAYNODE00A	11	0	CapacitiveType	-19.9	15	3	0	7	46	158	1					128	84	True	True	48	13113118961	04:43:27:654
RELAYNODE00A	7	0	CapacitiveType	-11	15	3	3	1	22	149	5					128	84	True	True	48	13113123407	04:43:27:654
RELAYNODE00A	4	0	CapacitiveType	-1.4	15	3	0	1331	30	130	7					128	85	True	True	48	13113126802	04:43:27:654
RELAYNODE00A	1	0	CapacitiveType	8.1	15	3	0	1286	34	146	6					128	85	True	True	48	13113130356	04:43:27:654
RELAYNODE00A	2	0	CapacitiveType	3.6	15	3	0	49	60	140	0					128	85	True	True	48	13113133743	04:43:27:654
RELAYNODE00A	12	0	CapacitiveType	-21.2	15	3	0	1282	32	148	1					128	85	True	True	48	13113138348	04:43:27:654
RELAYNODE00A	15	0	CapacitiveType	-22.5	15	3	2	1306	72	144	14					128	83	True	True	48	13113144100	04:43:27:654
RELAYNODE00A	7	0	CapacitiveType	-11	15	3	0	0	22	149	3					128	84	True	True	48	13113147548	04:43:27:654
RELAYNODE00A	1	0	CapacitiveType	8.1	15	3	0	1286	34	145	5					128	85	True	True	48	13113150939	04:43:27:654
RELAYNODE00A	9	0	CapacitiveType	-14.8	15	3	2	1327	35	174	0					128	84	True	True	48	13113153775	04:43:27:654
RELAYNODE00A	8	0	CapacitiveType	-14.2	15	3	2	75	0	42	104					128	85	True	True	48	13113157063	04:43:27:654
RELAYNODE00A	2	0	CapacitiveType	3.6	15	3	0	49	61	141	1					128	86	True	True	48	13113159901	04:43:27:654
RELAYNODE00A	11	0	CapacitiveType	-19.9	15	3	0	6	45	158	0					128	84	True	True	48	13113163721	04:43:27:654
RELAYNODE00A	12	0	CapacitiveType	-20.5	15	3	0	1283	33	147	1					128	84	True	True	48	13113167015	04:43:27:654
RELAYNODE00A	6	0	CapacitiveType	-7.2	15	3	2	1296	1	139	5					128	84	True	True	48	13113170768	04:43:27:654
RELAYNODE00A	4	0	CapacitiveType	-0.8	15	3	1	1331	30	130	5					128	85	True	True	48	13113174633	04:43:27:654
RELAYNODE00A	8	0	CapacitiveType	-14.8	15	3	0	75	0	43	103					128	85	True	True	48	13113178431	04:43:27:654
RELAYNODE00A	9	0	CapacitiveType	-14.2	15	3	0	1326	35	174	0					128	84	True	True	48	13113181364	04:43:27:654
RELAYNODE00A	5	0	CapacitiveType	-5.3	15	3	1	0	0	150	32					128	83	True	True	48	13113184254	04:43:27:654
RELAYNODE00A	7	0	CapacitiveType	-11	15	3	0	0	22	149	6					128	85	True	True	48	13113188086	04:43:27:654
RELAYNODE00A	10	0	CapacitiveType	-18	15	3	2	0	45	161	1					128	83	True	True	48	13113191860	04:43:27:654
RELAYNODE00A	14	0	CapacitiveType	-22.5	15	3	2	21	29	197	6					128	83	True	True	48	13113194658	04:43:27:654
RELAYNODE00A	3	0	CapacitiveType	0.5	15	3	2	59	0	0	74					128	82	True	True	48	13113198642	04:43:27:654
RELAYNODE00A	15	0	CapacitiveType	-22.5	15	3	1	1306	73	144	14					128	83	True	True	48	13113202194	04:43:27:654
RELAYNODE00A	1	0	CapacitiveType	8.1	15	3	1	1286	35	146	4					128	85	True	True	48	13113206828	04:43:27:654
RELAYNODE00A	11	0	CapacitiveType	-19.3	15	3	0	4	45	158	1					128	84	True	True	48	13113209782	04:43:27:654
RELAYNODE00A	8	0	CapacitiveType	-14.2	15	3	0	75	0	44	103					128	84	True	True	48	13113213413	04:43:27:654
RELAYNODE00A	14	0	CapacitiveType	-23.1	15	3	0	21	30	197	6					128	84	True	True	48	13113220357	04:43:27:654
RELAYNODE00A	4	0	CapacitiveType	-1.4	15	3	1	1331	31	129	6					128	85	True	True	48	13113224621	04:43:27:654
RELAYNODE00A	15	0	CapacitiveType	-23.1	15	3	0	1304	72	144	13					128	83	True	True	48	13113228778	04:43:27:675
RELAYNODE00A	12	0	CapacitiveType	-20.5	15	3	1	1283	32	148	0					128	85	True	True	48	13113233909	04:43:27:675
RELAYNODE00A	11	0	CapacitiveType	-19.3	15	3	0	9	46	157	0					128	84	True	True	48	13113239479	04:43:27:675
RELAYNODE00A	6	0	CapacitiveType	-7.2	15	3	1	1296	1	140	6					128	83	True	True	48	13113242389	04:43:27:675
RELAYNODE00A	7	0	CapacitiveType	-11	15	3	1	0	23	149	5					128	84	True	True	48	13113245980	04:43:27:675
RELAYNODE00A	9	0	CapacitiveType	-14.2	15	3	1	1327	36	174	0					128	83	True	True	48	13113249577	04:43:27:675
RELAYNODE00A	12	0	CapacitiveType	-21.2	15	3	0	1283	31	148	0					128	85	True	True	48	13113253387	04:43:27:675
RELAYNODE00A	15	0	CapacitiveType	-22.5	15	3	0	1305	74	143	13					128	83	True	True	48	13113256182	04:43:27:675
RELAYNODE00A	2	0	CapacitiveType	3.6	15	3	2	49	60	141	0					128	85	True	True	48	13113259096	04:43:27:675
RELAYNODE00A	8	0	CapacitiveType	-14.2	15	3	1	75	0	43	104					128	85	True	True	48	13113262961	04:43:27:675
RELAYNODE00A	1	0	CapacitiveType	8.1	15	3	1	1286	36	146	5					128	85	True	True	48	13113265933	04:43:27:675
RELAYNODE00A	11	0	CapacitiveType	-19.9	15	3	0	6	46	157	0					128	84	True	True	48	13113270004	04:43:27:675
RELAYNODE00A	7	0	CapacitiveType	-11	15	3	0	0	22	150	6					128	84	True	True	48	13113273086	04:43:27:676
RELAYNODE00A	4	0	CapacitiveType	-1.4	15	3	1	1331	31	130	8					128	85	True	True	48	13113276694	04:43:27:676
RELAYNODE00A	10	0	CapacitiveType	-18	15	3	1	0	46	161	0					128	83	True	True	48	13113281176	04:43:27:676
RELAYNODE00A	15	0	CapacitiveType	-22.5	15	3	0	1305	72	143	13					128	83	True	True	48	13113284404	04:43:27:676
RELAYNODE00A	8	0	CapacitiveType	-14.2	15	3	0	75	0	42	103					128	85	True	True	48	13113287327	04:43:27:676
RELAYNODE00A	11	0	CapacitiveType	-18.6	15	3	0	6	46	159	0					128	84	True	True	48	13113290624	04:43:27:676
RELAYNODE00A	6	0	CapacitiveType	-7.2	15	3	0	1296	0	141	6					128	84	True	True	48	13113295648	04:43:27:676
RELAYNODE00A	9	0	CapacitiveType	-14.8	15	3	0	1327	34	175	0					128	84	True	True	48	13113299410	04:43:27:676
RELAYNODE00A	1	0	CapacitiveType	8.1	15	3	0	1285	34	145	6					128	85	True	True	48	13113302571	04:43:27:676
RELAYNODE00A	3	0	CapacitiveType	0.5	15	3	2	59	1	0	75					128	83	True	True	48	13113307025	04:43:27:676
RELAYNODE00A	11	0	CapacitiveType	-19.3	15	3	0	5	46	158	0					128	84	True	True	48	13113312060	04:43:27:676
RELAYNODE00A	4	0	CapacitiveType	-2.1	15	3	0	1332	31	130	6					128	85	True	True	48	13113315178	04:43:27:676
RELAYNODE00A	6	0	CapacitiveType	-7.2	15	3	0	1296	0	139	6					128	83	True	True	48	13113318873	04:43:27:676
RELAYNODE00A	2	0	CapacitiveType	3.6	15	3	1	49	60	141	0					128	86	True	True	48	13113322572	04:43:27:676
RELAYNODE00A	8	0	CapacitiveType	-14.2	15	3	0	74	1	42	104					128	85	True	True	48	13113326270	04:43:27:676
RELAYNODE00A	9	0	CapacitiveType	-14.8	15	3	0	1326	34	173	0					128	83	True	True	48	13113329941	04:43:27:676
RELAYNODE00A	7	0	CapacitiveType	-11	15	3	1	1	22	150	5					128	85	True	True	48	13113334230	04:43:27:676
RELAYNODE00A	13	0	CapacitiveType	-21.2	15	3	4	121	0	0	66					128	83	True	True	48	13113337158	04:43:27:676
RELAYNODE00A	12	0	CapacitiveType	-20.5	15	3	2	1282	32	148	0					128	84	True	True	48	13113339950	04:43:27:676
RELAYNODE00A	6	0	CapacitiveType	-7.2	15	3	0	1296	0	141	5					128	83	True	True	48	13113342925	04:43:27:676
RELAYNODE00A	15	0	CapacitiveType	-22.5	15	3	1	1305	72	144	12					128	83	True	True	48	13113347928	04:43:27:676
RELAYNODE00A	8	0	CapacitiveType	-14.2	15	3	0	77	0	41	104					128	85	True	True	48	13113352458	04:43:27:676
RELAYNODE00A	3	0	CapacitiveType	0.5	15	3	0	59	1	0	75					128	83	True	True	48	13113356515	04:43:27:676
RELAYNODE00A	9	0	CapacitiveType	-14.8	15	3	0	1326	35	173	0					128	84	True	True	48	13113361298	04:43:27:676
RELAYNODE00A	14	0	CapacitiveType	-23.1	15	3	2	20	30	197	7					128	83	True	True	48	13113364710	04:43:27:677
RELAYNODE00A	6	0	CapacitiveType	-7.2	15	3	0	1296	1	140	5					128	83	True	True	48	13113367803	04:43:27:677
RELAYNODE00A	4	0	CapacitiveType	-1.4	15	3	1	1332	31	129	8					128	85	True	True	48	13113371014	04:43:27:677
RELAYNODE00A	12	0	CapacitiveType	-20.5	15	3	0	1283	31	149	0					128	85	True	True	48	13113375773	04:43:27:677
RELAYNODE00A	8	0	CapacitiveType	-14.2	15	3	0	74	1	43	103					128	85	True	True	48	13113379483	04:43:27:677
RELAYNODE00A	5	0	CapacitiveType	-5.3	15	3	3	0	0	150	31					128	83	True	True	48	13113383024	04:43:27:677
RELAYNODE00A	3	0	CapacitiveType	-0.2	15	3	0	60	0	0	74					128	83	True	True	48	13113386157	04:43:27:677
RELAYNODE00A	2	0	CapacitiveType	3.6	15	3	1	49	60	141	0					128	85	True	True	48	13113389252	04:43:27:677
RELAYNODE00A	14	0	CapacitiveType	-23.1	15	3	0	20	31	196	5					128	83	True	True	48	13113392987	04:43:27:677
RELAYNODE00A	15	0	CapacitiveType	-22.5	15	3	0	1306	72	143	13					128	83	True	True	48	13113395740	04:43:27:677
RELAYNODE00A	12	0	CapacitiveType	-20.5	15	3	0	1283	32	148	0					128	85	True	True	48	13113398712	04:43:27:677
RELAYNODE00A	13	0	CapacitiveType	-21.2	15	3	1	121	0	0	65					128	84	True	True	48	13113403397	04:43:27:677
RELAYNODE00A	1	0	CapacitiveType	8.1	15	3	2	1285	34	145	5					128	84	True	True	48	13113407474	04:43:27:677
RELAYNODE00A	8	0	CapacitiveType	-14.8	15	3	0	75	0	42	103					128	85	True	True	48	13113410863	04:43:27:677
RELAYNODE00A	9	0	CapacitiveType	-14.8	15	3	0	1326	35	173	0					128	84	True	True	48	13113414366	04:43:27:678
RELAYNODE00A	14	0	CapacitiveType	-22.5	15	3	0	18	30	197	6					128	83	True	True	48	13113422087	04:43:27:678
RELAYNODE00A	2	0	CapacitiveType	3.6	15	3	0	49	61	142	1					128	85	True	True	48	13113425994	04:43:27:678
RELAYNODE00A	8	0	CapacitiveType	-14.2	15	3	0	75	0	41	103					128	84	True	True	48	13113428873	04:43:27:678
RELAYNODE00A	7	0	CapacitiveType	-11	15	3	2	0	22	149	7					128	85	True	True	48	13113432261	04:43:27:678
RELAYNODE00A	6	0	CapacitiveType	-7.2	15	3	1	1295	1	140	5					128	84	True	True	48	13113435828	04:43:27:678
RELAYNODE00A	4	0	CapacitiveType	-2.1	15	3	1	1331	30	131	5					128	85	True	True	48	13113445602	04:43:27:678
RELAYNODE00A	13	0	CapacitiveType	-21.8	15	3	0	121	0	0	65					128	83	True	True	48	13113451279	04:43:27:694
RELAYNODE00A	10	0	CapacitiveType	-17.4	15	3	2	2	46	162	1					128	84	True	True	48	13113457916	04:43:27:694
RELAYNODE00A	1	0	CapacitiveType	8.1	15	3	1	1285	35	145	4					128	85	True	True	48	13113462505	04:43:27:694
RELAYNODE00A	11	0	CapacitiveType	-19.3	15	3	2	7	46	158	0					128	84	True	True	48	13113465778	04:43:27:694
RELAYNODE00A	9	0	CapacitiveType	-14.8	15	3	0	1326	35	174	0					128	84	True	True	48	13113468728	04:43:27:694
RELAYNODE00A	4	0	CapacitiveType	-1.4	15	3	0	1331	31	130	5					128	85	True	True	48	13113472031	04:43:27:694
RELAYNODE00A	8	0	CapacitiveType	-14.2	15	3	1	75	0	42	104					128	84	True	True	48	13113477584	04:43:27:694
RELAYNODE00A	7	0	CapacitiveType	-11	15	3	0	0	23	149	5					128	84	True	True	48	13113480605	04:43:27:694
RELAYNODE00A	6	0	CapacitiveType	-7.2	15	3	0	1296	0	140	5					128	83	True	True	48	13113484234	04:43:27:694
RELAYNODE00A	15	0	CapacitiveType	-22.5	15	3	2	1305	72	144	13					128	83	True	True	48	13113488968	04:43:27:694
RELAYNODE00A	14	0	CapacitiveType	-23.1	15	3	1	18	30	197	6					128	84	True	True	48	13113493463	04:43:27:694
RELAYNODE00A	8	0	CapacitiveType	-14.2	15	3	0	75	0	43	103					128	85	True	True	48	13113497585	04:43:27:694
RELAYNODE00A	13	0	CapacitiveType	-22.5	15	3	0	119	0	0	64					128	84	True	True	48	13113500458	04:43:27:694
RELAYNODE00A	5	0	CapacitiveType	-5.3	15	3	2	0	1	151	32					128	84	True	True	48	13113504698	04:43:27:694
RELAYNODE00A	1	0	CapacitiveType	8.1	15	3	1	1286	36	144	6					128	85	True	True	48	13113508811	04:43:27:694
RELAYNODE00A	6	0	CapacitiveType	-7.2	15	3	0	1295	1	141	3					128	83	True	True	48	13113512071	04:43:27:694
RELAYNODE00A	2	0	CapacitiveType	4.3	15	3	2	49	60	142	0					128	85	True	True	48	13113515042	04:43:27:694
RELAYNODE00A	8	0	CapacitiveType	-14.2	15	3	0	74	1	43	103					128	85	True	True	48	13113518424	04:43:27:694
RELAYNODE00A	9	0	CapacitiveType	-14.8	15	3	0	1327	34	175	0					128	83	True	True	48	13113524394	04:43:27:694
RELAYNODE00A	11	0	CapacitiveType	-19.3	15	3	1	5	45	159	1					128	84	True	True	48	13113529251	04:43:27:694
RELAYNODE00A	4	0	CapacitiveType	-1.4	15	3	1	1331	31	130	5					128	85	True	True	48	13113533713	04:43:27:694
RELAYNODE00A	7	0	CapacitiveType	-10.4	15	3	1	0	22	149	6					128	85	True	True	48	13113537719	04:43:27:694
RELAYNODE00A	6	0	CapacitiveType	-7.8	15	3	0	1295	1	140	6					128	84	True	True	48	13113540724	04:43:27:694
RELAYNODE00A	14	0	CapacitiveType	-23.1	15	3	0	21	30	197	7					128	83	True	True	48	13113545628	04:43:27:694
RELAYNODE00A	15	0	CapacitiveType	-22.5	15	3	1	1306	71	144	13					128	83	True	True	48	13113548533	04:43:27:694
RELAYNODE00A	11	0	CapacitiveType	-19.9	15	3	0	9	45	158	0					128	84	True	True	48	13113554587	04:43:27:694
RELAYNODE00A	12	0	CapacitiveType	-21.2	15	3	3	1283	31	148	1					128	85	True	True	48	13113557449	04:43:27:694
RELAYNODE00A	4	0	CapacitiveType	-1.4	15	3	0	1331	30	130	7					128	85	True	True	48	13113562140	04:43:27:694
RELAYNODE00A	3	0	CapacitiveType	0.5	15	3	2	60	1	0	75					128	83	True	True	48	13113568810	04:43:27:694
RELAYNODE00A	15	0	CapacitiveType	-22.5	15	3	0	1305	72	144	13					128	83	True	True	48	13113571646	04:43:27:694
RELAYNODE00A	14	0	CapacitiveType	-22.5	15	3	0	21	30	197	7					128	83	True	True	48	13113577650	04:43:27:694
RELAYNODE00A	11	0	CapacitiveType	-20.5	15	3	0	7	45	158	0					128	84	True	True	48	13113580752	04:43:27:694
RELAYNODE00A	12	0	CapacitiveType	-20.5	15	3	0	1281	31	148	0					128	85	True	True	48	13113583489	04:43:27:694
RELAYNODE00A	8	0	CapacitiveType	-14.2	15	3	1	76	1	42	104					128	85	True	True	48	13113587486	04:43:27:694
RELAYNODE00A	2	0	CapacitiveType	3.6	15	3	1	48	60	140	0					128	85	True	True	48	13113590793	04:43:27:694
RELAYNODE00A	15	0	CapacitiveType	-22.5	15	3	0	1306	73	145	13					128	83	True	True	48	13113595567	04:43:27:694
RELAYNODE00A	10	0	CapacitiveType	-18	15	3	2	0	45	161	0					128	83	True	True	48	13113600354	04:43:27:694
RELAYNODE00A	1	0	CapacitiveType	8.1	15	3	2	1286	35	146	4					128	84	True	True	48	13113603591	04:43:27:694
RELAYNODE00A	11	0	CapacitiveType	-19.9	15	3	0	4	46	158	0					128	84	True	True	48	13113607745	04:43:27:694
RELAYNODE00A	8	0	CapacitiveType	-14.2	15	3	0	74	0	42	104					128	85	True	True	48	13113610485	04:43:27:694
RELAYNODE00A	13	0	CapacitiveType	-21.8	15	3	2	121	0	1	64					128	84	True	True	48	13113614609	04:43:27:694
RELAYNODE00A	15	0	CapacitiveType	-22.5	15	3	0	1305	73	144	13					128	83	True	True	48	13113620307	04:43:27:694
RELAYNODE00A	1	0	CapacitiveType	8.7	15	3	0	1285	36	145	7					128	84	True	True	48	13113623517	04:43:27:694
RELAYNODE00A	12	0	CapacitiveType	-21.2	15	3	0	1283	32	148	0					128	85	True	True	48	13113626468	04:43:27:694
RELAYNODE00A	5	0	CapacitiveType	-5.9	15	3	2	0	0	151	31					128	83	True	True	48	13113630884	04:43:27:694
RELAYNODE00A	8	0	CapacitiveType	-14.2	15	3	0	75	0	42	104					128	85	True	True	48	13113634322	04:43:27:694
RELAYNODE00A	9	0	CapacitiveType	-14.2	15	3	2	1326	34	174	0					128	83	True	True	48	13113637086	04:43:27:694
RELAYNODE00A	1	0	CapacitiveType	8.1	15	3	0	1285	34	145	6					128	85	True	True	48	13113644280	04:43:27:694
RELAYNODE00A	2	0	CapacitiveType	3.6	15	3	1	49	59	140	0					128	85	True	True	48	13113651361	04:43:27:714
RELAYNODE00A	12	0	CapacitiveType	-21.2	15	3	0	1281	31	148	0					128	85	True	True	48	13113654351	04:43:27:714
RELAYNODE00A	10	0	CapacitiveType	-18	15	3	0	0	45	161	3					128	83	True	True	48	13113657359	04:43:27:714
RELAYNODE00A	9	0	CapacitiveType	-14.8	15	3	0	1326	34	173	0					128	83	True	True	48	13113662973	04:43:27:714
RELAYNODE00A	1	0	CapacitiveType	8.1	15	3	0	1285	36	146	4					128	84	True	True	48	13113665878	04:43:27:714
RELAYNODE00A	3	0	CapacitiveType	0.5	15	3	1	61	1	0	75					128	82	True	True	48	13113669162	04:43:27:714
RELAYNODE00A	7	0	CapacitiveType	-11	15	3	2	1	23	149	5					128	84	True	True	48	13113673480	04:43:27:714
RELAYNODE00A	2	0	CapacitiveType	3.6	15	3	0	49	59	141	0					128	85	True	True	48	13113676700	04:43:27:714
RELAYNODE00A	5	0	CapacitiveType	-5.3	15	3	0	0	1	151	31					128	83	True	True	48	13113680121	04:43:27:714
RELAYNODE00A	12	0	CapacitiveType	-20.5	15	3	0	1283	32	148	0					128	85	True	True	48	13113683070	04:43:27:714
RELAYNODE00A	1	0	CapacitiveType	8.1	15	3	0	1286	36	146	5					128	84	True	True	48	13113688322	04:43:27:714
RELAYNODE00A	8	0	CapacitiveType	-14.2	15	3	1	75	0	42	105					128	85	True	True	48	13113692334	04:43:27:714
RELAYNODE00A	7	0	CapacitiveType	-11	15	3	0	0	22	149	7					128	85	True	True	48	13113697168	04:43:27:714
RELAYNODE00A	4	0	CapacitiveType	-1.4	15	3	2	1332	31	130	6					128	85	True	True	48	13113700409	04:43:27:714
RELAYNODE00A	15	0	CapacitiveType	-23.1	15	3	1	1305	72	143	13					128	83	True	True	48	13113705284	04:43:27:714
RELAYNODE00A	13	0	CapacitiveType	-21.8	15	3	1	120	1	0	66					128	84	True	True	48	13113711189	04:43:27:714
RELAYNODE00A	10	0	CapacitiveType	-17.4	15	3	0	0	44	161	0					128	84	True	True	48	13113715655	04:43:27:714
RELAYNODE00A	11	0	CapacitiveType	-19.3	15	3	2	6	45	157	0					128	84	True	True	48	13113718534	04:43:27:714
RELAYNODE00A	2	0	CapacitiveType	3.6	15	3	0	49	60	140	0					128	85	True	True	48	13113721628	04:43:27:714
RELAYNODE00A	3	0	CapacitiveType	0.5	15	3	0	59	0	1	75					128	82	True	True	48	13113725928	04:43:27:714
RELAYNODE00A	6	0	CapacitiveType	-7.8	15	3	2	1296	0	139	5					128	84	True	True	48	13113728754	04:43:27:714
RELAYNODE00A	15	0	CapacitiveType	-22.5	15	3	0	1305	72	144	11					128	83	True	True	48	13113732139	04:43:27:714
RELAYNODE00A	8	0	CapacitiveType	-14.8	15	3	0	75	1	43	104					128	85	True	True	48	13113735228	04:43:27:714
RELAYNODE00A	10	0	CapacitiveType	-18	15	3	0	1	46	162	2					128	84	True	True	48	13113741420	04:43:27:714
RELAYNODE00A	1	0	CapacitiveType	8.1	15	3	1	1286	35	146	6					128	85	True	True	48	13113744886	04:43:27:714
RELAYNODE00A	11	0	CapacitiveType	-19.9	15	3	0	8	46	158	0					128	83	True	True	48	13113747811	04:43:27:714
RELAYNODE00A	5	0	CapacitiveType	-5.3	15	3	1	0	0	150	32					128	84	True	True	48	13113754420	04:43:27:714
RELAYNODE00A	9	0	CapacitiveType	-14.8	15	3	1	1326	35	174	0					128	83	True	True	48	13113758451	04:43:27:714
RELAYNODE00A	7	0	CapacitiveType	-11	15	3	1	0	22	150	5					128	84	True	True	48	13113761529	04:43:27:714
RELAYNODE00A	14	0	CapacitiveType	-22.5	15	3	2	20	30	197	6					128	83	True	True	48	13113764913	04:43:27:714
RELAYNODE00A	2	0	CapacitiveType	3.6	15	3	0	49	60	140	1					128	85	True	True	48	13113767877	04:43:27:714
RELAYNODE00A	11	0	CapacitiveType	-19.3	15	3	0	6	45	157	0					128	84	True	True	48	13113777917	04:43:27:714
RELAYNODE00A	5	0	CapacitiveType	-5.3	15	3	0	0	1	151	31					128	83	True	True	48	13113782444	04:43:27:714
RELAYNODE00A	1	0	CapacitiveType	8.1	15	3	0	1285	35	145	3					128	85	True	True	48	13113786347	04:43:27:714
RELAYNODE00A	10	0	CapacitiveType	-18	15	3	0	0	44	162	1					128	83	True	True	48	13113791338	04:43:27:714
RELAYNODE00A	2	0	CapacitiveType	3.6	15	3	0	49	60	140	0					128	85	True	True	48	13113796069	04:43:27:714
RELAYNODE00A	14	0	CapacitiveType	-23.1	15	3	0	20	31	197	5					128	83	True	True	48	13113799670	04:43:27:714
RELAYNODE00A	6	0	CapacitiveType	-7.8	15	3	1	1296	1	140	5					128	84	True	True	48	13113807182	04:43:27:714
RELAYNODE00A	13	0	CapacitiveType	-21.8	15	3	1	120	0	1	64					128	84	True	True	48	13113810935	04:43:27:714
RELAYNODE00A	8	0	CapacitiveType	-14.8	15	3	1	75	0	42	104					128	85	True	True	48	13113814671	04:43:27:714
RELAYNODE00A	10	0	CapacitiveType	-17.4	15	3	0	0	45	162	3					128	83	True	True	48	13113818914	04:43:27:714
RELAYNODE00A	2	0	CapacitiveType	3.6	15	3	0	49	60	140	0					128	85	True	True	48	13113825101	04:43:27:714
RELAYNODE00A	7	0	CapacitiveType	-11	15	3	1	1	23	150	5					128	84	True	True	48	13113827990	04:43:27:735
RELAYNODE00A	3	0	CapacitiveType	0.5	15	3	1	61	0	0	75					128	83	True	True	48	13113831348	04:43:27:735
RELAYNODE00A	14	0	CapacitiveType	-22.5	15	3	0	20	30	196	7					128	83	True	True	48	13113835258	04:43:27:735
RELAYNODE00A	6	0	CapacitiveType	-7.2	15	3	0	1295	0	140	5					128	83	True	True	48	13113839724	04:43:27:735
RELAYNODE00A	15	0	CapacitiveType	-22.5	15	3	2	1305	72	143	13					128	83	True	True	48	13113842457	04:43:27:735
RELAYNODE00A	1	0	CapacitiveType	8.1	15	3	1	1286	35	145	5					128	84	True	True	48	13113846635	04:43:27:735
RELAYNODE00A	12	0	CapacitiveType	-21.2	15	3	3	1283	33	148	1					128	85	True	True	48	13113850972	04:43:27:735
RELAYNODE00A	7	0	CapacitiveType	-11.6	15	3	0	0	22	149	7					128	85	True	True	48	13113854801	04:43:27:735
RELAYNODE00A	5	0	CapacitiveType	-5.3	15	3	1	1	0	151	31					128	83	True	True	48	13113859946	04:43:27:735
RELAYNODE00A	4	0	CapacitiveType	-1.4	15	3	2	1331	30	131	7					128	85	True	True	48	13113866989	04:43:27:735
RELAYNODE00A	10	0	CapacitiveType	-18	15	3	0	1	45	162	0					128	83	True	True	48	13113871090	04:43:27:735
RELAYNODE00A	11	0	CapacitiveType	-19.3	15	3	1	6	46	158	0					128	84	True	True	48	13113874136	04:43:27:735
RELAYNODE00A	8	0	CapacitiveType	-13.5	15	3	1	75	0	42	104					128	85	True	True	48	13113879018	04:43:27:735
RELAYNODE00A	7	0	CapacitiveType	-11	15	3	0	0	24	150	5					128	84	True	True	48	13113882444	04:43:27:735
RELAYNODE00A	12	0	CapacitiveType	-20.5	15	3	0	1282	32	148	0					128	85	True	True	48	13113889949	04:43:27:735
RELAYNODE00A	15	0	CapacitiveType	-22.5	15	3	0	1306	72	143	12					128	83	True	True	48	13113892776	04:43:27:735
RELAYNODE00A	6	0	CapacitiveType	-7.2	15	3	0	1296	0	140	4					128	84	True	True	48	13113897165	04:43:27:735
RELAYNODE00A	4	0	CapacitiveType	-1.4	15	3	0	1331	32	130	6					128	85	True	True	48	13113900009	04:43:27:735
RELAYNODE00A	9	0	CapacitiveType	-14.8	15	3	2	1325	35	174	0					128	83	True	True	48	13113904982	04:43:27:735
RELAYNODE00A	8	0	CapacitiveType	-14.2	15	3	0	74	0	42	104					128	85	True	True	48	13113908299	04:43:27:735
RELAYNODE00A	12	0	CapacitiveType	-20.5	15	3	0	1282	31	148	0					128	85	True	True	48	13113911756	04:43:27:735
RELAYNODE00A	2	0	CapacitiveType	3.6	15	3	1	49	59	140	0					128	85	True	True	48	13113914574	04:43:27:735
RELAYNODE00A	15	0	CapacitiveType	-22.5	15	3	0	1304	72	144	13					128	83	True	True	48	13113922853	04:43:27:735
RELAYNODE00A	1	0	CapacitiveType	8.1	15	3	1	1285	35	145	5					128	85	True	True	48	13113927187	04:43:27:735
RELAYNODE00A	14	0	CapacitiveType	-22.5	15	3	1	21	31	196	6					128	83	True	True	48	13113930939	04:43:27:735
RELAYNODE00A	12	0	CapacitiveType	-21.2	15	3	0	1282	31	148	0					128	85	True	True	48	13113934399	04:43:27:735
RELAYNODE00A	13	0	CapacitiveType	-21.8	15	3	2	120	1	0	64					128	83	True	True	48	13113937302	04:43:27:735
RELAYNODE00A	4	0	CapacitiveType	-1.4	15	3	0	1331	31	130	6					128	85	True	True	48	13113943309	04:43:27:735
RELAYNODE00A	10	0	CapacitiveType	-18	15	3	1	4	1568	1936	1815					128	83	True	True	48	13113948835	04:43:27:735
RELAYNODE00A	7	0	CapacitiveType	-11.6	15	3	1	0	22	150	6					128	84	True	True	48	13113953326	04:43:27:735
RELAYNODE00A	8	0	CapacitiveType	-13.5	15	3	0	74	0	43	104					128	85	True	True	48	13113957073	04:43:27:735
RELAYNODE00A	3	0	CapacitiveType	0.5	15	3	2	61	1	1	75					128	82	True	True	48	13113964407	04:43:27:735
RELAYNODE00A	4	0	CapacitiveType	-1.4	15	3	0	1331	30	130	6					128	85	True	True	48	13113967293	04:43:27:735
RELAYNODE00A	13	0	CapacitiveType	-21.8	15	3	0	121	0	0	65					128	83	True	True	48	13113972348	04:43:27:735
RELAYNODE00A	15	0	CapacitiveType	-21.8	15	3	0	1305	72	143	12					128	83	True	True	48	13113975431	04:43:27:735
RELAYNODE00A	10	0	CapacitiveType	-16.1	15	3	0	2	46	161	1					128	83	True	True	48	13113979335	04:43:27:735
RELAYNODE00A	7	0	CapacitiveType	-11	15	3	0	0	22	149	7					128	84	True	True	48	13113982953	04:43:27:735
RELAYNODE00A	2	0	CapacitiveType	3.6	15	3	1	49	60	140	0					128	85	True	True	48	13113986608	04:43:27:735
RELAYNODE00A	5	0	CapacitiveType	-5.9	15	3	2	0	1	150	32					128	83	True	True	48	13113989774	04:43:27:735
RELAYNODE00A	12	0	CapacitiveType	-20.5	15	3	1	1282	32	148	1					128	85	True	True	48	13113995638	04:43:27:735
RELAYNODE00A	3	0	CapacitiveType	0.5	15	3	0	58	0	1	74					128	83	True	True	48	13114001728	04:43:27:735
RELAYNODE00A	6	0	CapacitiveType	-7.2	15	3	1	1296	0	140	5					128	83	True	True	48	13114005123	04:43:27:735
RELAYNODE00A	9	0	CapacitiveType	-14.8	15	3	1	1327	35	173	1					128	84	True	True	48	13114008070	04:43:27:735
RELAYNODE00A	1	0	CapacitiveType	8.7	15	3	1	1285	34	146	4					128	84	True	True	48	13114010966	04:43:27:735
RELAYNODE00A	2	0	CapacitiveType	3.6	15	3	0	49	59	140	0					128	85	True	True	48	13114018962	04:43:27:755
RELAYNODE00A	8	0	CapacitiveType	-14.2	15	3	1	74	1	42	103					128	84	True	True	48	13114026304	04:43:27:755
RELAYNODE00A	15	0	CapacitiveType	-23.1	15	3	0	1304	72	143	12					128	83	True	True	48	13114029294	04:43:27:755
RELAYNODE00A	13	0	CapacitiveType	-21.2	15	3	0	120	0	1	65					128	83	True	True	48	13114032115	04:43:27:755
RELAYNODE00A	7	0	CapacitiveType	-11	15	3	0	1	22	150	5					128	85	True	True	48	13114035160	04:43:27:755
RELAYNODE00A	9	0	CapacitiveType	-14.8	15	3	0	1326	35	173	0					128	83	True	True	48	13114038977	04:43:27:755
RELAYNODE00A	11	0	CapacitiveType	-19.3	15	3	2	6	46	157	1					128	84	True	True	48	13114042149	04:43:27:755
RELAYNODE00A	5	0	CapacitiveType	-5.9	15	3	0	0	1	150	32					128	83	True	True	48	13114046699	04:43:27:755
RELAYNODE00A	2	0	CapacitiveType	4.3	15	3	0	49	60	140	0					128	85	True	True	48	13114052158	04:43:27:755
RELAYNODE00A	4	0	CapacitiveType	-1.4	15	3	1	1331	31	129	6					128	85	True	True	48	13114054989	04:43:27:755
RELAYNODE00A	8	0	CapacitiveType	-14.2	15	3	0	74	0	43	104					128	85	True	True	48	13114058583	04:43:27:755
RELAYNODE00A	15	0	CapacitiveType	-22.5	15	3	0	1305	73	143	12					128	83	True	True	48	13114062139	04:43:27:755
RELAYNODE00A	6	0	CapacitiveType	-7.8	15	3	0	1296	0	140	5					128	83	True	True	48	13114065773	04:43:27:755
RELAYNODE00A	13	0	CapacitiveType	-21.8	15	3	0	121	0	0	65					128	83	True	True	48	13114068969	04:43:27:755
RELAYNODE00A	11	0	CapacitiveType	-19.3	15	3	0	6	46	159	0					128	84	True	True	48	13114076164	04:43:27:755
RELAYNODE00A	5	0	CapacitiveType	-5.9	15	3	0	1	0	151	33					128	84	True	True	48	13114079105	04:43:27:755
RELAYNODE00A	10	0	CapacitiveType	-18	15	3	1	1	46	162	2					128	83	True	True	48	13114085321	04:43:27:755
RELAYNODE00A	7	0	CapacitiveType	-11	15	3	0	1	22	149	7					128	84	True	True	48	13114088674	04:43:27:755
RELAYNODE00A	15	0	CapacitiveType	-22.5	15	3	0	1305	73	144	13					128	83	True	True	48	13114095802	04:43:27:755
RELAYNODE00A	8	0	CapacitiveType	-14.2	15	3	0	75	1	42	103					128	84	True	True	48	13114100461	04:43:27:755
RELAYNODE00A	3	0	CapacitiveType	1.1	15	3	1	60	1	0	74					128	83	True	True	48	13114104774	04:43:27:755
RELAYNODE00A	11	0	CapacitiveType	-19.3	15	3	0	8	45	158	0					128	84	True	True	48	13114111007	04:43:27:755
RELAYNODE00A	1	0	CapacitiveType	8.1	15	3	2	1285	35	145	5					128	85	True	True	48	13114117515	04:43:27:755
RELAYNODE00A	13	0	CapacitiveType	-21.8	15	3	0	121	0	0	64					128	84	True	True	48	13114120322	04:43:27:755
RELAYNODE00A	8	0	CapacitiveType	-14.2	15	3	0	76	0	42	104					128	85	True	True	48	13114123714	04:43:27:755
RELAYNODE00A	14	0	CapacitiveType	-22.5	15	3	2	20	32	197	6					128	83	True	True	48	13114127697	04:43:27:755
RELAYNODE00A	3	0	CapacitiveType	0.5	15	3	0	60	0	0	75					128	83	True	True	48	13114133632	04:43:27:755
RELAYNODE00A	12	0	CapacitiveType	-20.5	15	3	2	1283	32	149	0					128	84	True	True	48	13114138334	04:43:27:755
RELAYNODE00A	10	0	CapacitiveType	-17.4	15	3	0	0	45	161	0					128	83	True	True	48	13114143282	04:43:27:755
RELAYNODE00A	9	0	CapacitiveType	-14.8	15	3	1	1326	34	173	0					128	84	True	True	48	13114146584	04:43:27:755
RELAYNODE00A	2	0	CapacitiveType	3.6	15	3	1	48	60	140	0					128	85	True	True	48	13114150094	04:43:27:755
RELAYNODE00A	15	0	CapacitiveType	-22.5	15	3	0	1305	72	142	13					128	83	True	True	48	13114152888	04:43:27:755
RELAYNODE00A	14	0	CapacitiveType	-22.5	15	3	0	20	30	198	6					128	83	True	True	48	13114156651	04:43:27:755
RELAYNODE00A	3	0	CapacitiveType	0.5	15	3	0	60	0	0	75					128	83	True	True	48	13114163305	04:43:27:755
RELAYNODE00A	7	0	CapacitiveType	-11.6	15	3	1	1	23	149	6					128	84	True	True	48	13114166033	04:43:27:755
RELAYNODE00A	11	0	CapacitiveType	-19.9	15	3	0	6	45	158	0					128	84	True	True	48	13114170328	04:43:27:755
RELAYNODE00A	2	0	CapacitiveType	3.6	15	3	0	49	60	141	1					128	85	True	True	48	13114174538	04:43:27:755
RELAYNODE00A	6	0	CapacitiveType	-7.2	15	3	1	1296	0	140	5					128	83	True	True	48	13114178887	04:43:27:755
RELAYNODE00A	12	0	CapacitiveType	-20.5	15	3	0	1282	32	148	0					128	85	True	True	48	13114185144	04:43:27:755
RELAYNODE00A	1	0	CapacitiveType	8.1	15	3	1	1285	35	146	5					128	85	True	True	48	13114188125	04:43:27:755
RELAYNODE00A	3	0	CapacitiveType	0.5	15	3	0	59	0	1	75					128	83	True	True	48	13114193793	04:43:27:755
RELAYNODE00A	13	0	CapacitiveType	-21.8	15	3	1	121	0	1	65					128	84	True	True	48	13114197805	04:43:27:755
RELAYNODE00A	10	0	CapacitiveType	-17.4	15	3	0	1	45	162	0					128	84	True	True	48	13114202535	04:43:27:755
RELAYNODE00A	9	0	CapacitiveType	-14.2	15	3	0	1327	35	173	0					128	83	True	True	48	13114205361	04:43:27:755
RELAYNODE00A	8	0	CapacitiveType	-14.2	15	3	1	74	0	43	104					128	85	True	True	48	13114208603	04:43:27:755
RELAYNODE00A	14	0	CapacitiveType	-22.5	15	3	0	20	30	197	6					128	83	True	True	48	13114211605	04:43:27:755
RELAYNODE00A	6	0	CapacitiveType	-7.2	15	3	0	1295	1	141	6					128	83	True	True	48	13114216825	04:43:27:755
RELAYNODE00A	1	0	CapacitiveType	8.1	15	3	0	1285	35	145	5					128	84	True	True	48	13114219940	04:43:27:755
RELAYNODE00A	3	0	CapacitiveType	0.5	15	3	0	60	0	0	74					128	83	True	True	48	13114225087	04:43:27:755
RELAYNODE00A	11	0	CapacitiveType	-19.3	15	3	0	7	45	159	0					128	83	True	True	48	13114230936	04:43:27:755
RELAYNODE00A	8	0	CapacitiveType	-14.2	15	3	0	75	0	44	103					128	85	True	True	48	13114234018	04:43:27:755
RELAYNODE00A	10	0	CapacitiveType	-18	15	3	0	2	46	161	2					128	83	True	True	48	13114237102	04:43:27:775
RELAYNODE00A	14	0	CapacitiveType	-22.5	15	3	0	20	31	197	7					128	83	True	True	48	13114242358	04:43:27:775
RELAYNODE00A	7	0	CapacitiveType	-11	15	3	1	0	23	150	7					128	84	True	True	48	13114245492	04:43:27:776
RELAYNODE00A	13	0	CapacitiveType	-21.8	15	3	0	119	0	0	64					128	83	True	True	48	13114252052	04:43:27:776
RELAYNODE00A	6	0	CapacitiveType	-7.2	15	3	0	1296	1	141	6					128	83	True	True	48	13114255589	04:43:27:776
RELAYNODE00A	8	0	CapacitiveType	-14.8	15	3	0	75	0	43	104					128	85	True	True	48	13114260270	04:43:27:776
RELAYNODE00A	9	0	CapacitiveType	-14.8	15	3	0	1327	35	175	0					128	84	True	True	48	13114265433	04:43:27:776
RELAYNODE00A	5	0	CapacitiveType	-5.9	15	3	2	0	1	150	32					128	83	True	True	48	13114270527	04:43:27:777
RELAYNODE00A	14	0	CapacitiveType	-22.5	15	3	0	19	31	198	5					128	83	True	True	48	13114273932	04:43:27:777
RELAYNODE00A	4	0	CapacitiveType	-1.4	15	3	3	1331	30	129	5					128	85	True	True	48	13114279763	04:43:27:777
RELAYNODE00A	3	0	CapacitiveType	0.5	15	3	0	61	0	1	75					128	82	True	True	48	13114283421	04:43:27:777
RELAYNODE00A	8	0	CapacitiveType	-14.2	15	3	0	74	0	42	104					128	84	True	True	48	13114287358	04:43:27:777
RELAYNODE00A	1	0	CapacitiveType	8.1	15	3	1	1285	36	147	5					128	84	True	True	48	13114293807	04:43:27:777
RELAYNODE00A	10	0	CapacitiveType	-18	15	3	0	2	46	161	2					128	83	True	True	48	13114298622	04:43:27:777
RELAYNODE00A	7	0	CapacitiveType	-11.6	15	3	0	0	23	149	8					128	84	True	True	48	13114303585	04:43:27:777
RELAYNODE00A	14	0	CapacitiveType	-23.1	15	3	0	20	29	197	8					128	83	True	True	48	13114306328	04:43:27:777
RELAYNODE00A	6	0	CapacitiveType	-7.2	15	3	0	1295	0	140	6					128	84	True	True	48	13114310730	04:43:27:778
RELAYNODE00A	8	0	CapacitiveType	-14.2	15	3	0	75	1	42	104					128	85	True	True	48	13114315272	04:43:27:778
RELAYNODE00A	9	0	CapacitiveType	-14.8	15	3	0	1326	35	173	0					128	84	True	True	48	13114326788	04:43:27:778
RELAYNODE00A	4	0	CapacitiveType	-1.4	15	3	0	1332	31	129	5					128	85	True	True	48	13114331195	04:43:27:778
RELAYNODE00A	10	0	CapacitiveType	-17.4	15	3	0	1	46	161	1					128	83	True	True	48	13114335001	04:43:27:778
RELAYNODE00A	12	0	CapacitiveType	-20.5	15	3	2	1282	31	149	1					128	85	True	True	48	13114339187	04:43:27:778
RELAYNODE00A	3	0	CapacitiveType	0.5	15	3	0	61	1	0	75					128	82	True	True	48	13114343036	04:43:27:778
RELAYNODE00A	1	0	CapacitiveType	8.1	15	3	0	1286	36	145	4					128	85	True	True	48	13114348625	04:43:27:778
RELAYNODE00A	15	0	CapacitiveType	-22.5	15	3	2	1305	72	143	14					128	83	True	True	48	13114352037	04:43:27:778
RELAYNODE00A	11	0	CapacitiveType	-19.3	15	3	2	6	45	158	1					128	84	True	True	48	13114355971	04:43:27:779
RELAYNODE00A	13	0	CapacitiveType	-21.8	15	3	1	120	0	1	65					128	83	True	True	48	13114358989	04:43:27:779
RELAYNODE00A	9	0	CapacitiveType	-14.2	15	3	0	1326	35	174	0					128	83	True	True	48	13114362757	04:43:27:779
RELAYNODE00A	14	0	CapacitiveType	-22.5	15	3	0	19	30	197	7					128	83	True	True	48	13114365515	04:43:27:779
RELAYNODE00A	12	0	CapacitiveType	-20.5	15	3	0	1283	32	148	0					128	84	True	True	48	13114368394	04:43:27:779
RELAYNODE00A	10	0	CapacitiveType	-17.4	15	3	0	1	45	162	2					128	83	True	True	48	13114372203	04:43:27:779
RELAYNODE00A	3	0	CapacitiveType	0.5	15	3	0	60	1	0	75					128	82	True	True	48	13114377085	04:43:27:779
RELAYNODE00A	4	0	CapacitiveType	-1.4	15	3	0	1332	31	131	5					128	85	True	True	48	13114383957	04:43:27:779
RELAYNODE00A	7	0	CapacitiveType	-11	15	3	1	0	23	148	6					128	84	True	True	48	13114386768	04:43:27:779
RELAYNODE00A	13	0	CapacitiveType	-21.2	15	3	0	120	1	0	64					128	84	True	True	48	13114390378	04:43:27:780
RELAYNODE00A	12	0	CapacitiveType	-20.5	15	3	0	1283	32	148	0					128	84	True	True	48	13114398436	04:43:27:780
RELAYNODE00A	15	0	CapacitiveType	-22.5	15	3	0	1304	72	143	14					128	83	True	True	48	13114402947	04:43:27:780
RELAYNODE00A	8	0	CapacitiveType	-14.2	15	3	1	76	0	41	104					128	85	True	True	48	13114408572	04:43:27:780
RELAYNODE00A	3	0	CapacitiveType	0.5	15	3	0	59	0	0	75					128	82	True	True	48	13114411959	04:43:27:780
RELAYNODE00A	5	0	CapacitiveType	-5.3	15	3	2	0	0	151	33					128	83	True	True	48	13114414680	04:43:27:780
RELAYNODE00A	6	0	CapacitiveType	-7.2	15	3	0	1295	0	139	7					128	84	True	True	48	13114422254	04:43:27:780
RELAYNODE00A	14	0	CapacitiveType	-22.5	15	3	0	21	31	199	6					128	83	True	True	48	13114425990	04:43:27:780
RELAYNODE00A	12	0	CapacitiveType	-20.5	15	3	0	1282	31	147	0					128	85	True	True	48	13114429325	04:43:27:780
RELAYNODE00A	11	0	CapacitiveType	-19.3	15	3	1	6	46	158	0					128	84	True	True	48	13114434622	04:43:27:781
RELAYNODE00A	4	0	CapacitiveType	-2.1	15	3	0	1331	30	129	6					128	85	True	True	48	13114438038	04:43:27:781
RELAYNODE00A	3	0	CapacitiveType	0.5	15	3	0	60	0	0	75					128	83	True	True	48	13114447649	04:43:27:794
RELAYNODE00A	5	0	CapacitiveType	-5.3	15	3	0	0	0	150	31					128	83	True	True	48	13114451110	04:43:27:794
RELAYNODE00A	6	0	CapacitiveType	-7.8	15	3	0	1295	0	140	4					128	84	True	True	48	13114454901	04:43:27:794
RELAYNODE00A	8	0	CapacitiveType	-14.2	15	3	0	75	1	42	103					128	85	True	True	48	13114460630	04:43:27:794
RELAYNODE00A	10	0	CapacitiveType	-18	15	3	1	0	45	162	2					128	83	True	True	48	13114463890	04:43:27:794
RELAYNODE00A	4	0	CapacitiveType	-1.4	15	3	0	1331	30	129	4					128	85	True	True	48	13114469442	04:43:27:794
RELAYNODE00A	2	0	CapacitiveType	3.6	15	3	3	49	60	140	0					128	85	True	True	48	13114473703	04:43:27:794
RELAYNODE00A	15	0	CapacitiveType	-23.1	15	3	1	1304	72	144	13					128	83	True	True	48	13114479777	04:43:27:794
RELAYNODE00A	12	0	CapacitiveType	-20.5	15	3	0	1282	32	148	1					128	85	True	True	48	13114483344	04:43:27:794
RELAYNODE00A	14	0	CapacitiveType	-22.5	15	3	0	19	30	197	7					128	83	True	True	48	13114487745	04:43:27:794
RELAYNODE00A	8	0	CapacitiveType	-14.2	15	3	0	74	0	42	103					128	84	True	True	48	13114491702	04:43:27:794
RELAYNODE00A	7	0	CapacitiveType	-11	15	3	1	1	22	150	6					128	84	True	True	48	13114496508	04:43:27:794
RELAYNODE00A	4	0	CapacitiveType	-1.4	15	3	0	1332	30	129	5					128	85	True	True	48	13114501685	04:43:27:794
RELAYNODE00A	1	0	CapacitiveType	8.1	15	3	1	1285	34	145	5					128	85	True	True	48	13114505741	04:43:27:794
RELAYNODE00A	15	0	CapacitiveType	-22.5	15	3	0	1305	73	144	12					128	83	True	True	48	13114508642	04:43:27:794
RELAYNODE00A	3	0	CapacitiveType	0.5	15	3	0	60	1	0	75					128	82	True	True	48	13114511464	04:43:27:794
RELAYNODE00A	11	0	CapacitiveType	-19.3	15	3	1	4	45	159	1					128	84	True	True	48	13114515347	04:43:27:794
RELAYNODE00A	8	0	CapacitiveType	-14.2	15	3	0	75	0	42	104					128	84	True	True	48	13114523610	04:43:27:794
RELAYNODE00A	13	0	CapacitiveType	-21.8	15	3	2	120	0	0	64					128	83	True	True	48	13114528513	04:43:27:794
RELAYNODE00A	1	0	CapacitiveType	8.1	15	3	0	1285	35	145	5					128	85	True	True	48	13114533018	04:43:27:794
RELAYNODE00A	15	0	CapacitiveType	-22.5	15	3	0	1306	72	144	12					128	83	True	True	48	13114538315	04:43:27:794
RELAYNODE00A	6	0	CapacitiveType	-7.8	15	3	1	1295	1	140	4					128	84	True	True	48	13114543566	04:43:27:794
RELAYNODE00A	7	0	CapacitiveType	-11	15	3	0	0	23	149	5					128	84	True	True	48	13114548651	04:43:27:794
RELAYNODE00A	8	0	CapacitiveType	-14.2	15	3	0	75	0	43	103					128	85	True	True	48	13114556344	04:43:27:794
RELAYNODE00A	1	0	CapacitiveType	8.1	15	3	0	1285	34	146	5					128	85	True	True	48	13114561131	04:43:27:794
RELAYNODE00A	15	0	CapacitiveType	-22.5	15	3	0	1305	72	144	13					128	83	True	True	48	13114568806	04:43:27:794
RELAYNODE00A	11	0	CapacitiveType	-19.3	15	3	0	5	46	158	1					128	84	True	True	48	13114571993	04:43:27:794
RELAYNODE00A	3	0	CapacitiveType	0.5	15	3	0	58	0	0	75					128	82	True	True	48	13114576547	04:43:27:794
RELAYNODE00A	4	0	CapacitiveType	-1.4	15	3	1	1331	30	129	6					128	85	True	True	48	13114583544	04:43:27:794
RELAYNODE00A	13	0	CapacitiveType	-21.8	15	3	0	121	0	1	64					128	83	True	True	48	13114589199	04:43:27:794
RELAYNODE00A	2	0	CapacitiveType	3.6	15	3	2	49	60	141	1					128	85	True	True	48	13114598799	04:43:27:794
RELAYNODE00A	7	0	CapacitiveType	-11	15	3	0	1	23	149	6					128	84	True	True	48	13114602102	04:43:27:794
RELAYNODE00A	14	0	CapacitiveType	-22.5	15	3	1	19	32	197	7					128	84	True	True	48	13114605047	04:43:27:794
RELAYNODE00A	8	0	CapacitiveType	-14.2	15	3	0	76	0	43	103					128	85	True	True	48	13114612702	04:43:27:794
RELAYNODE00A	4	0	CapacitiveType	-1.4	15	3	0	1331	31	130	8					128	85	True	True	48	13114617786	04:43:27:794
RELAYNODE00A	13	0	CapacitiveType	-21.8	15	3	0	119	0	1	65					128	83	True	True	48	13114623847	04:43:27:794
RELAYNODE00A	2	0	CapacitiveType	3.6	15	3	0	49	59	142	0					128	85	True	True	48	13114628322	04:43:27:794
RELAYNODE00A	7	0	CapacitiveType	-11	15	3	0	0	22	149	7					128	84	True	True	48	13114631486	04:43:27:794
RELAYNODE00A	6	0	CapacitiveType	-7.2	15	3	1	1296	0	140	5					128	84	True	True	48	13114634312	04:43:27:794
RELAYNODE00A	10	0	CapacitiveType	-17.4	15	3	2	0	44	162	0					128	83	True	True	48	13114640707	04:43:27:794
RELAYNODE00A	9	0	CapacitiveType	-14.8	15	3	3	1326	34	174	0					128	83	True	True	48	13114646735	04:43:27:794
RELAYNODE00A	15	0	CapacitiveType	-22.5	15	3	1	1305	71	143	13					128	83	True	True	48	13114651078	04:43:27:794
RELAYNODE00A	12	0	CapacitiveType	-20.5	15	3	2	1282	32	148	1					128	85	True	True	48	13114654122	04:43:27:794
RELAYNODE00A	2	0	CapacitiveType	3.6	15	3	0	49	60	140	0					128	86	True	True	48	13114658696	04:43:27:794
RELAYNODE00A	7	0	CapacitiveType	-11	15	3	0	0	23	149	7					128	84	True	True	48	13114661704	04:43:27:794
RELAYNODE00A	14	0	CapacitiveType	-23.1	15	3	0	19	29	197	6					128	83	True	True	48	13114670014	04:43:27:814
RELAYNODE00A	4	0	CapacitiveType	-1.4	15	3	0	1331	30	130	7					128	85	True	True	48	13114677819	04:43:27:814
RELAYNODE00A	10	0	CapacitiveType	-18	15	3	0	1	46	162	1					128	84	True	True	48	13114681458	04:43:27:814
RELAYNODE00A	9	0	CapacitiveType	-14.2	15	3	0	1327	35	173	0					128	84	True	True	48	13114685764	04:43:27:814
RELAYNODE00A	12	0	CapacitiveType	-20.5	15	3	0	1281	32	149	0					128	85	True	True	48	13114688631	04:43:27:814
RELAYNODE00A	7	0	CapacitiveType	-11	15	3	0	0	23	149	6					128	84	True	True	48	13114692745	04:43:27:814
RELAYNODE00A	6	0	CapacitiveType	-7.2	15	3	0	1296	0	140	5					128	84	True	True	48	13114698550	04:43:27:814
RELAYNODE00A	1	0	CapacitiveType	8.1	15	3	2	1285	35	145	6					128	84	True	True	48	13114706200	04:43:27:814
RELAYNODE00A	15	0	CapacitiveType	-22.5	15	3	0	1304	72	144	13					128	83	True	True	48	13114709398	04:43:27:814
RELAYNODE00A	10	0	CapacitiveType	-18.6	15	3	0	1	45	161	0					128	83	True	True	48	13114712373	04:43:27:814
RELAYNODE00A	5	0	CapacitiveType	-5.3	15	3	3	0	0	151	31					128	83	True	True	48	13114716714	04:43:27:814
RELAYNODE00A	12	0	CapacitiveType	-20.5	15	3	0	1282	32	149	0					128	85	True	True	48	13114723976	04:43:27:814
RELAYNODE00A	3	0	CapacitiveType	0.5	15	3	2	61	1	0	74					128	82	True	True	48	13114727625	04:43:27:814
RELAYNODE00A	6	0	CapacitiveType	-7.8	15	3	0	1296	0	140	4					128	83	True	True	48	13114735285	04:43:27:814
RELAYNODE00A	4	0	CapacitiveType	-1.4	15	3	0	1331	31	131	6					128	85	True	True	48	13114739171	04:43:27:814
RELAYNODE00A	13	0	CapacitiveType	-21.8	15	3	1	120	0	0	65					128	84	True	True	48	13114742292	04:43:27:814
RELAYNODE00A	7	0	CapacitiveType	-11	15	3	0	1	23	149	6					128	84	True	True	48	13114750479	04:43:27:814
RELAYNODE00A	9	0	CapacitiveType	-14.8	15	3	0	1327	34	173	0					128	84	True	True	48	13114754174	04:43:27:814
RELAYNODE00A	12	0	CapacitiveType	-20.5	15	3	0	1283	32	148	0					128	84	True	True	48	13114760147	04:43:27:814
RELAYNODE00A	11	0	CapacitiveType	-19.3	15	3	2	8	45	159	1					128	84	True	True	48	13114763926	04:43:27:814
RELAYNODE00A	3	0	CapacitiveType	0.5	15	3	0	59	0	1	75					128	83	True	True	48	13114767505	04:43:27:814
RELAYNODE00A	10	0	CapacitiveType	-17.4	15	3	0	2	44	162	1					128	83	True	True	48	13114772582	04:43:27:814
RELAYNODE00A	4	0	CapacitiveType	-1.4	15	3	0	1332	30	131	6					128	85	True	True	48	13114776251	04:43:27:814
RELAYNODE00A	13	0	CapacitiveType	-21.8	15	3	0	119	0	0	64					128	84	True	True	48	13114779052	04:43:27:814
RELAYNODE00A	7	0	CapacitiveType	-11	15	3	0	0	22	149	6					128	85	True	True	48	13114783346	04:43:27:814
RELAYNODE00A	8	0	CapacitiveType	-14.2	15	3	2	75	0	42	104					128	84	True	True	48	13114788283	04:43:27:814
RELAYNODE00A	2	0	CapacitiveType	3.6	15	3	2	49	59	141	0					128	85	True	True	48	13114791424	04:43:27:814
RELAYNODE00A	9	0	CapacitiveType	-14.8	15	3	0	1326	35	173	1					128	84	True	True	48	13114795018	04:43:27:814
RELAYNODE00A	6	0	CapacitiveType	-7.2	15	3	0	1296	0	140	4					128	84	True	True	48	13114801782	04:43:27:814
RELAYNODE00A	10	0	CapacitiveType	-17.4	15	3	0	0	46	161	2					128	83	True	True	48	13114805298	04:43:27:814
RELAYNODE00A	3	0	CapacitiveType	0.5	15	3	0	59	1	0	75					128	83	True	True	48	13114808190	04:43:27:814
RELAYNODE00A	4	0	CapacitiveType	-1.4	15	3	0	1332	31	129	6					128	86	True	True	48	13114814172	04:43:27:814
RELAYNODE00A	7	0	CapacitiveType	-11	15	3	0	1	22	149	7					128	84	True	True	48	13114817045	04:43:27:814
RELAYNODE00A	14	0	CapacitiveType	-23.7	15	3	2	20	29	197	7					128	83	True	True	48	13114820689	04:43:27:814
RELAYNODE00A	2	0	CapacitiveType	3.6	15	3	0	48	60	140	0					128	86	True	True	48	13114824109	04:43:27:814
RELAYNODE00A	1	0	CapacitiveType	8.1	15	3	2	1285	36	145	6					128	84	True	True	48	13114833192	04:43:27:814
RELAYNODE00A	9	0	CapacitiveType	-14.2	15	3	0	1326	35	174	0					128	83	True	True	48	13114836686	04:43:27:814
RELAYNODE00A	6	0	CapacitiveType	-7.8	15	3	0	1296	0	139	4					128	84	True	True	48	13114840337	04:43:27:814
RELAYNODE00A	5	0	CapacitiveType	-5.9	15	3	1	1	0	150	33					128	83	True	True	48	13114844699	04:43:27:814
RELAYNODE00A	15	0	CapacitiveType	-22.5	15	3	2	1305	72	142	12					128	83	True	True	48	13114848475	04:43:27:814
RELAYNODE00A	7	0	CapacitiveType	-11	15	3	0	0	23	149	5					128	85	True	True	48	13114851579	04:43:27:814
RELAYNODE00A	2	0	CapacitiveType	3.6	15	3	0	49	60	141	1					128	85	True	True	48	13114857634	04:43:27:814
RELAYNODE00A	14	0	CapacitiveType	-23.1	15	3	0	19	32	198	8					128	83	True	True	48	13114860551	04:43:27:814
RELAYNODE00A	1	0	CapacitiveType	8.1	15	3	0	1285	35	147	4					128	85	True	True	48	13114865229	04:43:27:814
RELAYNODE00A	9	0	CapacitiveType	-14.8	15	3	0	1326	35	174	0					128	84	True	True	48	13114868481	04:43:27:814
RELAYNODE00A	8	0	CapacitiveType	-13.5	15	3	1	73	0	43	103					128	85	True	True	48	13114873234	04:43:27:814
RELAYNODE00A	3	0	CapacitiveType	1.1	15	3	0	59	0	0	74					128	83	True	True	48	13114878703	04:43:27:814
RELAYNODE00A	15	0	CapacitiveType	-22.5	15	3	0	1306	72	143	13					128	83	True	True	48	13114883330	04:43:27:814
RELAYNODE00A	7	0	CapacitiveType	-11.6	15	3	0	0	23	149	5					128	84	True	True	48	13114886945	04:43:27:834
RELAYNODE00A	2	0	CapacitiveType	3.6	15	3	0	49	60	140	1					128	85	True	True	48	13114892001	04:43:27:834
RELAYNODE00A	12	0	CapacitiveType	-20.5	15	3	2	1283	31	148	0					128	84	True	True	48	13114894902	04:43:27:834
RELAYNODE00A	1	0	CapacitiveType	8.1	15	3	0	1285	35	147	5					128	84	True	True	48	13114898101	04:43:27:834
RELAYNODE00A	9	0	CapacitiveType	-14.2	15	3	0	1326	34	174	0					128	84	True	True	48	13114901101	04:43:27:834
RELAYNODE00A	4	0	CapacitiveType	-1.4	15	3	1	1332	31	130	6					128	85	True	True	48	13114904908	04:43:27:834
RELAYNODE00A	11	0	CapacitiveType	-19.9	15	3	2	3	45	158	0					128	84	True	True	48	13114907964	04:43:27:834
RELAYNODE00A	8	0	CapacitiveType	-14.2	15	3	0	75	0	41	102					128	85	True	True	48	13114910746	04:43:27:834
RELAYNODE00A	5	0	CapacitiveType	-5.9	15	3	0	0	0	151	32					128	83	True	True	48	13114915334	04:43:27:834
RELAYNODE00A	15	0	CapacitiveType	-22.5	15	3	0	1305	73	143	12					128	83	True	True	48	13114919004	04:43:27:834
RELAYNODE00A	12	0	CapacitiveType	-20.5	15	3	0	1282	31	148	0					128	85	True	True	48	13114922552	04:43:27:834
RELAYNODE00A	10	0	CapacitiveType	-18	15	3	1	1	44	162	1					128	83	True	True	48	13114926133	04:43:27:834
RELAYNODE00A	14	0	CapacitiveType	-23.1	15	3	0	20	31	197	6					128	83	True	True	48	13114930013	04:43:27:834
RELAYNODE00A	4	0	CapacitiveType	-1.4	15	3	0	1332	30	129	7					128	85	True	True	48	13114933941	04:43:27:834
RELAYNODE00A	8	0	CapacitiveType	-13.5	15	3	0	74	0	43	104					128	85	True	True	48	13114938247	04:43:27:834
RELAYNODE00A	11	0	CapacitiveType	-19.3	15	3	0	6	45	158	0					128	84	True	True	48	13114942819	04:43:27:834
RELAYNODE00A	7	0	CapacitiveType	-11	15	3	0	0	22	150	7					128	85	True	True	48	13114949956	04:43:27:834
RELAYNODE00A	2	0	CapacitiveType	3.6	15	3	0	49	59	140	0					128	86	True	True	48	13114953622	04:43:27:834
RELAYNODE00A	1	0	CapacitiveType	8.1	15	3	0	1286	35	146	4					128	84	True	True	48	13114956779	04:43:27:834
RELAYNODE00A	13	0	CapacitiveType	-21.2	15	3	2	121	0	0	65					128	84	True	True	48	13114959624	04:43:27:834
RELAYNODE00A	4	0	CapacitiveType	-1.4	15	3	0	1331	30	129	7					128	85	True	True	48	13114963825	04:43:27:834
RELAYNODE00A	8	0	CapacitiveType	-14.2	15	3	0	74	1	43	104					128	85	True	True	48	13114966596	04:43:27:834
RELAYNODE00A	3	0	CapacitiveType	0.5	15	3	1	60	0	0	76					128	83	True	True	48	13114969404	04:43:27:834
RELAYNODE00A	12	0	CapacitiveType	-20.5	15	3	0	1283	31	149	0					128	84	True	True	48	13114976190	04:43:27:834
RELAYNODE00A	15	0	CapacitiveType	-22.5	15	3	0	1305	72	143	14					128	83	True	True	48	13114982765	04:43:27:834
RELAYNODE00A	7	0	CapacitiveType	-11.6	15	3	0	0	22	150	5					128	84	True	True	48	13114987147	04:43:27:834
RELAYNODE00A	10	0	CapacitiveType	-18	15	3	0	1	46	161	2					128	83	True	True	48	13114990535	04:43:27:834
RELAYNODE00A	9	0	CapacitiveType	-14.2	15	3	1	1326	35	175	0					128	84	True	True	48	13114993698	04:43:27:834
RELAYNODE00A	6	0	CapacitiveType	-7.2	15	3	2	1295	0	140	4					128	84	True	True	48	13114998239	04:43:27:834
RELAYNODE00A	3	0	CapacitiveType	0.5	15	3	0	61	0	0	74					128	82	True	True	48	13115002441	04:43:27:834
RELAYNODE00A	12	0	CapacitiveType	-21.2	15	3	0	1281	32	148	0					128	85	True	True	48	13115005660	04:43:27:834
RELAYNODE00A	2	0	CapacitiveType	4.3	15	3	0	49	60	140	0					128	85	True	True	48	13115016595	04:43:27:834
RELAYNODE00A	15	0	CapacitiveType	-23.1	15	3	0	1305	72	142	13					128	83	True	True	48	13115020241	04:43:27:834
RELAYNODE00A	7	0	CapacitiveType	-11	15	3	0	0	22	149	5					128	85	True	True	48	13115025173	04:43:27:834
RELAYNODE00A	13	0	CapacitiveType	-21.8	15	3	0	119	0	0	64					128	84	True	True	48	13115028054	04:43:27:834
RELAYNODE00A	11	0	CapacitiveType	-19.9	15	3	1	4	46	159	0					128	84	True	True	48	13115035388	04:43:27:834
RELAYNODE00A	6	0	CapacitiveType	-7.2	15	3	0	1295	1	140	4					128	84	True	True	48	13115039063	04:43:27:834
RELAYNODE00A	1	0	CapacitiveType	8.1	15	3	1	1285	35	146	6					128	85	True	True	48	13115042227	04:43:27:834
RELAYNODE00A	8	0	CapacitiveType	-14.2	15	3	1	74	0	42	103					128	85	True	True	48	13115046282	04:43:27:834
RELAYNODE00A	2	0	CapacitiveType	3.6	15	3	0	49	59	141	0					128	86	True	True	48	13115053804	04:43:27:834
RELAYNODE00A	9	0	CapacitiveType	-14.2	15	3	0	1326	35	173	0					128	84	True	True	48	13115058247	04:43:27:854
RELAYNODE00A	12	0	CapacitiveType	-20.5	15	3	0	1282	32	148	1					128	84	True	True	48	13115061616	04:43:27:854
RELAYNODE00A	3	0	CapacitiveType	0.5	15	3	0	57	1	0	74					128	83	True	True	48	13115066235	04:43:27:854
RELAYNODE00A	11	0	CapacitiveType	-19.3	15	3	0	8	46	157	1					128	84	True	True	48	13115072212	04:43:27:854
RELAYNODE00A	4	0	CapacitiveType	-1.4	15	3	1	1331	31	130	5					128	85	True	True	48	13115075120	04:43:27:854
RELAYNODE00A	1	0	CapacitiveType	8.1	15	3	0	1285	35	145	5					128	84	True	True	48	13115078082	04:43:27:854
RELAYNODE00A	10	0	CapacitiveType	-18	15	3	1	1	45	162	0					128	83	True	True	48	13115086249	04:43:27:854
RELAYNODE00A	14	0	CapacitiveType	-23.1	15	3	2	20	31	198	6					128	83	True	True	48	13115088945	04:43:27:854
RELAYNODE00A	2	0	CapacitiveType	3.6	15	3	0	49	60	140	0					128	86	True	True	48	13115091854	04:43:27:854
RELAYNODE00A	13	0	CapacitiveType	-21.8	15	3	0	120	0	1	66					128	83	True	True	48	13115097768	04:43:27:854
RELAYNODE00A	3	0	CapacitiveType	0.5	15	3	0	58	1	0	75					128	82	True	True	48	13115101048	04:43:27:854
RELAYNODE00A	4	0	CapacitiveType	-1.4	15	3	0	1332	31	130	7					128	85	True	True	48	13115107151	04:43:27:854
RELAYNODE00A	11	0	CapacitiveType	-19.3	15	3	0	6	46	159	1					128	84	True	True	48	13115109865	04:43:27:854
RELAYNODE00A	15	0	CapacitiveType	-21.8	15	3	1	1305	72	142	12					128	83	True	True	48	13115114193	04:43:27:854
RELAYNODE00A	12	0	CapacitiveType	-21.2	15	3	0	1283	32	149	1					128	85	True	True	48	13115118863	04:43:27:854
RELAYNODE00A	10	0	CapacitiveType	-18	15	3	0	0	46	161	2					128	83	True	True	48	13115123190	04:43:27:854
RELAYNODE00A	8	0	CapacitiveType	-14.2	15	3	1	74	0	43	103					128	85	True	True	48	13115128065	04:43:27:854
RELAYNODE00A	3	0	CapacitiveType	0.5	15	3	0	59	1	1	74					128	82	True	True	48	13115136675	04:43:27:854
RELAYNODE00A	4	0	CapacitiveType	-1.4	15	3	0	1331	30	130	6					128	85	True	True	48	13115140022	04:43:27:854
RELAYNODE00A	7	0	CapacitiveType	-11	15	3	1	0	23	148	6					128	84	True	True	48	13115146845	04:43:27:854
RELAYNODE00A	12	0	CapacitiveType	-20.5	15	3	0	1282	31	148	0					128	85	True	True	48	13115151160	04:43:27:854
RELAYNODE00A	9	0	CapacitiveType	-14.8	15	3	1	1325	35	175	0					128	83	True	True	48	13115154537	04:43:27:854
RELAYNODE00A	2	0	CapacitiveType	3.6	15	3	0	49	60	141	0					128	85	True	True	48	13115158117	04:43:27:854
RELAYNODE00A	10	0	CapacitiveType	-17.4	15	3	0	0	46	161	0					128	83	True	True	48	13115160964	04:43:27:854
RELAYNODE00A	1	0	CapacitiveType	8.1	15	3	1	1285	35	145	3					128	85	True	True	48	13115166776	04:43:27:854
RELAYNODE00A	6	0	CapacitiveType	-7.2	15	3	1	1296	0	140	6					128	84	True	True	48	13115172202	04:43:27:854
RELAYNODE00A	11	0	CapacitiveType	-19.3	15	3	0	6	46	158	1					128	83	True	True	48	13115177506	04:43:27:854
RELAYNODE00A	14	0	CapacitiveType	-22.5	15	3	1	20	30	197	7					128	83	True	True	48	13115181277	04:43:27:854
RELAYNODE00A	12	0	CapacitiveType	-21.2	15	3	0	1283	32	148	0					128	85	True	True	48	13115184303	04:43:27:854
RELAYNODE00A	9	0	CapacitiveType	-14.2	15	3	0	1326	34	174	1					128	83	True	True	48	13115191237	04:43:27:854
RELAYNODE00A	2	0	CapacitiveType	3.6	15	3	0	49	59	140	0					128	85	True	True	48	13115198008	04:43:27:854
RELAYNODE00A	4	0	CapacitiveType	-1.4	15	3	0	1331	31	130	6					128	86	True	True	48	13115201384	04:43:27:854
RELAYNODE00A	1	0	CapacitiveType	8.1	15	3	0	1285	35	145	4					128	85	True	True	48	13115204619	04:43:27:854
RELAYNODE00A	15	0	CapacitiveType	-22.5	15	3	1	1305	72	144	14					128	83	True	True	48	13115210196	04:43:27:854
RELAYNODE00A	14	0	CapacitiveType	-22.5	15	3	0	21	30	196	7					128	84	True	True	48	13115214880	04:43:27:854
RELAYNODE00A	12	0	CapacitiveType	-21.2	15	3	0	1283	32	148	0					128	85	True	True	48	13115218283	04:43:27:854
RELAYNODE00A	9	0	CapacitiveType	-14.8	15	3	0	1326	34	174	1					128	84	True	True	48	13115228762	04:43:27:854
RELAYNODE00A	3	0	CapacitiveType	0.5	15	3	1	59	0	0	75					128	82	True	True	48	13115234394	04:43:27:854
RELAYNODE00A	8	0	CapacitiveType	-14.2	15	3	1	75	0	44	104					128	84	True	True	48	13115238409	04:43:27:875
RELAYNODE00A	1	0	CapacitiveType	8.1	15	3	0	1286	34	145	4					128	85	True	True	48	13115243297	04:43:27:876
RELAYNODE00A	6	0	CapacitiveType	-7.2	15	3	0	1295	0	140	7					128	83	True	True	48	13115246111	04:43:27:876
RELAYNODE00A	14	0	CapacitiveType	-22.5	15	3	0	20	31	197	7					128	83	True	True	48	13115249303	04:43:27:876
RELAYNODE00A	12	0	CapacitiveType	-20.5	15	3	0	1283	31	148	1					128	85	True	True	48	13115253099	04:43:27:876
RELAYNODE00A	13	0	CapacitiveType	-21.8	15	3	2	121	0	0	64					128	83	True	True	48	13115259285	04:43:27:876
RELAYNODE00A	4	0	CapacitiveType	-1.4	15	3	0	1331	31	129	5					128	85	True	True	48	13115264075	04:43:27:876
RELAYNODE00A	9	0	CapacitiveType	-14.8	15	3	0	1327	35	173	0					128	83	True	True	48	13115267110	04:43:27:876
RELAYNODE00A	8	0	CapacitiveType	-14.2	15	3	0	74	0	44	103					128	85	True	True	48	13115271217	04:43:27:876
RELAYNODE00A	11	0	CapacitiveType	-19.3	15	3	1	8	46	158	1					128	84	True	True	48	13115276073	04:43:27:876
RELAYNODE00A	15	0	CapacitiveType	-22.5	15	3	0	1306	71	144	12					128	83	True	True	48	13115279409	04:43:27:876
RELAYNODE00A	1	0	CapacitiveType	8.1	15	3	0	1285	35	145	4					128	85	True	True	48	13115282821	04:43:27:876
RELAYNODE00A	12	0	CapacitiveType	-21.2	15	3	0	1284	32	147	0					128	84	True	True	48	13115288741	04:43:27:876
RELAYNODE00A	10	0	CapacitiveType	-18	15	3	1	1	45	161	1					128	84	True	True	48	13115291997	04:43:27:877
RELAYNODE00A	5	0	CapacitiveType	-5.3	15	3	3	0	0	150	32					128	83	True	True	48	13115299186	04:43:27:877
RELAYNODE00A	13	0	CapacitiveType	-22.5	15	3	0	119	0	0	65					128	84	True	True	48	13115301900	04:43:27:877
RELAYNODE00A	8	0	CapacitiveType	-14.2	15	3	0	74	0	43	104					128	84	True	True	48	13115304852	04:43:27:877
RELAYNODE00A	1	0	CapacitiveType	8.7	15	3	0	1285	36	145	5					128	85	True	True	48	13115312351	04:43:27:877
RELAYNODE00A	14	0	CapacitiveType	-23.1	15	3	0	21	30	197	8					128	83	True	True	48	13115315177	04:43:27:877
RELAYNODE00A	15	0	CapacitiveType	-22.5	15	3	0	1306	72	144	13					128	83	True	True	48	13115320938	04:43:27:877
RELAYNODE00A	12	0	CapacitiveType	-20.5	15	3	0	1283	32	149	0					128	85	True	True	48	13115325219	04:43:27:877
RELAYNODE00A	4	0	CapacitiveType	-1.4	15	3	0	1331	32	130	7					128	86	True	True	48	13115328084	04:43:27:877
RELAYNODE00A	10	0	CapacitiveType	-18	15	3	0	1	46	161	2					128	83	True	True	48	13115331871	04:43:27:877
RELAYNODE00A	9	0	CapacitiveType	-14.2	15	3	0	1327	34	174	0					128	84	True	True	48	13115337525	04:43:27:877
RELAYNODE00A	1	0	CapacitiveType	8.1	15	3	0	1285	35	145	6					128	85	True	True	48	13115342717	04:43:27:877
RELAYNODE00A	11	0	CapacitiveType	-19.9	15	3	0	5	46	158	0					128	84	True	True	48	13115346629	04:43:27:877
RELAYNODE00A	2	0	CapacitiveType	3.6	15	3	2	49	60	140	0					128	85	True	True	48	13115351102	04:43:27:877
RELAYNODE00A	7	0	CapacitiveType	-11	15	3	2	0	24	149	7					128	85	True	True	48	13115357883	04:43:27:877
RELAYNODE00A	12	0	CapacitiveType	-21.2	15	3	0	1283	31	147	0					128	85	True	True	48	13115362533	04:43:27:877
RELAYNODE00A	3	0	CapacitiveType	0.5	15	3	1	58	0	1	74					128	82	True	True	48	13115365510	04:43:27:878
RELAYNODE00A	10	0	CapacitiveType	-17.4	15	3	0	0	44	162	2					128	83	True	True	48	13115372569	04:43:27:878
RELAYNODE00A	5	0	CapacitiveType	-5.3	15	3	0	0	1	150	32					128	83	True	True	48	13115375522	04:43:27:878
RELAYNODE00A	15	0	CapacitiveType	-22.5	15	3	0	1305	72	142	13					128	82	True	True	48	13115381817	04:43:27:878
RELAYNODE00A	11	0	CapacitiveType	-19.3	15	3	0	6	45	157	1					128	84	True	True	48	13115388223	04:43:27:878
RELAYNODE00A	4	0	CapacitiveType	-1.4	15	3	0	1331	31	130	7					128	85	True	True	48	13115393400	04:43:27:878
RELAYNODE00A	7	0	CapacitiveType	-11	15	3	0	0	23	149	5					128	84	True	True	48	13115399832	04:43:27:878
RELAYNODE00A	3	0	CapacitiveType	0.5	15	3	0	59	1	0	75					128	83	True	True	48	13115404358	04:43:27:878
RELAYNODE00A	13	0	CapacitiveType	-21.2	15	3	1	120	0	1	64					128	84	True	True	48	13115407080	04:43:27:878
RELAYNODE00A	2	0	CapacitiveType	3.6	15	3	0	49	60	140	1					128	86	True	True	48	13115411063	04:43:27:878
RELAYNODE00A	10	0	CapacitiveType	-18	15	3	0	0	47	161	0					128	83	True	True	48	13115414088	04:43:27:878
RELAYNODE00A	5	0	CapacitiveType	-5.9	15	3	0	0	0	150	32					128	84	True	True	48	13115420629	04:43:27:878
RELAYNODE00A	12	0	CapacitiveType	-21.2	15	3	0	1281	32	148	0					128	84	True	True	48	13115428058	04:43:27:878
RELAYNODE00A	4	0	CapacitiveType	-1.4	15	3	0	1331	31	130	6					128	85	True	True	48	13115431108	04:43:27:878
RELAYNODE00A	9	0	CapacitiveType	-14.2	15	3	1	1326	35	175	0					128	83	True	True	48	13115440911	04:43:27:878
RELAYNODE00A	15	0	CapacitiveType	-22.5	15	3	0	1305	73	143	14					128	82	True	True	48	13115443971	04:43:27:878
RELAYNODE00A	6	0	CapacitiveType	-7.2	15	3	2	1296	1	140	5					128	83	True	True	48	13115448016	04:43:27:879
RELAYNODE00A	5	0	CapacitiveType	-5.3	15	3	0	0	1	151	32					128	84	True	True	48	13115455905	04:43:27:879
RELAYNODE00A	11	0	CapacitiveType	-19.3	15	3	0	4	45	159	0					128	84	True	True	48	13115461053	04:43:27:894
RELAYNODE00A	12	0	CapacitiveType	-20.5	15	3	0	1282	32	147	0					128	85	True	True	48	13115467203	04:43:27:894
RELAYNODE00A	13	0	CapacitiveType	-21.2	15	3	0	121	1	1	65					128	84	True	True	48	13115472249	04:43:27:894
RELAYNODE00A	3	0	CapacitiveType	0.5	15	3	0	60	0	0	75					128	82	True	True	48	13115475830	04:43:27:894
RELAYNODE00A	9	0	CapacitiveType	-14.2	15	3	0	1325	35	174	0					128	84	True	True	48	13115482204	04:43:27:894
RELAYNODE00A	10	0	CapacitiveType	-18	15	3	0	1	45	162	1					128	83	True	True	48	13115488179	04:43:27:894
RELAYNODE00A	5	0	CapacitiveType	-5.3	15	3	0	1	0	150	31					128	83	True	True	48	13115492001	04:43:27:894
RELAYNODE00A	4	0	CapacitiveType	-1.4	15	3	0	1332	31	130	6					128	85	True	True	48	13115498742	04:43:27:894
RELAYNODE00A	8	0	CapacitiveType	-14.2	15	3	2	74	0	41	103					128	85	True	True	48	13115504191	04:43:27:894
RELAYNODE00A	13	0	CapacitiveType	-21.8	15	3	0	120	1	0	66					128	84	True	True	48	13115507118	04:43:27:894
RELAYNODE00A	1	0	CapacitiveType	8.1	15	3	2	1286	35	146	4					128	85	True	True	48	13115511508	04:43:27:894
RELAYNODE00A	6	0	CapacitiveType	-7.2	15	3	0	1295	0	139	5					128	84	True	True	48	13115515067	04:43:27:894
RELAYNODE00A	7	0	CapacitiveType	-11	15	3	1	1	22	149	6					128	84	True	True	48	13115520312	04:43:27:894
RELAYNODE00A	9	0	CapacitiveType	-14.8	15	3	0	1326	35	175	0					128	83	True	True	48	13115524320	04:43:27:894
RELAYNODE00A	5	0	CapacitiveType	-5.3	15	3	0	0	0	151	31					128	84	True	True	48	13115528922	04:43:27:894
RELAYNODE00A	12	0	CapacitiveType	-20.5	15	3	0	1283	32	148	0					128	85	True	True	48	13115535067	04:43:27:894
RELAYNODE00A	4	0	CapacitiveType	-2.1	15	3	0	1331	30	129	6					128	85	True	True	48	13115538299	04:43:27:894
RELAYNODE00A	13	0	CapacitiveType	-21.8	15	3	0	120	1	1	64					128	84	True	True	48	13115542812	04:43:27:894
RELAYNODE00A	3	0	CapacitiveType	0.5	15	3	0	59	0	1	73					128	83	True	True	48	13115548572	04:43:27:894
RELAYNODE00A	7	0	CapacitiveType	-11	15	3	0	0	21	149	5					128	84	True	True	48	13115553600	04:43:27:894
RELAYNODE00A	2	0	CapacitiveType	3.6	15	3	2	49	60	139	1					128	85	True	True	48	13115560228	04:43:27:894
RELAYNODE00A	10	0	CapacitiveType	-18	15	3	0	1	45	162	1					128	84	True	True	48	13115563571	04:43:27:894
RELAYNODE00A	5	0	CapacitiveType	-4.6	15	3	0	0	0	151	31					128	83	True	True	48	13115566662	04:43:27:894
RELAYNODE00A	14	0	CapacitiveType	-22.5	15	3	2	20	31	197	7					128	83	True	True	48	13115571337	04:43:27:894
RELAYNODE00A	12	0	CapacitiveType	-20.5	15	3	0	1282	32	148	1					128	85	True	True	48	13115576055	04:43:27:894
RELAYNODE00A	13	0	CapacitiveType	-21.8	15	3	0	120	0	0	65					128	84	True	True	48	13115579332	04:43:27:894
RELAYNODE00A	6	0	CapacitiveType	-7.2	15	3	0	1296	0	139	5					128	83	True	True	48	13115583414	04:43:27:894
RELAYNODE00A	7	0	CapacitiveType	-11.6	15	3	0	0	23	149	6					128	85	True	True	48	13115587722	04:43:27:894
RELAYNODE00A	2	0	CapacitiveType	3.6	15	3	0	49	60	140	0					128	85	True	True	48	13115594030	04:43:27:894
RELAYNODE00A	8	0	CapacitiveType	-14.2	15	3	1	75	1	41	104					128	85	True	True	48	13115597002	04:43:27:894
RELAYNODE00A	1	0	CapacitiveType	8.1	15	3	1	1286	35	146	4					128	84	True	True	48	13115600785	04:43:27:894
RELAYNODE00A	5	0	CapacitiveType	-5.3	15	3	0	1	0	151	32					128	84	True	True	48	13115605237	04:43:27:894
RELAYNODE00A	4	0	CapacitiveType	-1.4	15	3	0	1332	29	130	6					128	85	True	True	48	13115608261	04:43:27:894
RELAYNODE00A	13	0	CapacitiveType	-21.2	15	3	0	120	0	0	66					128	84	True	True	48	13115616667	04:43:27:894
RELAYNODE00A	6	0	CapacitiveType	-7.2	15	3	0	1296	0	140	5					128	84	True	True	48	13115620213	04:43:27:894
RELAYNODE00A	15	0	CapacitiveType	-22.5	15	3	2	1305	73	142	14					128	83	True	True	48	13115628007	04:43:27:894
RELAYNODE00A	9	0	CapacitiveType	-14.2	15	3	1	1326	35	173	0					128	84	True	True	48	13115632061	04:43:27:894
RELAYNODE00A	12	0	CapacitiveType	-20.5	15	3	0	1283	32	148	1					128	85	True	True	48	13115635355	04:43:27:894
RELAYNODE00A	10	0	CapacitiveType	-18	15	3	0	0	46	161	3					128	84	True	True	48	13115640241	04:43:27:894
RELAYNODE00A	5	0	CapacitiveType	-5.3	15	3	0	0	0	150	33					128	84	True	True	48	13115644622	04:43:27:894
RELAYNODE00A	4	0	CapacitiveType	-1.4	15	3	0	1331	31	129	8					128	85	True	True	48	13115649648	04:43:27:894
RELAYNODE00A	7	0	CapacitiveType	-11	15	3	0	0	22	149	6					128	84	True	True	48	13115652968	04:43:27:894
RELAYNODE00A	6	0	CapacitiveType	-7.2	15	3	0	1295	0	140	5					128	84	True	True	48	13115657838	04:43:27:894
RELAYNODE00A	8	0	CapacitiveType	-14.8	15	3	0	73	0	43	104					128	85	True	True	48	13115663084	04:43:27:894
RELAYNODE00A	12	0	CapacitiveType	-20.5	15	3	0	1282	31	149	0					128	85	True	True	48	13115667324	04:43:27:914
RELAYNODE00A	14	0	CapacitiveType	-23.7	15	3	1	21	30	196	5					128	83	True	True	48	13115674015	04:43:27:914
RELAYNODE00A	5	0	CapacitiveType	-5.3	15	3	0	0	0	150	32					128	83	True	True	48	13115684827	04:43:27:914
RELAYNODE00A	3	0	CapacitiveType	0.5	15	3	1	60	1	1	75					128	82	True	True	48	13115687894	04:43:27:914
RELAYNODE00A	11	0	CapacitiveType	-19.9	15	3	2	6	46	157	1					128	84	True	True	48	13115691181	04:43:27:914
RELAYNODE00A	15	0	CapacitiveType	-23.1	15	3	0	1305	72	144	13					128	83	True	True	48	13115693965	04:43:27:914
RELAYNODE00A	12	0	CapacitiveType	-20.5	15	3	0	1283	32	148	0					128	85	True	True	48	13115700129	04:43:27:914
RELAYNODE00A	9	0	CapacitiveType	-14.2	15	3	0	1326	35	174	0					128	83	True	True	48	13115708924	04:43:27:914
RELAYNODE00A	14	0	CapacitiveType	-22.5	15	3	0	22	31	196	7					128	83	True	True	48	13115713274	04:43:27:914
RELAYNODE00A	10	0	CapacitiveType	-18	15	3	0	1	46	161	0					128	84	True	True	48	13115718202	04:43:27:914
RELAYNODE00A	1	0	CapacitiveType	8.7	15	3	1	1285	35	145	3					128	85	True	True	48	13115721093	04:43:27:914
RELAYNODE00A	11	0	CapacitiveType	-19.3	15	3	0	6	46	158	1					128	84	True	True	48	13115725626	04:43:27:914
RELAYNODE00A	6	0	CapacitiveType	-7.2	15	3	0	1296	0	140	4					128	84	True	True	48	13115729468	04:43:27:914
RELAYNODE00A	12	0	CapacitiveType	-20.5	15	3	0	1282	31	149	0					128	85	True	True	48	13115733770	04:43:27:914
RELAYNODE00A	2	0	CapacitiveType	3.6	15	3	2	49	59	141	0					128	85	True	True	48	13115749328	04:43:27:914
RELAYNODE00A	4	0	CapacitiveType	-1.4	15	3	1	1331	30	129	6					128	85	True	True	48	13115752119	04:43:27:914
RELAYNODE00A	1	0	CapacitiveType	8.1	15	3	0	1286	35	145	4					128	85	True	True	48	13115756376	04:43:27:914
RELAYNODE00A	8	0	CapacitiveType	-14.2	15	3	1	74	0	42	103					128	84	True	True	48	13115759634	04:43:27:914
RELAYNODE00A	3	0	CapacitiveType	0.5	15	3	0	60	1	0	73					128	83	True	True	48	13115763815	04:43:27:914
RELAYNODE00A	12	0	CapacitiveType	-20.5	15	3	0	1283	32	149	0					128	85	True	True	48	13115768247	04:43:27:914
RELAYNODE00A	7	0	CapacitiveType	-11	15	3	1	1	23	149	5					128	84	True	True	48	13115781213	04:43:27:914
RELAYNODE00A	13	0	CapacitiveType	-21.8	15	3	2	119	1	1	65					128	83	True	True	48	13115784580	04:43:27:914
RELAYNODE00A	15	0	CapacitiveType	-22.5	15	3	1	1305	72	143	13					128	83	True	True	48	13115792373	04:43:27:914
RELAYNODE00A	4	0	CapacitiveType	-1.4	15	3	0	1331	30	130	7					128	85	True	True	48	13115795503	04:43:27:914
RELAYNODE00A	8	0	CapacitiveType	-14.2	15	3	0	76	0	42	104					128	85	True	True	48	13115799211	04:43:27:914
RELAYNODE00A	6	0	CapacitiveType	-7.8	15	3	0	1296	1	139	7					128	84	True	True	48	13115802385	04:43:27:914
RELAYNODE00A	3	0	CapacitiveType	0.5	15	3	0	60	0	1	75					128	82	True	True	48	13115807668	04:43:27:914
RELAYNODE00A	2	0	CapacitiveType	3.6	15	3	0	49	60	142	0					128	85	True	True	48	13115816165	04:43:27:914
RELAYNODE00A	14	0	CapacitiveType	-21.8	15	3	1	21	32	197	3					128	83	True	True	48	13115819155	04:43:27:914
RELAYNODE00A	13	0	CapacitiveType	-21.8	15	3	0	122	0	0	64					128	84	True	True	48	13115824205	04:43:27:914
RELAYNODE00A	5	0	CapacitiveType	-5.3	15	3	1	0	0	150	32					128	83	True	True	48	13115827657	04:43:27:914
RELAYNODE00A	12	0	CapacitiveType	-20.5	15	3	0	1282	31	148	0					128	85	True	True	48	13115832851	04:43:27:914
RELAYNODE00A	8	0	CapacitiveType	-14.2	15	3	0	73	0	42	103					128	85	True	True	48	13115839626	04:43:27:934
RELAYNODE00A	6	0	CapacitiveType	-7.2	15	3	0	1295	0	141	4					128	84	True	True	48	13115842801	04:43:27:934
RELAYNODE00A	7	0	CapacitiveType	-11	15	3	0	1	22	149	6					128	85	True	True	48	13115849731	04:43:27:934
RELAYNODE00A	2	0	CapacitiveType	3.6	15	3	0	48	60	142	1					128	85	True	True	48	13115853289	04:43:27:934
RELAYNODE00A	11	0	CapacitiveType	-19.3	15	3	1	5	45	158	1					128	84	True	True	48	13115857325	04:43:27:934
RELAYNODE00A	14	0	CapacitiveType	-23.1	15	3	0	19	30	197	6					128	84	True	True	48	13115860381	04:43:27:934
RELAYNODE00A	13	0	CapacitiveType	-21.8	15	3	0	121	0	0	64					128	83	True	True	48	13115864655	04:43:27:934
RELAYNODE00A	12	0	CapacitiveType	-20.5	15	3	0	1283	32	148	0					128	84	True	True	48	13115869171	04:43:27:934
RELAYNODE00A	8	0	CapacitiveType	-14.2	15	3	0	75	0	43	104					128	84	True	True	48	13115880877	04:43:27:934
RELAYNODE00A	6	0	CapacitiveType	-7.2	15	3	0	1295	0	140	4					128	84	True	True	48	13115884044	04:43:27:934
RELAYNODE00A	9	0	CapacitiveType	-14.2	15	3	2	1326	33	175	0					128	84	True	True	48	13115887340	04:43:27:934
RELAYNODE00A	4	0	CapacitiveType	-2.1	15	3	1	1331	30	130	6					128	86	True	True	48	13115890363	04:43:27:934
RELAYNODE00A	11	0	CapacitiveType	-19.9	15	3	0	4	44	159	1					128	84	True	True	48	13115893898	04:43:27:934
RELAYNODE00A	14	0	CapacitiveType	-23.1	15	3	0	19	31	197	7					128	83	True	True	48	13115902416	04:43:27:934
RELAYNODE00A	13	0	CapacitiveType	-21.2	15	3	0	121	1	1	64					128	83	True	True	48	13115905930	04:43:27:934
RELAYNODE00A	1	0	CapacitiveType	8.1	15	3	2	1285	35	145	5					128	85	True	True	48	13115911100	04:43:27:934
RELAYNODE00A	7	0	CapacitiveType	-11	15	3	0	0	22	149	6					128	84	True	True	48	13115919535	04:43:27:934
RELAYNODE00A	2	0	CapacitiveType	3.6	15	3	0	48	60	141	0					128	85	True	True	48	13115922458	04:43:27:934
RELAYNODE00A	6	0	CapacitiveType	-7.2	15	3	0	1294	1	140	5					128	84	True	True	48	13115926112	04:43:27:934
RELAYNODE00A	11	0	CapacitiveType	-19.3	15	3	0	5	46	157	1					128	83	True	True	48	13115931298	04:43:27:934
RELAYNODE00A	12	0	CapacitiveType	-20.5	15	3	0	1282	32	147	0					128	84	True	True	48	13115936093	04:43:27:934
RELAYNODE00A	5	0	CapacitiveType	-5.9	15	3	1	0	0	150	32					128	83	True	True	48	13115938914	04:43:27:934
RELAYNODE00A	14	0	CapacitiveType	-22.5	15	3	0	19	30	197	6					128	84	True	True	48	13115945275	04:43:27:934
RELAYNODE00A	13	0	CapacitiveType	-21.8	15	3	0	121	0	0	65					128	84	True	True	48	13115948022	04:43:27:934
RELAYNODE00A	8	0	CapacitiveType	-14.2	15	3	0	74	0	42	103					128	85	True	True	48	13115952892	04:43:27:934
RELAYNODE00A	4	0	CapacitiveType	-1.4	15	3	0	1332	31	130	5					128	85	True	True	48	13115956030	04:43:27:934
RELAYNODE00A	2	0	CapacitiveType	3.6	15	3	0	49	60	141	0					128	85	True	True	48	13115961413	04:43:27:934
RELAYNODE00A	9	0	CapacitiveType	-14.8	15	3	0	1326	35	175	1					128	83	True	True	48	13115967731	04:43:27:934
RELAYNODE00A	12	0	CapacitiveType	-20.5	15	3	0	1283	32	148	0					128	85	True	True	48	13115974233	04:43:27:934
RELAYNODE00A	1	0	CapacitiveType	8.1	15	3	0	1286	35	147	7					128	85	True	True	48	13115978895	04:43:27:934
RELAYNODE00A	5	0	CapacitiveType	-5.9	15	3	0	0	0	150	31					128	84	True	True	48	13115982378	04:43:27:934
RELAYNODE00A	3	0	CapacitiveType	0.5	15	3	2	61	0	0	74					128	82	True	True	48	13115987324	04:43:27:934
RELAYNODE00A	7	0	CapacitiveType	-11	15	3	0	0	23	150	5					128	85	True	True	48	13115990648	04:43:27:934
RELAYNODE00A	8	0	CapacitiveType	-14.2	15	3	0	74	0	43	104					128	85	True	True	48	13115995965	04:43:27:934
RELAYNODE00A	2	0	CapacitiveType	3.6	15	3	0	49	60	142	0					128	86	True	True	48	13116001209	04:43:27:934
RELAYNODE00A	9	0	CapacitiveType	-14.2	15	3	0	1326	36	173	0					128	83	True	True	48	13116004535	04:43:27:934
RELAYNODE00A	12	0	CapacitiveType	-21.2	15	3	0	1282	32	148	0					128	85	True	True	48	13116013209	04:43:27:934
RELAYNODE00A	1	0	CapacitiveType	8.7	15	3	0	1286	35	146	5					128	85	True	True	48	13116017478	04:43:27:934
RELAYNODE00A	15	0	CapacitiveType	-22.5	15	3	2	1306	73	143	12					128	83	True	True	48	13116020871	04:43:27:934
RELAYNODE00A	13	0	CapacitiveType	-21.8	15	3	0	121	1	1	64					128	84	True	True	48	13116024553	04:43:27:934
RELAYNODE00A	8	0	CapacitiveType	-14.8	15	3	0	74	1	41	103					128	85	True	True	48	13116029027	04:43:27:934
RELAYNODE00A	3	0	CapacitiveType	0.5	15	3	0	60	1	0	75					128	83	True	True	48	13116033438	04:43:27:934
RELAYNODE00A	6	0	CapacitiveType	-7.2	15	3	1	1296	0	140	4					128	83	True	True	48	13116037677	04:43:27:934
RELAYNODE00A	2	0	CapacitiveType	3.6	15	3	0	49	59	141	1					128	85	True	True	48	13116041846	04:43:27:934
RELAYNODE00A	12	0	CapacitiveType	-20.5	15	3	0	1281	32	148	1					128	84	True	True	48	13116053021	04:43:27:934
RELAYNODE00A	10	0	CapacitiveType	-18	15	3	3	1	44	162	0					128	83	True	True	48	13116056457	04:43:27:954
RELAYNODE00A	15	0	CapacitiveType	-23.1	15	3	0	1304	73	142	14					128	83	True	True	48	13116059996	04:43:27:954
RELAYNODE00A	8	0	CapacitiveType	-14.2	15	3	0	74	0	42	103					128	85	True	True	48	13116062926	04:43:27:954
RELAYNODE00A	13	0	CapacitiveType	-21.8	15	3	0	120	0	0	65					128	84	True	True	48	13116068452	04:43:27:954
RELAYNODE00A	9	0	CapacitiveType	-14.2	15	3	0	1326	34	175	0					128	83	True	True	48	13116076525	04:43:27:954
RELAYNODE00A	3	0	CapacitiveType	0.5	15	3	0	61	0	0	73					128	83	True	True	48	13116080367	04:43:27:954
RELAYNODE00A	2	0	CapacitiveType	3.6	15	3	0	48	60	142	0					128	85	True	True	48	13116083323	04:43:27:954
RELAYNODE00A	4	0	CapacitiveType	-1.4	15	3	1	1331	31	130	6					128	85	True	True	48	13116086440	04:43:27:954
RELAYNODE00A	14	0	CapacitiveType	-22.5	15	3	1	20	31	197	6					128	84	True	True	48	13116090696	04:43:27:954
RELAYNODE00A	12	0	CapacitiveType	-20.5	15	3	0	1283	32	148	0					128	84	True	True	48	13116093670	04:43:27:954
RELAYNODE00A	5	0	CapacitiveType	-5.9	15	3	1	1	0	150	32					128	83	True	True	48	13116096838	04:43:27:954
RELAYNODE00A	15	0	CapacitiveType	-22.5	15	3	0	1304	72	143	13					128	83	True	True	48	13116099939	04:43:27:954
RELAYNODE00A	13	0	CapacitiveType	-21.8	15	3	0	119	0	0	66					128	83	True	True	48	13116113176	04:43:27:954
RELAYNODE00A	6	0	CapacitiveType	-7.2	15	3	0	1295	0	140	4					128	84	True	True	48	13116116450	04:43:27:954
RELAYNODE00A	4	0	CapacitiveType	-1.4	15	3	0	1332	30	129	7					128	85	True	True	48	13116123254	04:43:27:954
RELAYNODE00A	7	0	CapacitiveType	-11	15	3	1	1	22	149	5					128	84	True	True	48	13116127924	04:43:27:954
RELAYNODE00A	12	0	CapacitiveType	-19.9	15	3	0	1282	31	149	1					128	85	True	True	48	13116135154	04:43:27:954
RELAYNODE00A	15	0	CapacitiveType	-22.5	15	3	0	1305	73	143	13					128	83	True	True	48	13116140701	04:43:27:954
RELAYNODE00A	1	0	CapacitiveType	8.1	15	3	1	1285	35	146	5					128	85	True	True	48	13116149420	04:43:27:954
RELAYNODE00A	2	0	CapacitiveType	3.6	15	3	0	49	60	140	0					128	85	True	True	48	13116157805	04:43:27:954
RELAYNODE00A	4	0	CapacitiveType	-1.4	15	3	0	1332	31	130	7					128	85	True	True	48	13116160920	04:43:27:954
RELAYNODE00A	7	0	CapacitiveType	-11	15	3	0	1	23	150	5					128	84	True	True	48	13116169462	04:43:27:954
RELAYNODE00A	12	0	CapacitiveType	-20.5	15	3	0	1282	32	149	0					128	85	True	True	48	13116177485	04:43:27:954
RELAYNODE00A	15	0	CapacitiveType	-23.1	15	3	0	1306	71	142	14					128	83	True	True	48	13116182292	04:43:27:954
RELAYNODE00A	3	0	CapacitiveType	0.5	15	3	1	59	0	1	75					128	83	True	True	48	13116186858	04:43:27:954
RELAYNODE00A	1	0	CapacitiveType	8.1	15	3	0	1285	35	145	5					128	84	True	True	48	13116190161	04:43:27:954
RELAYNODE00A	13	0	CapacitiveType	-21.8	15	3	0	120	0	1	65					128	84	True	True	48	13116192968	04:43:27:954
RELAYNODE00A	6	0	CapacitiveType	-7.2	15	3	0	1295	0	140	6					128	84	True	True	48	13116196519	04:43:27:954
RELAYNODE00A	4	0	CapacitiveType	-1.4	15	3	0	1331	31	130	7					128	85	True	True	48	13116199425	04:43:27:954
RELAYNODE00A	11	0	CapacitiveType	-19.3	15	3	2	6	44	157	1					128	84	True	True	48	13116203377	04:43:27:954
RELAYNODE00A	7	0	CapacitiveType	-11	15	3	0	0	23	149	6					128	85	True	True	48	13116211834	04:43:27:954
RELAYNODE00A	9	0	CapacitiveType	-14.2	15	3	1	1325	35	174	0					128	84	True	True	48	13116219607	04:43:27:954
RELAYNODE00A	15	0	CapacitiveType	-23.1	15	3	0	1306	73	142	13					128	83	True	True	48	13116224702	04:43:27:954
RELAYNODE00A	1	0	CapacitiveType	8.1	15	3	0	1286	35	145	5					128	84	True	True	48	13116231737	04:43:27:954
RELAYNODE00A	4	0	CapacitiveType	-1.4	15	3	0	1332	30	130	6					128	85	True	True	48	13116238770	04:43:27:954
RELAYNODE00A	6	0	CapacitiveType	-7.8	15	3	0	1295	0	140	6					128	84	True	True	48	13116242519	04:43:27:954
RELAYNODE00A	5	0	CapacitiveType	-5.9	15	3	1	0	0	149	32					128	83	True	True	48	13116249175	04:43:27:976
RELAYNODE00A	8	0	CapacitiveType	-14.2	15	3	2	75	0	42	104					128	85	True	True	48	13116252909	04:43:27:976
RELAYNODE00A	9	0	CapacitiveType	-14.8	15	3	0	1327	36	173	0					128	83	True	True	48	13116259510	04:43:27:976
RELAYNODE00A	2	0	CapacitiveType	3.6	15	3	1	49	60	140	0					128	85	True	True	48	13116266259	04:43:27:976
RELAYNODE00A	13	0	CapacitiveType	-21.2	15	3	0	119	0	1	65					128	84	True	True	48	13116274065	04:43:27:976
RELAYNODE00A	11	0	CapacitiveType	-19.9	15	3	0	7	45	158	1					128	84	True	True	48	13116277718	04:43:27:976
RELAYNODE00A	12	0	CapacitiveType	-20.5	15	3	1	1283	32	148	0					128	85	True	True	48	13116282864	04:43:27:977
RELAYNODE00A	7	0	CapacitiveType	-11.6	15	3	0	0	24	149	6					128	85	True	True	48	13116288179	04:43:27:977
RELAYNODE00A	3	0	CapacitiveType	0.5	15	3	1	60	1	0	74					128	82	True	True	48	13116295424	04:43:27:977
RELAYNODE00A	9	0	CapacitiveType	-14.8	15	3	0	1325	35	174	0					128	84	True	True	48	13116300239	04:43:27:977
RELAYNODE00A	10	0	CapacitiveType	-17.4	15	3	2	1	46	162	2					128	84	True	True	48	13116303973	04:43:27:977
RELAYNODE00A	14	0	CapacitiveType	-23.1	15	3	2	20	31	197	8					128	83	True	True	48	13116309164	04:43:27:977
RELAYNODE00A	11	0	CapacitiveType	-19.3	15	3	0	8	46	158	1					128	84	True	True	48	13116318861	04:43:27:977
RELAYNODE00A	13	0	CapacitiveType	-21.8	15	3	0	121	0	1	65					128	84	True	True	48	13116321591	04:43:27:977
RELAYNODE00A	6	0	CapacitiveType	-7.8	15	3	0	1295	1	140	5					128	84	True	True	48	13116324857	04:43:27:977
RELAYNODE00A	5	0	CapacitiveType	-5.3	15	3	0	0	1	150	32					128	83	True	True	48	13116331980	04:43:27:977
RELAYNODE00A	15	0	CapacitiveType	-22.5	15	3	1	1305	72	142	12					128	83	True	True	48	13116334748	04:43:27:978
RELAYNODE00A	1	0	CapacitiveType	8.1	15	3	1	1285	34	145	5					128	84	True	True	48	13116337597	04:43:27:978
RELAYNODE00A	9	0	CapacitiveType	-14.2	15	3	0	1326	35	174	0					128	83	True	True	48	13116341792	04:43:27:978
RELAYNODE00A	4	0	CapacitiveType	-1.4	15	3	1	1331	31	129	4					128	85	True	True	48	13116344611	04:43:27:978
RELAYNODE00A	8	0	CapacitiveType	-14.8	15	3	1	75	0	41	103					128	85	True	True	48	13116352804	04:43:27:978
RELAYNODE00A	14	0	CapacitiveType	-23.1	15	3	0	20	32	197	8					128	83	True	True	48	13116355734	04:43:27:978
RELAYNODE00A	12	0	CapacitiveType	-20.5	15	3	0	1283	31	149	1					128	85	True	True	48	13116358678	04:43:27:978
RELAYNODE00A	7	0	CapacitiveType	-11	15	3	0	0	23	149	6					128	85	True	True	48	13116365843	04:43:27:978
RELAYNODE00A	3	0	CapacitiveType	0.5	15	3	0	61	0	0	75					128	82	True	True	48	13116370363	04:43:27:979
RELAYNODE00A	2	0	CapacitiveType	3.6	15	3	1	49	60	140	0					128	85	True	True	48	13116376831	04:43:27:979
RELAYNODE00A	5	0	CapacitiveType	-5.3	15	3	0	0	1	150	32					128	83	True	True	48	13116379656	04:43:27:979
RELAYNODE00A	9	0	CapacitiveType	-14.8	15	3	0	1326	35	174	0					128	84	True	True	48	13116384170	04:43:27:979
RELAYNODE00A	8	0	CapacitiveType	-14.2	15	3	0	76	1	42	104					128	85	True	True	48	13116390326	04:43:27:979
RELAYNODE00A	12	0	CapacitiveType	-21.2	15	3	0	1281	32	149	0					128	85	True	True	48	13116393144	04:43:27:979
RELAYNODE00A	14	0	CapacitiveType	-22.5	15	3	0	20	30	197	8					128	83	True	True	48	13116403126	04:43:27:979
RELAYNODE00A	6	0	CapacitiveType	-7.2	15	3	0	1296	1	140	6					128	84	True	True	48	13116408492	04:43:27:979
RELAYNODE00A	15	0	CapacitiveType	-21.8	15	3	0	1306	72	144	13					128	83	True	True	48	13116412894	04:43:27:979
RELAYNODE00A	4	0	CapacitiveType	-2.1	15	3	0	1332	30	130	6					128	85	True	True	48	13116419177	04:43:27:979
RELAYNODE00A	2	0	CapacitiveType	3.6	15	3	0	49	60	141	0					128	85	True	True	48	13116422471	04:43:27:980
RELAYNODE00A	9	0	CapacitiveType	-14.2	15	3	0	1326	35	174	1					128	83	True	True	48	13116427382	04:43:27:980
RELAYNODE00A	11	0	CapacitiveType	-19.3	15	3	1	6	45	158	0					128	84	True	True	48	13116430298	04:43:27:980
RELAYNODE00A	7	0	CapacitiveType	-11	15	3	0	0	22	149	6					128	85	True	True	48	13116444804	04:43:27:980
RELAYNODE00A	10	0	CapacitiveType	-17.4	15	3	1	0	45	161	2					128	84	True	True	48	13116450998	04:43:27:980
RELAYNODE00A	6	0	CapacitiveType	-7.2	15	3	0	1294	1	140	6					128	84	True	True	48	13116457295	04:43:27:994
RELAYNODE00A	12	0	CapacitiveType	-20.5	15	3	0	1282	31	148	0					128	84	True	True	48	13116460426	04:43:27:994
RELAYNODE00A	5	0	CapacitiveType	-5.3	15	3	0	0	1	151	32					128	83	True	True	48	13116464729	04:43:27:994
RELAYNODE00A	2	0	CapacitiveType	3.6	15	3	0	48	60	141	1					128	85	True	True	48	13116468953	04:43:27:994
RELAYNODE00A	11	0	CapacitiveType	-19.3	15	3	0	5	45	159	0					128	84	True	True	48	13116473422	04:43:27:994
RELAYNODE00A	1	0	CapacitiveType	8.1	15	3	1	1286	35	145	4					128	85	True	True	48	13116477978	04:43:27:994
RELAYNODE00A	3	0	CapacitiveType	0.5	15	3	1	60	0	0	75					128	83	True	True	48	13116482572	04:43:27:994
RELAYNODE00A	14	0	CapacitiveType	-23.1	15	3	0	19	32	197	4					128	83	True	True	48	13116486969	04:43:27:994
RELAYNODE00A	7	0	CapacitiveType	-11	15	3	0	1	23	149	5					128	85	True	True	48	13116490995	04:43:27:994
RELAYNODE00A	4	0	CapacitiveType	-2.1	15	3	0	1331	31	130	7					128	85	True	True	48	13116495060	04:43:27:994
RELAYNODE00A	13	0	CapacitiveType	-21.8	15	3	2	121	0	1	64					128	84	True	True	48	13116500302	04:43:27:994
RELAYNODE00A	2	0	CapacitiveType	3.6	15	3	0	49	60	142	1					128	85	True	True	48	13116505384	04:43:27:994
RELAYNODE00A	5	0	CapacitiveType	-5.3	15	3	0	1	0	150	31					128	83	True	True	48	13116514204	04:43:27:994
RELAYNODE00A	11	0	CapacitiveType	-19.3	15	3	0	5	46	158	0					128	84	True	True	48	13116517374	04:43:27:994
RELAYNODE00A	1	0	CapacitiveType	8.1	15	3	0	1285	35	145	4					128	85	True	True	48	13116522854	04:43:27:994
RELAYNODE00A	8	0	CapacitiveType	-14.2	15	3	1	75	0	41	104					128	84	True	True	48	13116526145	04:43:27:994
RELAYNODE00A	12	0	CapacitiveType	-21.2	15	3	0	1283	31	148	0					128	84	True	True	48	13116529031	04:43:27:994
RELAYNODE00A	6	0	CapacitiveType	-7.8	15	3	0	1295	0	140	5					128	83	True	True	48	13116532511	04:43:27:994
RELAYNODE00A	7	0	CapacitiveType	-11	15	3	0	1	23	150	5					128	84	True	True	48	13116538008	04:43:27:994
RELAYNODE00A	2	0	CapacitiveType	3.6	15	3	0	49	60	141	1					128	86	True	True	48	13116542657	04:43:27:994
RELAYNODE00A	5	0	CapacitiveType	-5.3	15	3	0	0	0	149	32					128	83	True	True	48	13116553849	04:43:27:994
RELAYNODE00A	3	0	CapacitiveType	0.5	15	3	0	60	1	0	75					128	82	True	True	48	13116560370	04:43:27:994
RELAYNODE00A	10	0	CapacitiveType	-18	15	3	1	0	46	161	2					128	83	True	True	48	13116564597	04:43:27:994
RELAYNODE00A	1	0	CapacitiveType	8.1	15	3	0	1285	35	145	4					128	84	True	True	48	13116568565	04:43:27:994
RELAYNODE00A	4	0	CapacitiveType	-2.1	15	3	0	1331	29	130	4					128	85	True	True	48	13116572273	04:43:27:994
RELAYNODE00A	7	0	CapacitiveType	-11	15	3	0	0	23	149	5					128	84	True	True	48	13116575052	04:43:27:994
RELAYNODE00A	9	0	CapacitiveType	-14.2	15	3	1	1327	34	173	1					128	83	True	True	48	13116580107	04:43:27:994
RELAYNODE00A	5	0	CapacitiveType	-5.9	15	3	0	0	0	150	32					128	84	True	True	48	13116594317	04:43:27:994
RELAYNODE00A	14	0	CapacitiveType	-22.5	15	3	1	19	31	197	7					128	83	True	True	48	13116597560	04:43:27:994
RELAYNODE00A	3	0	CapacitiveType	0.5	15	3	0	59	1	0	74					128	83	True	True	48	13116602851	04:43:27:994
RELAYNODE00A	10	0	CapacitiveType	-18.6	15	3	0	2	44	161	1					128	84	True	True	48	13116606607	04:43:27:994
RELAYNODE00A	13	0	CapacitiveType	-21.8	15	3	1	120	1	0	65					128	84	True	True	48	13116611167	04:43:27:994
RELAYNODE00A	2	0	CapacitiveType	3.6	15	3	0	49	60	140	0					128	86	True	True	48	13116614849	04:43:27:994
RELAYNODE00A	9	0	CapacitiveType	-14.2	15	3	0	1327	34	175	0					128	84	True	True	48	13116625428	04:43:27:994
RELAYNODE00A	15	0	CapacitiveType	-22.5	15	3	2	1305	72	142	12					128	83	True	True	48	13116630311	04:43:27:994
RELAYNODE00A	11	0	CapacitiveType	-19.9	15	3	1	5	46	158	0					128	84	True	True	48	13116633244	04:43:27:994
RELAYNODE00A	14	0	CapacitiveType	-22.5	15	3	0	21	30	198	7					128	83	True	True	48	13116637236	04:43:27:994
RELAYNODE00A	6	0	CapacitiveType	-7.2	15	3	1	1296	1	141	5					128	83	True	True	48	13116645782	04:43:27:994
RELAYNODE00A	10	0	CapacitiveType	-17.4	15	3	0	0	44	162	0					128	84	True	True	48	13116649437	04:43:27:994
RELAYNODE00A	2	0	CapacitiveType	3.6	15	3	0	50	60	140	0					128	85	True	True	48	13116653952	04:43:27:994
RELAYNODE00A	12	0	CapacitiveType	-20.5	15	3	1	1282	32	148	0					128	85	True	True	48	13116664652	04:43:27:994
RELAYNODE00A	1	0	CapacitiveType	8.1	15	3	1	1286	35	146	5					128	84	True	True	48	13116670576	04:43:28:14
RELAYNODE00A	15	0	CapacitiveType	-21.8	15	3	0	1305	73	142	14					128	83	True	True	48	13116677229	04:43:28:14
RELAYNODE00A	7	0	CapacitiveType	-11	15	3	1	1	22	150	5					128	84	True	True	48	13116682216	04:43:28:14
RELAYNODE00A	4	0	CapacitiveType	-1.4	15	3	1	1331	31	129	6					128	85	True	True	48	13116685152	04:43:28:14
RELAYNODE00A	10	0	CapacitiveType	-17.4	15	3	0	0	44	162	1					128	83	True	True	48	13116693089	04:43:28:14
RELAYNODE00A	8	0	CapacitiveType	-13.5	15	3	2	75	0	41	103					128	85	True	True	48	13116698605	04:43:28:14
RELAYNODE00A	12	0	CapacitiveType	-20.5	15	3	0	1283	32	148	0					128	84	True	True	48	13116703258	04:43:28:14
RELAYNODE00A	1	0	CapacitiveType	8.1	15	3	0	1286	36	145	5					128	85	True	True	48	13116707435	04:43:28:14
RELAYNODE00A	5	0	CapacitiveType	-5.3	15	3	1	0	0	152	31					128	83	True	True	48	13116710472	04:43:28:14
RELAYNODE00A	14	0	CapacitiveType	-22.5	15	3	0	21	31	197	7					128	84	True	True	48	13116714299	04:43:28:14
RELAYNODE00A	3	0	CapacitiveType	1.1	15	3	1	58	1	0	75					128	83	True	True	48	13116719807	04:43:28:14
RELAYNODE00A	6	0	CapacitiveType	-7.2	15	3	0	1296	0	141	3					128	83	True	True	48	13116723896	04:43:28:14
RELAYNODE00A	2	0	CapacitiveType	3.6	15	3	0	49	60	141	0					128	85	True	True	48	13116728455	04:43:28:14
RELAYNODE00A	10	0	CapacitiveType	-18	15	3	0	2	45	162	1					128	83	True	True	48	13116737563	04:43:28:14
RELAYNODE00A	12	0	CapacitiveType	-21.2	15	3	0	1282	32	148	0					128	85	True	True	48	13116742699	04:43:28:14
RELAYNODE00A	9	0	CapacitiveType	-15.4	15	3	1	1327	35	174	1					128	84	True	True	48	13116745443	04:43:28:14
RELAYNODE00A	11	0	CapacitiveType	-19.3	15	3	1	5	45	158	0					128	83	True	True	48	13116751147	04:43:28:14
RELAYNODE00A	14	0	CapacitiveType	-22.5	15	3	0	21	30	197	7					128	83	True	True	48	13116755772	04:43:28:14
RELAYNODE00A	15	0	CapacitiveType	-22.5	15	3	0	1304	72	143	13					128	83	True	True	48	13116760163	04:43:28:14
RELAYNODE00A	3	0	CapacitiveType	0.5	15	3	0	60	0	0	76					128	82	True	True	48	13116764238	04:43:28:14
RELAYNODE00A	2	0	CapacitiveType	3.6	15	3	0	49	60	140	0					128	85	True	True	48	13116769400	04:43:28:14
RELAYNODE00A	8	0	CapacitiveType	-14.2	15	3	0	75	0	41	103					128	85	True	True	48	13116773511	04:43:28:14
RELAYNODE00A	1	0	CapacitiveType	8.1	15	3	0	1286	34	146	4					128	85	True	True	48	13116778826	04:43:28:14
RELAYNODE00A	10	0	CapacitiveType	-17.4	15	3	0	1	45	161	0					128	84	True	True	48	13116782861	04:43:28:14
RELAYNODE00A	5	0	CapacitiveType	-5.3	15	3	0	0	0	150	32					128	83	True	True	48	13116790719	04:43:28:14
RELAYNODE00A	13	0	CapacitiveType	-21.8	15	3	2	120	0	0	65					128	83	True	True	48	13116797496	04:43:28:14
RELAYNODE00A	6	0	CapacitiveType	-7.2	15	3	0	1296	0	140	5					128	84	True	True	48	13116803307	04:43:28:14
RELAYNODE00A	3	0	CapacitiveType	0.5	15	3	0	61	0	0	74					128	82	True	True	48	13116809474	04:43:28:14
RELAYNODE00A	8	0	CapacitiveType	-14.2	15	3	0	75	1	43	104					128	84	True	True	48	13116815662	04:43:28:14
RELAYNODE00A	7	0	CapacitiveType	-11	15	3	1	0	22	150	6					128	84	True	True	48	13116826846	04:43:28:14
RELAYNODE00A	9	0	CapacitiveType	-14.8	15	3	0	1326	35	174	1					128	83	True	True	48	13116830061	04:43:28:14
RELAYNODE00A	15	0	CapacitiveType	-22.5	15	3	0	1304	73	144	12					128	83	True	True	48	13116833768	04:43:28:14
RELAYNODE00A	13	0	CapacitiveType	-21.8	15	3	0	120	0	0	64					128	84	True	True	48	13116839181	04:43:28:14
RELAYNODE00A	2	0	CapacitiveType	3.6	15	3	0	48	60	141	0					128	85	True	True	48	13116846223	04:43:28:14
RELAYNODE00A	12	0	CapacitiveType	-20.5	15	3	1	1282	31	149	0					128	85	True	True	48	13116850270	04:43:28:14
RELAYNODE00A	3	0	CapacitiveType	0.5	15	3	0	60	1	0	74					128	83	True	True	48	13116855526	04:43:28:14
RELAYNODE00A	8	0	CapacitiveType	-14.2	15	3	0	75	0	43	103					128	85	True	True	48	13116858639	04:43:28:14
RELAYNODE00A	10	0	CapacitiveType	-18	15	3	0	1	45	162	1					128	84	True	True	48	13116866504	04:43:28:34
RELAYNODE00A	4	0	CapacitiveType	-2.1	15	3	2	1331	30	130	7					128	85	True	True	48	13116870290	04:43:28:34
RELAYNODE00A	9	0	CapacitiveType	-14.2	15	3	0	1326	34	173	0					128	83	True	True	48	13116878336	04:43:28:34
RELAYNODE00A	13	0	CapacitiveType	-22.5	15	3	0	120	1	0	66					128	84	True	True	48	13116881690	04:43:28:34
RELAYNODE00A	1	0	CapacitiveType	8.1	15	3	1	1286	35	145	7					128	85	True	True	48	13116885712	04:43:28:34
RELAYNODE00A	2	0	CapacitiveType	3.6	15	3	0	48	60	140	1					128	85	True	True	48	13116889021	04:43:28:34
RELAYNODE00A	8	0	CapacitiveType	-14.2	15	3	0	74	0	42	103					128	85	True	True	48	13116902453	04:43:28:34
RELAYNODE00A	11	0	CapacitiveType	-19.3	15	3	1	6	45	158	0					128	83	True	True	48	13116907835	04:43:28:34
RELAYNODE00A	10	0	CapacitiveType	-17.4	15	3	0	1	45	161	1					128	83	True	True	48	13116913610	04:43:28:34
RELAYNODE00A	4	0	CapacitiveType	-1.4	15	3	0	1331	30	129	5					128	85	True	True	48	13116917268	04:43:28:34
RELAYNODE00A	6	0	CapacitiveType	-7.2	15	3	1	1296	1	140	5					128	83	True	True	48	13116921889	04:43:28:34
RELAYNODE00A	13	0	CapacitiveType	-21.8	15	3	0	120	0	0	66					128	83	True	True	48	13116925034	04:43:28:34
RELAYNODE00A	2	0	CapacitiveType	3.6	15	3	0	49	60	141	0					128	85	True	True	48	13116932660	04:43:28:34
RELAYNODE00A	7	0	CapacitiveType	-11.6	15	3	1	0	22	149	7					128	84	True	True	48	13116938695	04:43:28:34
RELAYNODE00A	15	0	CapacitiveType	-22.5	15	3	1	1305	73	143	15					128	83	True	True	48	13116944654	04:43:28:34
RELAYNODE00A	5	0	CapacitiveType	-6.5	15	3	1	1	0	148	32					128	83	True	True	48	13116948996	04:43:28:34
RELAYNODE00A	11	0	CapacitiveType	-19.3	15	3	0	4	46	158	0					128	84	True	True	48	13116956190	04:43:28:34
RELAYNODE00A	12	0	CapacitiveType	-20.5	15	3	1	1282	32	147	1					128	84	True	True	48	13116959957	04:43:28:34
RELAYNODE00A	4	0	CapacitiveType	-1.4	15	3	0	1331	31	129	7					128	86	True	True	48	13116965086	04:43:28:34
RELAYNODE00A	13	0	CapacitiveType	-21.8	15	3	0	120	0	0	65					128	83	True	True	48	13116969204	04:43:28:34
RELAYNODE00A	2	0	CapacitiveType	3.6	15	3	0	49	59	141	0					128	85	True	True	48	13116977140	04:43:28:34
RELAYNODE00A	7	0	CapacitiveType	-11	15	3	0	0	23	150	5					128	84	True	True	48	13116980181	04:43:28:34
RELAYNODE00A	14	0	CapacitiveType	-22.5	15	3	2	20	31	196	7					128	83	True	True	48	13116984806	04:43:28:34
RELAYNODE00A	5	0	CapacitiveType	-5.3	15	3	0	0	0	150	31					128	83	True	True	48	13116993686	04:43:28:34
RELAYNODE00A	10	0	CapacitiveType	-17.4	15	3	0	1	45	161	0					128	83	True	True	48	13116999531	04:43:28:34
RELAYNODE00A	12	0	CapacitiveType	-20.5	15	3	0	1282	32	149	0					128	85	True	True	48	13117002542	04:43:28:34
RELAYNODE00A	11	0	CapacitiveType	-19.3	15	3	0	5	46	158	0					128	84	True	True	48	13117005373	04:43:28:34
RELAYNODE00A	4	0	CapacitiveType	-1.4	15	3	0	1331	31	131	6					128	85	True	True	48	13117013733	04:43:28:34
RELAYNODE00A	15	0	CapacitiveType	-22.5	15	3	0	1305	73	143	13					128	83	True	True	48	13117021152	04:43:28:34
RELAYNODE00A	14	0	CapacitiveType	-23.1	15	3	0	20	30	197	6					128	83	True	True	48	13117028704	04:43:28:34
RELAYNODE00A	5	0	CapacitiveType	-5.3	15	3	0	0	0	151	32					128	83	True	True	48	13117039198	04:43:28:34
RELAYNODE00A	6	0	CapacitiveType	-7.2	15	3	1	1296	1	140	4					128	83	True	True	48	13117042542	04:43:28:34
RELAYNODE00A	12	0	CapacitiveType	-20.5	15	3	0	1281	31	149	0					128	85	True	True	48	13117045964	04:43:28:34
RELAYNODE00A	8	0	CapacitiveType	-13.5	15	3	1	74	0	41	103					128	85	True	True	48	13117051226	04:43:28:34
RELAYNODE00A	3	0	CapacitiveType	0.5	15	3	2	59	0	0	74					128	82	True	True	48	13117054110	04:43:28:34
RELAYNODE00A	2	0	CapacitiveType	3.6	15	3	0	49	61	140	0					128	85	True	True	48	13117058286	04:43:28:34
RELAYNODE00A	15	0	CapacitiveType	-23.1	15	3	0	1305	72	143	12					128	83	True	True	48	13117062329	04:43:28:34
RELAYNODE00A	14	0	CapacitiveType	-23.1	15	3	0	21	31	197	4					128	83	True	True	48	13117073423	04:43:28:34
RELAYNODE00A	9	0	CapacitiveType	-14.8	15	3	2	1327	35	174	1					128	84	True	True	48	13117079546	04:43:28:54
RELAYNODE00A	5	0	CapacitiveType	-5.9	15	3	0	1	0	149	32					128	83	True	True	48	13117085542	04:43:28:54
RELAYNODE00A	13	0	CapacitiveType	-21.2	15	3	1	120	0	0	65					128	84	True	True	48	13117089739	04:43:28:54
RELAYNODE00A	11	0	CapacitiveType	-19.3	15	3	0	5	46	158	0					128	83	True	True	48	13117092720	04:43:28:54
RELAYNODE00A	8	0	CapacitiveType	-13.5	15	3	0	74	0	42	103					128	85	True	True	48	13117097202	04:43:28:54
RELAYNODE00A	3	0	CapacitiveType	1.1	15	3	0	58	0	0	73					128	83	True	True	48	13117102422	04:43:28:54
RELAYNODE00A	14	0	CapacitiveType	-23.1	15	3	0	21	31	197	7					128	83	True	True	48	13117118963	04:43:28:54
RELAYNODE00A	4	0	CapacitiveType	-2.1	15	3	1	1331	30	131	6					128	85	True	True	48	13117124380	04:43:28:54
RELAYNODE00A	9	0	CapacitiveType	-14.8	15	3	0	1326	36	173	0					128	84	True	True	48	13117130085	04:43:28:54
RELAYNODE00A	11	0	CapacitiveType	-19.3	15	3	0	5	45	158	0					128	84	True	True	48	13117132983	04:43:28:54
RELAYNODE00A	13	0	CapacitiveType	-21.8	15	3	0	121	0	1	65					128	84	True	True	48	13117135864	04:43:28:54
RELAYNODE00A	2	0	CapacitiveType	3.6	15	3	0	49	60	141	0					128	85	True	True	48	13117140751	04:43:28:54
RELAYNODE00A	8	0	CapacitiveType	-14.2	15	3	0	75	1	42	104					128	85	True	True	48	13117144014	04:43:28:54
RELAYNODE00A	3	0	CapacitiveType	0.5	15	3	0	60	1	0	75					128	83	True	True	48	13117151549	04:43:28:54
RELAYNODE00A	12	0	CapacitiveType	-21.2	15	3	1	1283	31	149	0					128	85	True	True	48	13117160066	04:43:28:54
RELAYNODE00A	10	0	CapacitiveType	-17.4	15	3	1	0	45	162	2					128	83	True	True	48	13117163809	04:43:28:54
RELAYNODE00A	7	0	CapacitiveType	-11	15	3	2	0	22	149	5					128	85	True	True	48	13117168671	04:43:28:54
RELAYNODE00A	5	0	CapacitiveType	-5.9	15	3	0	0	0	149	31					128	83	True	True	48	13117171926	04:43:28:54
RELAYNODE00A	15	0	CapacitiveType	-22.5	15	3	1	1305	73	144	12					128	83	True	True	48	13117177982	04:43:28:54
RELAYNODE00A	9	0	CapacitiveType	-14.2	15	3	0	1326	35	173	1					128	84	True	True	48	13117181460	04:43:28:54
RELAYNODE00A	2	0	CapacitiveType	3.6	15	3	0	49	60	142	0					128	86	True	True	48	13117188063	04:43:28:54
RELAYNODE00A	8	0	CapacitiveType	-14.8	15	3	0	75	1	42	104					128	85	True	True	48	13117191663	04:43:28:54
RELAYNODE00A	4	0	CapacitiveType	-2.1	15	3	0	1332	31	130	7					128	85	True	True	48	13117200561	04:43:28:54
RELAYNODE00A	14	0	CapacitiveType	-22.5	15	3	0	20	32	197	8					128	83	True	True	48	13117203764	04:43:28:54
RELAYNODE00A	11	0	CapacitiveType	-19.3	15	3	0	7	46	159	0					128	84	True	True	48	13117211883	04:43:28:54
RELAYNODE00A	5	0	CapacitiveType	-5.9	15	3	0	1	1	150	31					128	83	True	True	48	13117220059	04:43:28:54
RELAYNODE00A	9	0	CapacitiveType	-14.2	15	3	0	1326	35	174	1					128	84	True	True	48	13117222971	04:43:28:54
RELAYNODE00A	2	0	CapacitiveType	3.6	15	3	0	49	60	142	0					128	85	True	True	48	13117236216	04:43:28:54
RELAYNODE00A	8	0	CapacitiveType	-14.2	15	3	0	75	0	40	103					128	85	True	True	48	13117240137	04:43:28:74
RELAYNODE00A	6	0	CapacitiveType	-7.2	15	3	2	1296	0	140	6					128	84	True	True	48	13117243379	04:43:28:74
RELAYNODE00A	7	0	CapacitiveType	-11	15	3	0	0	23	150	6					128	84	True	True	48	13117249564	04:43:28:75
RELAYNODE00A	10	0	CapacitiveType	-17.4	15	3	0	1	46	161	2					128	83	True	True	48	13117252925	04:43:28:75
RELAYNODE00A	15	0	CapacitiveType	-22.5	15	3	0	1305	73	144	14					128	83	True	True	48	13117258324	04:43:28:75
RELAYNODE00A	9	0	CapacitiveType	-14.8	15	3	0	1326	34	174	0					128	83	True	True	48	13117265306	04:43:28:75
RELAYNODE00A	5	0	CapacitiveType	-5.3	15	3	0	0	1	151	32					128	84	True	True	48	13117269016	04:43:28:75
RELAYNODE00A	12	0	CapacitiveType	-20.5	15	3	1	1282	32	147	1					128	85	True	True	48	13117276273	04:43:28:75
RELAYNODE00A	3	0	CapacitiveType	0.5	15	3	1	60	0	1	75					128	82	True	True	48	13117279167	04:43:28:75
RELAYNODE00A	2	0	CapacitiveType	4.3	15	3	0	48	59	140	0					128	85	True	True	48	13117285220	04:43:28:75
RELAYNODE00A	14	0	CapacitiveType	-22.5	15	3	0	21	31	197	5					128	83	True	True	48	13117289863	04:43:28:75
RELAYNODE00A	7	0	CapacitiveType	-11	15	3	0	0	22	149	6					128	84	True	True	48	13117294341	04:43:28:75
RELAYNODE00A	13	0	CapacitiveType	-21.2	15	3	1	121	0	0	64					128	84	True	True	48	13117298247	04:43:28:75
RELAYNODE00A	15	0	CapacitiveType	-22.5	15	3	0	1305	73	143	13					128	83	True	True	48	13117302434	04:43:28:75
RELAYNODE00A	9	0	CapacitiveType	-14.2	15	3	0	1326	35	174	0					128	83	True	True	48	13117308456	04:43:28:75
RELAYNODE00A	1	0	CapacitiveType	8.1	15	3	3	1285	34	147	5					128	85	True	True	48	13117313720	04:43:28:75
RELAYNODE00A	5	0	CapacitiveType	-5.9	15	3	0	0	0	150	32					128	84	True	True	48	13117318793	04:43:28:75
RELAYNODE00A	12	0	CapacitiveType	-20.5	15	3	0	1282	32	148	0					128	84	True	True	48	13117322839	04:43:28:75
RELAYNODE00A	6	0	CapacitiveType	-7.2	15	3	0	1295	0	140	5					128	84	True	True	48	13117329555	04:43:28:75
RELAYNODE00A	2	0	CapacitiveType	3.6	15	3	0	49	60	140	0					128	85	True	True	48	13117335065	04:43:28:75
RELAYNODE00A	14	0	CapacitiveType	-23.1	15	3	0	20	32	197	5					128	83	True	True	48	13117338191	04:43:28:75
RELAYNODE00A	10	0	CapacitiveType	-17.4	15	3	0	0	46	161	0					128	84	True	True	48	13117343354	04:43:28:75
RELAYNODE00A	13	0	CapacitiveType	-21.8	15	3	0	121	0	0	64					128	84	True	True	48	13117346505	04:43:28:75
RELAYNODE00A	8	0	CapacitiveType	-14.2	15	3	1	74	0	43	104					128	85	True	True	48	13117350404	04:43:28:75
RELAYNODE00A	1	0	CapacitiveType	8.1	15	3	0	1285	34	146	6					128	85	True	True	48	13117356142	04:43:28:75
RELAYNODE00A	11	0	CapacitiveType	-19.3	15	3	1	6	45	159	1					128	83	True	True	48	13117368780	04:43:28:75
RELAYNODE00A	2	0	CapacitiveType	3.6	15	3	0	49	60	141	0					128	85	True	True	48	13117374850	04:43:28:75
RELAYNODE00A	15	0	CapacitiveType	-22.5	15	3	0	1306	73	143	13					128	83	True	True	48	13117385046	04:43:28:75
RELAYNODE00A	4	0	CapacitiveType	-1.4	15	3	2	1332	31	130	7					128	85	True	True	48	13117389249	04:43:28:75
RELAYNODE00A	10	0	CapacitiveType	-17.4	15	3	0	1	46	162	2					128	84	True	True	48	13117395497	04:43:28:75
RELAYNODE00A	1	0	CapacitiveType	8.1	15	3	0	1286	35	145	6					128	84	True	True	48	13117399400	04:43:28:75
RELAYNODE00A	12	0	CapacitiveType	-20.5	15	3	0	1283	32	148	1					128	85	True	True	48	13117406189	04:43:28:75
RELAYNODE00A	5	0	CapacitiveType	-5.9	15	3	0	0	0	150	33					128	83	True	True	48	13117409399	04:43:28:76
RELAYNODE00A	11	0	CapacitiveType	-19.9	15	3	0	7	46	157	0					128	84	True	True	48	13117412156	04:43:28:76
RELAYNODE00A	7	0	CapacitiveType	-10.4	15	3	1	1	23	149	6					128	85	True	True	48	13117415264	04:43:28:76
RELAYNODE00A	8	0	CapacitiveType	-14.2	15	3	0	74	1	43	104					128	85	True	True	48	13117426316	04:43:28:94
RELAYNODE00A	15	0	CapacitiveType	-22.5	15	3	0	1305	72	144	13					128	83	True	True	48	13117430938	04:43:28:94
RELAYNODE00A	13	0	CapacitiveType	-21.8	15	3	0	120	0	0	66					128	84	True	True	48	13117434688	04:43:28:94
RELAYNODE00A	10	0	CapacitiveType	-18	15	3	0	1	46	161	2					128	84	True	True	48	13117437809	04:43:28:94
RELAYNODE00A	1	0	CapacitiveType	8.1	15	3	0	1285	35	145	5					128	85	True	True	48	13117443493	04:43:28:94
RELAYNODE00A	3	0	CapacitiveType	0.5	15	3	1	60	1	1	75					128	82	True	True	48	13117448376	04:43:28:94
RELAYNODE00A	2	0	CapacitiveType	3.6	15	3	0	49	59	140	0					128	85	True	True	48	13117452738	04:43:28:94
RELAYNODE00A	11	0	CapacitiveType	-19.9	15	3	0	5	45	159	0					128	84	True	True	48	13117456360	04:43:28:94
RELAYNODE00A	5	0	CapacitiveType	-5.3	15	3	0	1	0	151	33					128	83	True	True	48	13117460975	04:43:28:94
RELAYNODE00A	14	0	CapacitiveType	-22.5	15	3	1	20	32	197	7					128	83	True	True	48	13117465920	04:43:28:94
RELAYNODE00A	4	0	CapacitiveType	-2.1	15	3	0	1331	31	130	6					128	85	True	True	48	13117469024	04:43:28:94
RELAYNODE00A	15	0	CapacitiveType	-22.5	15	3	0	1306	72	144	13					128	83	True	True	48	13117477649	04:43:28:94
RELAYNODE00A	10	0	CapacitiveType	-18	15	3	0	1	44	160	2					128	83	True	True	48	13117480940	04:43:28:94
RELAYNODE00A	13	0	CapacitiveType	-21.8	15	3	0	120	1	1	66					128	83	True	True	48	13117484742	04:43:28:94
RELAYNODE00A	1	0	CapacitiveType	8.1	15	3	0	1285	34	145	5					128	84	True	True	48	13117488432	04:43:28:94
RELAYNODE00A	2	0	CapacitiveType	3.6	15	3	0	49	59	141	0					128	85	True	True	48	13117494355	04:43:28:94
RELAYNODE00A	7	0	CapacitiveType	-11	15	3	0	0	23	149	6					128	84	True	True	48	13117500071	04:43:28:94
RELAYNODE00A	8	0	CapacitiveType	-14.2	15	3	0	74	1	42	104					128	85	True	True	48	13117503553	04:43:28:94
RELAYNODE00A	9	0	CapacitiveType	-14.8	15	3	2	1326	35	174	0					128	83	True	True	48	13117510813	04:43:28:94
RELAYNODE00A	14	0	CapacitiveType	-23.1	15	3	0	20	32	197	7					128	83	True	True	48	13117516193	04:43:28:94
RELAYNODE00A	10	0	CapacitiveType	-18	15	3	0	1	46	162	1					128	83	True	True	48	13117524895	04:43:28:94
RELAYNODE00A	1	0	CapacitiveType	7.5	15	3	0	1285	35	145	5					128	85	True	True	48	13117534207	04:43:28:94
RELAYNODE00A	6	0	CapacitiveType	-7.2	15	3	2	1295	0	140	4					128	84	True	True	48	13117537198	04:43:28:94
RELAYNODE00A	11	0	CapacitiveType	-19.9	15	3	0	6	45	159	0					128	84	True	True	48	13117540449	04:43:28:94
RELAYNODE00A	8	0	CapacitiveType	-14.2	15	3	0	75	0	42	103					128	84	True	True	48	13117545174	04:43:28:94
RELAYNODE00A	4	0	CapacitiveType	-1.4	15	3	0	1332	29	130	6					128	86	True	True	48	13117550117	04:43:28:94
RELAYNODE00A	5	0	CapacitiveType	-5.9	15	3	0	0	0	150	31					128	83	True	True	48	13117553861	04:43:28:94
RELAYNODE00A	15	0	CapacitiveType	-22.5	15	3	0	1306	72	143	13					128	83	True	True	48	13117563484	04:43:28:94
RELAYNODE00A	14	0	CapacitiveType	-23.1	15	3	0	22	30	197	7					128	84	True	True	48	13117567287	04:43:28:94
RELAYNODE00A	2	0	CapacitiveType	3.6	15	3	0	48	59	140	0					128	85	True	True	48	13117574563	04:43:28:94
RELAYNODE00A	3	0	CapacitiveType	-0.2	15	3	1	58	0	0	75					128	82	True	True	48	13117580575	04:43:28:94
RELAYNODE00A	7	0	CapacitiveType	-11	15	3	0	0	22	148	5					128	84	True	True	48	13117586197	04:43:28:94
RELAYNODE00A	4	0	CapacitiveType	-1.4	15	3	0	1331	31	129	7					128	85	True	True	48	13117594363	04:43:28:94
RELAYNODE00A	12	0	CapacitiveType	-20.5	15	3	2	1282	31	148	1					128	84	True	True	48	13117600624	04:43:28:94
RELAYNODE00A	5	0	CapacitiveType	-5.3	15	3	0	0	1	150	32					128	83	True	True	48	13117607237	04:43:28:94
RELAYNODE00A	15	0	CapacitiveType	-22.5	15	3	0	1304	73	142	14					128	83	True	True	48	13117611988	04:43:28:94
RELAYNODE00A	13	0	CapacitiveType	-21.8	15	3	1	120	0	0	66					128	84	True	True	48	13117614923	04:43:28:94
RELAYNODE00A	2	0	CapacitiveType	3.6	15	3	0	49	60	140	0					128	86	True	True	48	13117618021	04:43:28:94
RELAYNODE00A	3	0	CapacitiveType	0.5	15	3	0	60	0	0	76					128	83	True	True	48	13117623469	04:43:28:94
RELAYNODE00A	6	0	CapacitiveType	-7.2	15	3	0	1295	0	139	5					128	83	True	True	48	13117626908	04:43:28:114
RELAYNODE00A	7	0	CapacitiveType	-11	15	3	0	1	22	149	7					128	85	True	True	48	13117634941	04:43:28:114
RELAYNODE00A	4	0	CapacitiveType	-1.4	15	3	0	1331	29	130	6					128	85	True	True	48	13117639449	04:43:28:114
RELAYNODE00A	10	0	CapacitiveType	-18	15	3	1	0	44	161	1					128	84	True	True	48	13117650183	04:43:28:114
RELAYNODE00A	1	0	CapacitiveType	8.1	15	3	1	1285	35	145	4					128	85	True	True	48	13117655413	04:43:28:114
RELAYNODE00A	14	0	CapacitiveType	-21.8	15	3	0	22	30	197	7					128	83	True	True	48	13117659198	04:43:28:114
RELAYNODE00A	2	0	CapacitiveType	3.6	15	3	0	49	59	141	0					128	85	True	True	48	13117662330	04:43:28:114
RELAYNODE00A	11	0	CapacitiveType	-19.3	15	3	1	6	45	158	0					128	84	True	True	48	13117665375	04:43:28:114
RELAYNODE00A	6	0	CapacitiveType	-7.2	15	3	0	1296	1	140	3					128	84	True	True	48	13117677060	04:43:28:114
RELAYNODE00A	7	0	CapacitiveType	-11	15	3	0	0	23	149	6					128	84	True	True	48	13117684518	04:43:28:114
RELAYNODE00A	12	0	CapacitiveType	-20.5	15	3	0	1282	32	148	0					128	85	True	True	48	13117687552	04:43:28:114
RELAYNODE00A	5	0	CapacitiveType	-5.3	15	3	0	0	0	150	31					128	83	True	True	48	13117691738	04:43:28:114
RELAYNODE00A	10	0	CapacitiveType	-18	15	3	0	0	45	162	2					128	83	True	True	48	13117696103	04:43:28:114
RELAYNODE00A	8	0	CapacitiveType	-14.2	15	3	1	75	0	41	104					128	85	True	True	48	13117699360	04:43:28:114
RELAYNODE00A	1	0	CapacitiveType	8.7	15	3	0	1285	35	146	4					128	84	True	True	48	13117703165	04:43:28:114
RELAYNODE00A	13	0	CapacitiveType	-21.8	15	3	0	121	0	0	65					128	83	True	True	48	13117706984	04:43:28:114
RELAYNODE00A	14	0	CapacitiveType	-22.5	15	3	0	21	31	197	6					128	83	True	True	48	13117712102	04:43:28:114
RELAYNODE00A	9	0	CapacitiveType	-14.8	15	3	2	1325	35	174	0					128	84	True	True	48	13117717763	04:43:28:114
RELAYNODE00A	4	0	CapacitiveType	-1.4	15	3	0	1332	31	130	6					128	85	True	True	48	13117723869	04:43:28:114
RELAYNODE00A	12	0	CapacitiveType	-21.2	15	3	0	1283	32	148	0					128	84	True	True	48	13117727576	04:43:28:114
RELAYNODE00A	7	0	CapacitiveType	-11	15	3	0	0	24	148	7					128	85	True	True	48	13117734930	04:43:28:114
RELAYNODE00A	15	0	CapacitiveType	-22.5	15	3	1	1305	72	142	13					128	83	True	True	48	13117739020	04:43:28:114
RELAYNODE00A	10	0	CapacitiveType	-17.4	15	3	0	0	44	162	1					128	84	True	True	48	13117742848	04:43:28:114
RELAYNODE00A	2	0	CapacitiveType	3.6	15	3	0	49	60	140	1					128	85	True	True	48	13117745881	04:43:28:114
RELAYNODE00A	1	0	CapacitiveType	8.1	15	3	0	1285	36	145	6					128	84	True	True	48	13117751754	04:43:28:114
RELAYNODE00A	14	0	CapacitiveType	-22.5	15	3	0	19	31	197	6					128	83	True	True	48	13117755178	04:43:28:114
RELAYNODE00A	13	0	CapacitiveType	-21.8	15	3	0	121	0	0	65					128	83	True	True	48	13117759997	04:43:28:114
RELAYNODE00A	9	0	CapacitiveType	-14.8	15	3	0	1327	34	174	0					128	83	True	True	48	13117764639	04:43:28:114
RELAYNODE00A	12	0	CapacitiveType	-20.5	15	3	0	1282	30	148	1					128	85	True	True	48	13117768436	04:43:28:114
RELAYNODE00A	5	0	CapacitiveType	-5.3	15	3	0	0	0	150	31					128	83	True	True	48	13117777519	04:43:28:114
RELAYNODE00A	8	0	CapacitiveType	-14.2	15	3	0	76	1	41	103					128	84	True	True	48	13117780866	04:43:28:114
RELAYNODE00A	7	0	CapacitiveType	-11	15	3	0	0	22	149	6					128	85	True	True	48	13117786175	04:43:28:114
RELAYNODE00A	3	0	CapacitiveType	0.5	15	3	1	59	0	0	75					128	82	True	True	48	13117789046	04:43:28:114
RELAYNODE00A	2	0	CapacitiveType	3.6	15	3	0	49	60	141	0					128	85	True	True	48	13117792022	04:43:28:114
RELAYNODE00A	14	0	CapacitiveType	-22.5	15	3	0	21	30	197	7					128	83	True	True	48	13117799065	04:43:28:114
RELAYNODE00A	13	0	CapacitiveType	-21.8	15	3	0	120	0	1	65					128	83	True	True	48	13117803133	04:43:28:114
RELAYNODE00A	4	0	CapacitiveType	-1.4	15	3	0	1332	30	129	6					128	85	True	True	48	13117809597	04:43:28:114
RELAYNODE00A	9	0	CapacitiveType	-14.8	15	3	0	1325	35	174	0					128	84	True	True	48	13117812340	04:43:28:114
RELAYNODE00A	5	0	CapacitiveType	-5.3	15	3	0	0	0	150	32					128	84	True	True	48	13117823022	04:43:28:114
RELAYNODE00A	15	0	CapacitiveType	-22.5	15	3	0	1305	72	142	13					128	83	True	True	48	13117828711	04:43:28:114
RELAYNODE00A	11	0	CapacitiveType	-19.3	15	3	1	6	45	158	1					128	84	True	True	48	13117832535	04:43:28:114
RELAYNODE00A	7	0	CapacitiveType	-11.6	15	3	0	0	23	149	6					128	84	True	True	48	13117838253	04:43:28:134
RELAYNODE00A	14	0	CapacitiveType	-23.1	15	3	0	18	32	197	7					128	83	True	True	48	13117843774	04:43:28:134
RELAYNODE00A	13	0	CapacitiveType	-21.2	15	3	0	120	1	0	64					128	84	True	True	48	13117847085	04:43:28:134
RELAYNODE00A	6	0	CapacitiveType	-7.8	15	3	1	1295	1	140	4					128	84	True	True	48	13117851535	04:43:28:134
RELAYNODE00A	4	0	CapacitiveType	-1.4	15	3	0	1331	29	129	5					128	85	True	True	48	13117857510	04:43:28:134
RELAYNODE00A	9	0	CapacitiveType	-14.2	15	3	0	1326	35	174	1					128	84	True	True	48	13117860866	04:43:28:134
RELAYNODE00A	8	0	CapacitiveType	-13.5	15	3	0	74	0	41	104					128	85	True	True	48	13117863674	04:43:28:134
RELAYNODE00A	5	0	CapacitiveType	-5.3	15	3	0	0	1	150	31					128	83	True	True	48	13117869345	04:43:28:134
RELAYNODE00A	10	0	CapacitiveType	-17.4	15	3	1	0	45	161	1					128	83	True	True	48	13117872484	04:43:28:134
RELAYNODE00A	1	0	CapacitiveType	8.1	15	3	0	1285	36	147	6					128	84	True	True	48	13117877307	04:43:28:134
RELAYNODE00A	15	0	CapacitiveType	-22.5	15	3	0	1306	73	144	14					128	83	True	True	48	13117880138	04:43:28:134
RELAYNODE00A	12	0	CapacitiveType	-20.5	15	3	1	1283	31	149	0					128	85	True	True	48	13117885682	04:43:28:134
RELAYNODE00A	14	0	CapacitiveType	-22.5	15	3	0	20	30	197	6					128	83	True	True	48	13117889304	04:43:28:134
RELAYNODE00A	6	0	CapacitiveType	-7.2	15	3	0	1296	0	140	5					128	84	True	True	48	13117903809	04:43:28:134
RELAYNODE00A	8	0	CapacitiveType	-14.2	15	3	0	75	0	42	102					128	85	True	True	48	13117909438	04:43:28:134
RELAYNODE00A	3	0	CapacitiveType	0.5	15	3	1	59	1	0	73					128	83	True	True	48	13117916375	04:43:28:134
RELAYNODE00A	7	0	CapacitiveType	-11	15	3	0	0	23	150	6					128	84	True	True	48	13117919832	04:43:28:134
RELAYNODE00A	1	0	CapacitiveType	8.1	15	3	0	1285	35	147	4					128	84	True	True	48	13117927893	04:43:28:134
RELAYNODE00A	15	0	CapacitiveType	-22.5	15	3	0	1307	73	143	13					128	83	True	True	48	13117932383	04:43:28:134
RELAYNODE00A	14	0	CapacitiveType	-23.1	15	3	0	20	31	197	6					128	83	True	True	48	13117935656	04:43:28:134
RELAYNODE00A	4	0	CapacitiveType	-0.8	15	3	0	1331	30	129	5					128	85	True	True	48	13117945555	04:43:28:134
RELAYNODE00A	9	0	CapacitiveType	-14.2	15	3	0	1326	35	175	0					128	84	True	True	48	13117951611	04:43:28:134
RELAYNODE00A	8	0	CapacitiveType	-14.2	15	3	0	74	0	41	104					128	85	True	True	48	13117956027	04:43:28:134
RELAYNODE00A	11	0	CapacitiveType	-19.3	15	3	1	5	45	159	0					128	84	True	True	48	13117962095	04:43:28:134
RELAYNODE00A	12	0	CapacitiveType	-20.5	15	3	0	1282	31	149	0					128	85	True	True	48	13117966713	04:43:28:134
RELAYNODE00A	13	0	CapacitiveType	-21.8	15	3	1	120	0	0	65					128	84	True	True	48	13117973670	04:43:28:134
RELAYNODE00A	1	0	CapacitiveType	8.1	15	3	0	1285	35	145	4					128	85	True	True	48	13117979316	04:43:28:134
RELAYNODE00A	14	0	CapacitiveType	-22.5	15	3	0	21	31	197	5					128	83	True	True	48	13117982829	04:43:28:134
RELAYNODE00A	4	0	CapacitiveType	-1.4	15	3	0	1331	30	129	6					128	85	True	True	48	13117995318	04:43:28:134
RELAYNODE00A	6	0	CapacitiveType	-7.2	15	3	0	1296	0	140	5					128	83	True	True	48	13117998705	04:43:28:134
RELAYNODE00A	9	0	CapacitiveType	-14.8	15	3	0	1326	35	173	0					128	84	True	True	48	13118001952	04:43:28:134
RELAYNODE00A	12	0	CapacitiveType	-21.2	15	3	0	1282	32	147	0					128	85	True	True	48	13118010558	04:43:28:134
RELAYNODE00A	15	0	CapacitiveType	-22.5	15	3	0	1306	72	144	13					128	83	True	True	48	13118014695	04:43:28:134
RELAYNODE00A	13	0	CapacitiveType	-21.8	15	3	0	120	0	1	65					128	84	True	True	48	13118019586	04:43:28:134
RELAYNODE00A	14	0	CapacitiveType	-22.5	15	3	0	20	31	197	7					128	83	True	True	48	13118030824	04:43:28:154
RELAYNODE00A	2	0	CapacitiveType	4.9	15	3	2	48	60	141	0					128	85	True	True	48	13118034968	04:43:28:154
RELAYNODE00A	8	0	CapacitiveType	-13.5	15	3	0	75	1	43	102					128	84	True	True	48	13118042130	04:43:28:154
RELAYNODE00A	3	0	CapacitiveType	0.5	15	3	1	60	0	0	74					128	83	True	True	48	13118045747	04:43:28:154
RELAYNODE00A	11	0	CapacitiveType	-19.3	15	3	0	7	45	158	0					128	84	True	True	48	13118052651	04:43:28:154
RELAYNODE00A	15	0	CapacitiveType	-22.5	15	3	0	1306	71	143	12					128	83	True	True	48	13118058131	04:43:28:154
RELAYNODE00A	13	0	CapacitiveType	-21.2	15	3	0	121	0	0	66					128	83	True	True	48	13118066327	04:43:28:154
RELAYNODE00A	14	0	CapacitiveType	-22.5	15	3	0	19	31	198	7					128	83	True	True	48	13118079651	04:43:28:154
RELAYNODE00A	7	0	CapacitiveType	-11	15	3	1	1	24	150	5					128	85	True	True	48	13118082768	04:43:28:154
RELAYNODE00A	4	0	CapacitiveType	-1.4	15	3	0	1332	30	129	5					128	85	True	True	48	13118085691	04:43:28:154
RELAYNODE00A	8	0	CapacitiveType	-14.2	15	3	0	74	0	42	104					128	85	True	True	48	13118090552	04:43:28:154
RELAYNODE00A	12	0	CapacitiveType	-20.5	15	3	0	1282	32	149	0					128	85	True	True	48	13118093887	04:43:28:154
RELAYNODE00A	1	0	CapacitiveType	8.1	15	3	1	1285	36	146	4					128	84	True	True	48	13118098439	04:43:28:154
RELAYNODE00A	15	0	CapacitiveType	-22.5	15	3	0	1306	72	143	13					128	83	True	True	48	13118102385	04:43:28:154
RELAYNODE00A	13	0	CapacitiveType	-21.8	15	3	0	119	0	0	66					128	83	True	True	48	13118113905	04:43:28:154
RELAYNODE00A	2	0	CapacitiveType	3.6	15	3	0	49	59	140	0					128	85	True	True	48	13118123427	04:43:28:154
RELAYNODE00A	7	0	CapacitiveType	-11.6	15	3	0	0	21	149	5					128	84	True	True	48	13118127176	04:43:28:154
RELAYNODE00A	3	0	CapacitiveType	0.5	15	3	0	59	1	0	75					128	83	True	True	48	13118135002	04:43:28:154
RELAYNODE00A	12	0	CapacitiveType	-21.2	15	3	0	1282	31	148	0					128	85	True	True	48	13118139564	04:43:28:154
RELAYNODE00A	11	0	CapacitiveType	-19.3	15	3	0	7	46	157	0					128	84	True	True	48	13118144496	04:43:28:154
RELAYNODE00A	15	0	CapacitiveType	-22.5	15	3	0	1306	72	143	13					128	83	True	True	48	13118147459	04:43:28:154
RELAYNODE00A	13	0	CapacitiveType	-21.8	15	3	0	119	0	1	65					128	84	True	True	48	13118162309	04:43:28:154
RELAYNODE00A	5	0	CapacitiveType	-5.3	15	3	2	0	1	151	33					128	84	True	True	48	13118170140	04:43:28:154
RELAYNODE00A	2	0	CapacitiveType	3.6	15	3	0	49	60	140	0					128	85	True	True	48	13118173049	04:43:28:154
RELAYNODE00A	5	0	CapacitiveType	-5.3	15	3	0	0	1	150	31					128	83	True	True	48	13118176288	04:43:28:154
RELAYNODE00A	9	0	CapacitiveType	-14.8	15	3	1	1325	36	174	0					128	83	True	True	48	13118179184	04:43:28:154
RELAYNODE00A	3	0	CapacitiveType	0.5	15	3	0	59	0	0	73					128	82	True	True	48	13118183210	04:43:28:154
RELAYNODE00A	12	0	CapacitiveType	-20.5	15	3	0	1282	32	148	0					128	85	True	True	48	13118186076	04:43:28:154
RELAYNODE00A	5	0	CapacitiveType	-5.3	15	3	3	1	1	150	31					128	83	True	True	48	13118189905	04:43:28:154
RELAYNODE00A	15	0	CapacitiveType	-22.5	15	3	0	1305	72	143	12					128	82	True	True	48	13118193340	04:43:28:154
RELAYNODE00A	5	0	CapacitiveType	-5.3	15	3	0	0	1	150	32					128	83	True	True	48	13118199456	04:43:28:154
RELAYNODE00A	5	0	CapacitiveType	-5.3	15	3	0	0	0	150	32					128	83	True	True	48	13118209839	04:43:28:154
RELAYNODE00A	14	0	CapacitiveType	-22.5	15	3	1	20	30	197	9					128	83	True	True	48	13118212892	04:43:28:154
RELAYNODE00A	4	0	CapacitiveType	-1.4	15	3	1	1331	31	130	8					128	85	True	True	48	13118217620	04:43:28:174
RELAYNODE00A	5	0	CapacitiveType	-5.3	15	3	0	0	1	150	32					128	84	True	True	48	13118221045	04:43:28:175
RELAYNODE00A	9	0	CapacitiveType	-14.2	15	3	0	1326	35	174	1					128	84	True	True	48	13118231634	04:43:28:175
RELAYNODE00A	3	0	CapacitiveType	0.5	15	3	2	60	1	0	75					128	83	True	True	48	13118235029	04:43:28:175
RELAYNODE00A	3	0	CapacitiveType	0.5	15	3	0	59	0	0	75					128	83	True	True	48	13118237941	04:43:28:175
RELAYNODE00A	5	0	CapacitiveType	-5.9	15	3	2	1	0	150	32					128	83	True	True	48	13118242385	04:43:28:175
RELAYNODE00A	3	0	CapacitiveType	0.5	15	3	0	59	0	0	75					128	83	True	True	48	13118247778	04:43:28:175
RELAYNODE00A	13	0	CapacitiveType	-21.8	15	3	0	120	0	0	65					128	84	True	True	48	13118253462	04:43:28:175
RELAYNODE00A	10	0	CapacitiveType	-18	15	3	3	1	45	162	2					128	83	True	True	48	13118256961	04:43:28:175
RELAYNODE00A	3	0	CapacitiveType	0.5	15	3	0	59	0	0	75					128	82	True	True	48	13118259886	04:43:28:175
RELAYNODE00A	14	0	CapacitiveType	-23.1	15	3	0	22	30	197	7					128	84	True	True	48	13118263665	04:43:28:175
RELAYNODE00A	5	0	CapacitiveType	-5.9	15	3	2	0	1	150	33					128	84	True	True	48	13118268274	04:43:28:175
RELAYNODE00A	3	0	CapacitiveType	0.5	15	3	0	60	0	1	75					128	82	True	True	48	13118271509	04:43:28:175
RELAYNODE00A	11	0	CapacitiveType	-19.3	15	3	1	6	46	158	0					128	84	True	True	48	13118279369	04:43:28:175
RELAYNODE00A	5	0	CapacitiveType	-5.3	15	3	0	1	0	151	32					128	84	True	True	48	13118283182	04:43:28:175
RELAYNODE00A	3	0	CapacitiveType	0.5	15	3	0	60	0	0	75					128	83	True	True	48	13118285867	04:43:28:175
RELAYNODE00A	7	0	CapacitiveType	-10.4	15	3	1	0	23	148	6					128	85	True	True	48	13118294627	04:43:28:175
RELAYNODE00A	5	0	CapacitiveType	-5.3	15	3	0	0	0	150	32					128	84	True	True	48	13118298912	04:43:28:175
RELAYNODE00A	13	0	CapacitiveType	-21.8	15	3	0	119	0	0	65					128	84	True	True	48	13118303664	04:43:28:175
RELAYNODE00A	3	0	CapacitiveType	0.5	15	3	1	60	0	0	75					128	83	True	True	48	13118306420	04:43:28:175
RELAYNODE00A	10	0	CapacitiveType	-17.4	15	3	2	1	45	161	3					128	83	True	True	48	13118309674	04:43:28:175
RELAYNODE00A	6	0	CapacitiveType	-7.2	15	3	3	1295	0	139	6					128	84	True	True	48	13118312769	04:43:28:175
RELAYNODE00A	5	0	CapacitiveType	-5.9	15	3	0	0	0	151	31					128	83	True	True	48	13118315463	04:43:28:175
RELAYNODE00A	10	0	CapacitiveType	-18	15	3	0	2	45	162	1					128	84	True	True	48	13118319937	04:43:28:175
RELAYNODE00A	3	0	CapacitiveType	0.5	15	3	0	59	0	0	75					128	83	True	True	48	13118323957	04:43:28:175
RELAYNODE00A	9	0	CapacitiveType	-14.8	15	3	0	1326	35	174	1					128	84	True	True	48	13118327557	04:43:28:175
RELAYNODE00A	6	0	CapacitiveType	-7.8	15	3	1	1295	0	140	5					128	84	True	True	48	13118330737	04:43:28:175
RELAYNODE00A	10	0	CapacitiveType	-18	15	3	1	1	45	161	0					128	84	True	True	48	13118333489	04:43:28:175
RELAYNODE00A	5	0	CapacitiveType	-5.9	15	3	0	0	1	150	32					128	84	True	True	48	13118336958	04:43:28:175
RELAYNODE00A	7	0	CapacitiveType	-11	15	3	0	0	22	149	4					128	84	True	True	48	13118341177	04:43:28:175
RELAYNODE00A	5	0	CapacitiveType	-5.9	15	3	0	1	1	150	31					128	83	True	True	48	13118343990	04:43:28:175
RELAYNODE00A	10	0	CapacitiveType	-18	15	3	0	0	45	161	2					128	84	True	True	48	13118347331	04:43:28:176
RELAYNODE00A	4	0	CapacitiveType	-1.4	15	3	1	1331	31	129	5					128	85	True	True	48	13118351666	04:43:28:176
RELAYNODE00A	13	0	CapacitiveType	-21.2	15	3	0	120	0	0	65					128	84	True	True	48	13118354692	04:43:28:176
RELAYNODE00A	14	0	CapacitiveType	-22.5	15	3	0	20	30	197	7					128	83	True	True	48	13118357595	04:43:28:176
RELAYNODE00A	10	0	CapacitiveType	-17.4	15	3	0	0	44	162	0					128	83	True	True	48	13118360536	04:43:28:176
RELAYNODE00A	3	0	CapacitiveType	0.5	15	3	2	60	1	1	75					128	83	True	True	48	13118365011	04:43:28:176
RELAYNODE00A	6	0	CapacitiveType	-7.2	15	3	3	1295	0	141	4					128	83	True	True	48	13118369055	04:43:28:176
RELAYNODE00A	11	0	CapacitiveType	-19.3	15	3	0	6	46	158	1					128	84	True	True	48	13118374150	04:43:28:176
RELAYNODE00A	8	0	CapacitiveType	-14.2	15	3	2	74	0	42	103					128	85	True	True	48	13118377134	04:43:28:176
RELAYNODE00A	6	0	CapacitiveType	-7.8	15	3	0	1296	0	139	6					128	84	True	True	48	13118380320	04:43:28:176
RELAYNODE00A	9	0	CapacitiveType	-14.8	15	3	2	1326	35	174	0					128	83	True	True	48	13118383092	04:43:28:176
RELAYNODE00A	10	0	CapacitiveType	-18	15	3	2	1	46	162	1					128	83	True	True	48	13118386589	04:43:28:176
RELAYNODE00A	12	0	CapacitiveType	-20.5	15	3	2	1282	31	149	0					128	84	True	True	48	13118391520	04:43:28:176
RELAYNODE00A	3	0	CapacitiveType	0.5	15	3	1	59	0	0	75					128	82	True	True	48	13118396225	04:43:28:194
RELAYNODE00A	9	0	CapacitiveType	-14.2	15	3	1	1326	35	174	1					128	83	True	True	48	13118399588	04:43:28:194
RELAYNODE00A	3	0	CapacitiveType	0.5	15	3	0	58	0	1	75					128	82	True	True	48	13118403823	04:43:28:194
RELAYNODE00A	13	0	CapacitiveType	-21.8	15	3	0	121	0	1	66					128	83	True	True	48	13118406545	04:43:28:194
RELAYNODE00A	14	0	CapacitiveType	-23.1	15	3	0	18	31	197	6					128	83	True	True	48	13118410167	04:43:28:194
RELAYNODE00A	9	0	CapacitiveType	-14.2	15	3	0	1326	34	174	0					128	83	True	True	48	13118414369	04:43:28:194
RELAYNODE00A	5	0	CapacitiveType	-5.3	15	3	3	0	0	151	31					128	83	True	True	48	13118417208	04:43:28:194
RELAYNODE00A	9	0	CapacitiveType	12	15	3	0	1327	35	174	1					132	83	True	True	48	13118420248	04:43:28:194
RELAYNODE00A	9	0	CapacitiveType	12	15	3	0	1326	35	173	1					132	83	True	True	48	13118425468	04:43:28:194
RELAYNODE00A	3	0	CapacitiveType	0.5	15	3	1	59	1	0	75					128	83	True	True	48	13118428215	04:43:28:194
RELAYNODE00A	9	0	CapacitiveType	12	15	3	0	1327	34	173	0					132	83	True	True	48	13118431513	04:43:28:194
RELAYNODE00A	5	0	CapacitiveType	-5.9	15	3	0	0	1	150	32					128	83	True	True	48	13118434375	04:43:28:194
RELAYNODE00A	3	0	CapacitiveType	-0.2	15	3	0	60	0	1	75					128	82	True	True	48	13118437918	04:43:28:194
RELAYNODE00A	9	0	CapacitiveType	-14.8	15	3	1	1326	34	174	1					128	84	True	True	48	13118443061	04:43:28:194
RELAYNODE00A	5	0	CapacitiveType	-5.3	15	3	0	1	1	151	33					128	83	True	True	48	13118445903	04:43:28:194
RELAYNODE00A	10	0	CapacitiveType	-18	15	3	3	0	46	162	1					128	83	True	True	48	13118448913	04:43:28:194
RELAYNODE00A	9	0	CapacitiveType	-14.2	15	3	0	1327	34	173	1					128	84	True	True	48	13118453794	04:43:28:194
RELAYNODE00A	6	0	CapacitiveType	-7.2	15	3	3	1295	0	140	5					128	84	True	True	48	13118456723	04:43:28:194
RELAYNODE00A	1	0	CapacitiveType	8.1	15	3	3	1285	34	145	4					128	85	True	True	48	13118459517	04:43:28:194
RELAYNODE00A	9	0	CapacitiveType	-14.8	15	3	0	1327	35	174	0					128	84	True	True	48	13118462792	04:43:28:194
RELAYNODE00A	14	0	CapacitiveType	-23.7	15	3	2	20	31	198	4					128	83	True	True	48	13118465522	04:43:28:194
RELAYNODE00A	8	0	CapacitiveType	-14.2	15	3	0	76	0	42	103					128	84	True	True	48	13118468450	04:43:28:194
RELAYNODE00A	7	0	CapacitiveType	-11	15	3	1	0	23	150	6					128	85	True	True	48	13118471470	04:43:28:194
RELAYNODE00A	6	0	CapacitiveType	-7.2	15	3	0	1296	0	140	3					128	84	True	True	48	13118474345	04:43:28:194
RELAYNODE00A	10	0	CapacitiveType	-17.4	15	3	1	0	44	161	0					128	83	True	True	48	13118477512	04:43:28:194
RELAYNODE00A	12	0	CapacitiveType	-20.5	15	3	0	1282	32	148	0					128	85	True	True	48	13118480418	04:43:28:194
RELAYNODE00A	14	0	CapacitiveType	-21.8	15	3	2	21	31	197	6					128	83	True	True	48	13118483384	04:43:28:194
RELAYNODE00A	9	0	CapacitiveType	-14.2	15	3	2	1327	36	174	0					128	84	True	True	48	13118486335	04:43:28:194
RELAYNODE00A	10	0	CapacitiveType	-18	15	3	0	2	45	162	2					128	84	True	True	48	13118491169	04:43:28:194
RELAYNODE00A	5	0	CapacitiveType	-5.9	15	3	2	0	0	150	31					128	83	True	True	48	13118495238	04:43:28:194
RELAYNODE00A	14	0	CapacitiveType	-22.5	15	3	0	21	31	197	6					128	83	True	True	48	13118499548	04:43:28:194
RELAYNODE00A	1	0	CapacitiveType	8.1	15	3	0	1285	35	146	5					128	85	True	True	48	13118504192	04:43:28:194
RELAYNODE00A	6	0	CapacitiveType	-7.2	15	3	1	1296	0	139	5					128	83	True	True	48	13118507351	04:43:28:194
RELAYNODE00A	10	0	CapacitiveType	-18	15	3	1	0	45	162	1					128	83	True	True	48	13118512107	04:43:28:194
RELAYNODE00A	14	0	CapacitiveType	-22.5	15	3	0	20	31	198	5					128	83	True	True	48	13118514888	04:43:28:194
RELAYNODE00A	9	0	CapacitiveType	-14.8	15	3	2	1326	35	174	0					128	84	True	True	48	13118519074	04:43:28:194
RELAYNODE00A	14	0	CapacitiveType	-22.5	15	3	0	21	30	196	7					128	83	True	True	48	13118521984	04:43:28:194
RELAYNODE00A	5	0	CapacitiveType	-5.3	15	3	1	1	1	150	32					128	83	True	True	48	13118525388	04:43:28:194
RELAYNODE00A	6	0	CapacitiveType	-7.2	15	3	0	1296	0	140	4					128	83	True	True	48	13118528194	04:43:28:194
RELAYNODE00A	9	0	CapacitiveType	-14.2	15	3	0	1326	35	173	0					128	84	True	True	48	13118531945	04:43:28:194
RELAYNODE00A	10	0	CapacitiveType	-17.4	15	3	1	0	45	162	2					128	83	True	True	48	13118535129	04:43:28:194
RELAYNODE00A	3	0	CapacitiveType	0.5	15	3	3	59	0	0	75					128	82	True	True	48	13118537888	04:43:28:194
RELAYNODE00A	14	0	CapacitiveType	-23.7	15	3	2	21	30	198	8					128	83	True	True	48	13118542176	04:43:28:194
RELAYNODE00A	13	0	CapacitiveType	-21.8	15	3	2	119	0	0	65					128	84	True	True	48	13118544926	04:43:28:194
RELAYNODE00A	5	0	CapacitiveType	-5.3	15	3	0	1	0	151	33					128	83	True	True	48	13118548963	04:43:28:194
RELAYNODE00A	14	0	CapacitiveType	-22.5	15	3	0	20	31	198	5					128	83	True	True	48	13118553098	04:43:28:194
RELAYNODE00A	9	0	CapacitiveType	-14.8	15	3	1	1326	35	174	1					128	83	True	True	48	13118555944	04:43:28:194
RELAYNODE00A	13	0	CapacitiveType	-21.8	15	3	2	120	0	0	65					128	83	True	True	48	13118559062	04:43:28:194
RELAYNODE00A	7	0	CapacitiveType	-11	15	3	0	1	22	149	5					128	85	True	True	48	13118561849	04:43:28:194
RELAYNODE00A	5	0	CapacitiveType	-5.9	15	3	0	0	0	150	32					128	83	True	True	48	13118565026	04:43:28:194
RELAYNODE00A	14	0	CapacitiveType	-22.5	15	3	1	21	30	196	7					128	83	True	True	48	13118569294	04:43:28:194
RELAYNODE00A	13	0	CapacitiveType	-21.8	15	3	0	120	0	0	65					128	84	True	True	48	13118572203	04:43:28:194
RELAYNODE00A	3	0	CapacitiveType	-0.2	15	3	1	60	0	1	75					128	82	True	True	48	13118576027	04:43:28:194
RELAYNODE00A	14	0	CapacitiveType	-22.5	15	3	0	22	31	197	6					128	83	True	True	48	13118578832	04:43:28:194
RELAYNODE00A	5	0	CapacitiveType	-5.3	15	3	0	0	1	150	30					128	83	True	True	48	13118581921	04:43:28:194
RELAYNODE00A	13	0	CapacitiveType	-22.5	15	3	0	119	0	0	64					128	84	True	True	48	13118586179	04:43:28:194
RELAYNODE00A	14	0	CapacitiveType	-23.1	15	3	0	20	31	197	6					128	83	True	True	48	13118589202	04:43:28:194
RELAYNODE00A	2	0	CapacitiveType	3.6	15	3	3	49	60	141	0					128	85	True	True	48	13118592020	04:43:28:194
RELAYNODE00A	10	0	CapacitiveType	-18	15	3	2	1	46	161	0					128	83	True	True	48	13118597261	04:43:28:194
RELAYNODE00A	9	0	CapacitiveType	-14.8	15	3	2	1326	35	173	0					128	84	True	True	48	13118600061	04:43:28:194
RELAYNODE00A	13	0	CapacitiveType	-21.8	15	3	1	120	0	0	66					128	84	True	True	48	13118604087	04:43:28:194
RELAYNODE00A	3	0	CapacitiveType	0.5	15	3	1	59	1	0	75					128	82	True	True	48	13118608272	04:43:28:194
RELAYNODE00A	12	0	CapacitiveType	-21.2	15	3	1	1282	32	148	0					128	84	True	True	48	13118611182	04:43:28:194
RELAYNODE00A	14	0	CapacitiveType	-22.5	15	3	1	21	31	197	6					128	83	True	True	48	13118614624	04:43:28:194
RELAYNODE00A	13	0	CapacitiveType	-21.2	15	3	2	121	0	0	65					128	84	True	True	48	13118617367	04:43:28:194
RELAYNODE00A	9	0	CapacitiveType	-14.2	15	3	0	1326	36	174	0					128	83	True	True	48	13118622984	04:43:28:194
RELAYNODE00A	13	0	CapacitiveType	-21.8	15	3	0	120	0	0	65					128	83	True	True	48	13118626106	04:43:28:194
RELAYNODE00A	1	0	CapacitiveType	8.1	15	3	1	1285	35	145	5					128	85	True	True	48	13118631532	04:43:28:194
RELAYNODE00A	10	0	CapacitiveType	-17.4	15	3	1	1	46	161	0					128	83	True	True	48	13118635091	04:43:28:194
RELAYNODE00A	13	0	CapacitiveType	-21.2	15	3	1	121	0	0	65					128	83	True	True	48	13118639353	04:43:28:214
RELAYNODE00A	11	0	CapacitiveType	-19.3	15	3	3	5	46	157	1					128	84	True	True	48	13118642526	04:43:28:214
RELAYNODE00A	6	0	CapacitiveType	-7.8	15	3	3	1296	1	140	4					128	83	True	True	48	13118645942	04:43:28:214
RELAYNODE00A	14	0	CapacitiveType	-22.5	15	3	2	21	31	197	9					128	84	True	True	48	13118648877	04:43:28:214
RELAYNODE00A	3	0	CapacitiveType	0.5	15	3	1	58	0	1	74					128	83	True	True	48	13118652078	04:43:28:214
RELAYNODE00A	15	0	CapacitiveType	-22.5	15	3	3	1306	73	144	11					128	83	True	True	48	13118654991	04:43:28:214
RELAYNODE00A	11	0	CapacitiveType	-19.3	15	3	1	6	45	158	0					128	84	True	True	48	13118657917	04:43:28:214
RELAYNODE00A	9	0	CapacitiveType	-14.8	15	3	1	1326	35	174	1					128	84	True	True	48	13118661264	04:43:28:214
RELAYNODE00A	13	0	CapacitiveType	-21.8	15	3	2	120	0	1	66					128	84	True	True	48	13118666630	04:43:28:214
RELAYNODE00A	11	0	CapacitiveType	-19.3	15	3	0	5	46	158	0					128	84	True	True	48	13118672594	04:43:28:214
RELAYNODE00A	10	0	CapacitiveType	-18	15	3	1	2	45	161	2					128	83	True	True	48	13118676085	04:43:28:214
RELAYNODE00A	3	0	CapacitiveType	0.5	15	3	0	59	1	0	74					128	83	True	True	48	13118678924	04:43:28:214
RELAYNODE00A	6	0	CapacitiveType	-7.2	15	3	1	1296	1	140	5					128	84	True	True	48	13118682765	04:43:28:214
RELAYNODE00A	11	0	CapacitiveType	-19.3	15	3	2	5	44	159	0					128	83	True	True	48	13118685671	04:43:28:214
RELAYNODE00A	13	0	CapacitiveType	-22.5	15	3	1	119	0	0	65					128	84	True	True	48	13118690225	04:43:28:214
RELAYNODE00A	11	0	CapacitiveType	-19.3	15	3	0	5	45	158	0					128	84	True	True	48	13118693809	04:43:28:214
RELAYNODE00A	3	0	CapacitiveType	1.1	15	3	0	61	0	1	74					128	82	True	True	48	13118696925	04:43:28:214
RELAYNODE00A	11	0	CapacitiveType	-19.3	15	3	0	6	46	158	0					128	84	True	True	48	13118700508	04:43:28:214
RELAYNODE00A	15	0	CapacitiveType	-22.5	15	3	0	1305	74	143	14					128	83	True	True	48	13118704066	04:43:28:214
RELAYNODE00A	11	0	CapacitiveType	-19.3	15	3	0	5	45	158	0					128	84	True	True	48	13118708036	04:43:28:214
RELAYNODE00A	6	0	CapacitiveType	-7.2	15	3	0	1296	1	141	7					128	84	True	True	48	13118711262	04:43:28:214
RELAYNODE00A	14	0	CapacitiveType	-22.5	15	3	3	19	30	197	6					128	83	True	True	48	13118715164	04:43:28:214
RELAYNODE00A	9	0	CapacitiveType	-14.8	15	3	2	1326	35	175	1					128	83	True	True	48	13118718688	04:43:28:214
RELAYNODE00A	13	0	CapacitiveType	-21.8	15	3	2	120	0	1	65					128	84	True	True	48	13118722528	04:43:28:214
RELAYNODE00A	11	0	CapacitiveType	-19.9	15	3	1	5	44	157	0					128	84	True	True	48	13118726018	04:43:28:214
RELAYNODE00A	10	0	CapacitiveType	-18	15	3	2	0	46	162	1					128	84	True	True	48	13118730005	04:43:28:214
RELAYNODE00A	13	0	CapacitiveType	-21.2	15	3	0	120	0	0	65					128	84	True	True	48	13118735030	04:43:28:214
RELAYNODE00A	7	0	CapacitiveType	-11	15	3	1	0	22	149	5					128	84	True	True	48	13118738332	04:43:28:234
RELAYNODE00A	6	0	CapacitiveType	-7.2	15	3	0	1295	1	139	5					128	84	True	True	48	13118741046	04:43:28:234
RELAYNODE00A	12	0	CapacitiveType	-20.5	15	3	1	1282	32	147	1					128	85	True	True	48	13118744054	04:43:28:234
RELAYNODE00A	3	0	CapacitiveType	0.5	15	3	1	59	1	0	73					128	83	True	True	48	13118747067	04:43:28:234
RELAYNODE00A	11	0	CapacitiveType	-19.9	15	3	2	5	45	159	0					128	84	True	True	48	13118751348	04:43:28:234
RELAYNODE00A	15	0	CapacitiveType	-22.5	15	3	1	1306	70	141	13					128	83	True	True	48	13118754086	04:43:28:234
RELAYNODE00A	10	0	CapacitiveType	-18	15	3	0	3	45	162	1					128	83	True	True	48	13118757374	04:43:28:234
RELAYNODE00A	13	0	CapacitiveType	-21.8	15	3	1	119	0	0	65					128	83	True	True	48	13118760557	04:43:28:234
RELAYNODE00A	15	0	CapacitiveType	-23.1	15	3	0	1304	73	143	14					128	83	True	True	48	13118763406	04:43:28:234
RELAYNODE00A	8	0	CapacitiveType	-14.2	15	3	2	75	1	42	103					128	85	True	True	48	13118766413	04:43:28:234
RELAYNODE00A	14	0	CapacitiveType	-22.5	15	3	2	20	30	197	9					128	84	True	True	48	13118769698	04:43:28:234
RELAYNODE00A	15	0	CapacitiveType	-23.1	15	3	0	1304	72	143	14					128	83	True	True	48	13118773315	04:43:28:234
RELAYNODE00A	11	0	CapacitiveType	-19.9	15	3	1	8	45	158	0					128	84	True	True	48	13118776333	04:43:28:234
RELAYNODE00A	4	0	CapacitiveType	-1.4	15	3	3	1331	31	130	6					128	85	True	True	48	13118780774	04:43:28:234
RELAYNODE00A	15	0	CapacitiveType	-22.5	15	3	0	1305	72	144	13					128	83	True	True	48	13118784043	04:43:28:234
RELAYNODE00A	14	0	CapacitiveType	-23.1	15	3	0	19	30	198	7					128	83	True	True	48	13118787284	04:43:28:234
RELAYNODE00A	9	0	CapacitiveType	-14.2	15	3	2	1326	35	174	0					128	83	True	True	48	13118791540	04:43:28:234
RELAYNODE00A	6	0	CapacitiveType	-7.2	15	3	1	1296	0	141	7					128	84	True	True	48	13118794370	04:43:28:234
RELAYNODE00A	15	0	CapacitiveType	-23.1	15	3	1	1305	72	144	13					128	83	True	True	48	13118797748	04:43:28:234
RELAYNODE00A	13	0	CapacitiveType	-21.2	15	3	2	120	0	0	65					128	84	True	True	48	13118801923	04:43:28:234
RELAYNODE00A	14	0	CapacitiveType	-22.5	15	3	0	19	30	197	7					128	83	True	True	48	13118805693	04:43:28:234
RELAYNODE00A	11	0	CapacitiveType	-19.3	15	3	2	7	45	159	0					128	84	True	True	48	13118810081	04:43:28:234
RELAYNODE00A	2	0	CapacitiveType	3	15	3	2	48	60	141	0					128	85	True	True	48	13118813334	04:43:28:234
RELAYNODE00A	15	0	CapacitiveType	-22.5	15	3	2	1306	72	144	14					128	83	True	True	48	13118817218	04:43:28:234
RELAYNODE00A	8	0	CapacitiveType	-14.2	15	3	0	75	1	43	104					128	84	True	True	48	13118820250	04:43:28:234
RELAYNODE00A	9	0	CapacitiveType	-14.8	15	3	0	1325	34	174	0					128	83	True	True	48	13118823085	04:43:28:234
RELAYNODE00A	4	0	CapacitiveType	-1.4	15	3	0	1332	30	129	7					128	86	True	True	48	13118826083	04:43:28:234
RELAYNODE00A	10	0	CapacitiveType	-17.4	15	3	2	1	45	162	1					128	83	True	True	48	13118829088	04:43:28:234
RELAYNODE00A	7	0	CapacitiveType	-11	15	3	0	0	23	148	6					128	84	True	True	48	13118831971	04:43:28:234
RELAYNODE00A	3	0	CapacitiveType	0.5	15	3	2	61	0	1	75					128	83	True	True	48	13118834872	04:43:28:234
RELAYNODE00A	15	0	CapacitiveType	-22.5	15	3	1	1305	73	144	13					128	83	True	True	48	13118838520	04:43:28:234
RELAYNODE00A	11	0	CapacitiveType	-19.3	15	3	1	7	45	158	1					128	83	True	True	48	13118842076	04:43:28:234
RELAYNODE00A	9	0	CapacitiveType	-14.8	15	3	0	1325	35	174	1					128	84	True	True	48	13118845237	04:43:28:234
RELAYNODE00A	5	0	CapacitiveType	-5.9	15	3	4	0	1	150	31					128	84	True	True	48	13118848753	04:43:28:234
RELAYNODE00A	15	0	CapacitiveType	-22.5	15	3	0	1305	72	143	13					128	83	True	True	48	13118853922	04:43:28:234
RELAYNODE00A	3	0	CapacitiveType	-0.2	15	3	0	59	0	0	74					128	82	True	True	48	13118856702	04:43:28:234
RELAYNODE00A	10	0	CapacitiveType	-18	15	3	0	0	45	162	0					128	83	True	True	48	13118860287	04:43:28:234
RELAYNODE00A	11	0	CapacitiveType	-19.9	15	3	0	8	46	157	0					128	84	True	True	48	13118863756	04:43:28:234
RELAYNODE00A	2	0	CapacitiveType	3	15	3	0	48	59	140	1					128	85	True	True	48	13118867565	04:43:28:234
RELAYNODE00A	5	0	CapacitiveType	-5.9	15	3	0	1	0	150	33					128	83	True	True	48	13118870869	04:43:28:234
RELAYNODE00A	8	0	CapacitiveType	-14.2	15	3	0	74	1	43	104					128	84	True	True	48	13118874923	04:43:28:234
RELAYNODE00A	9	0	CapacitiveType	-14.8	15	3	1	1326	36	173	0					128	84	True	True	48	13118878933	04:43:28:234
RELAYNODE00A	15	0	CapacitiveType	-22.5	15	3	2	1305	72	142	15					128	83	True	True	48	13118883165	04:43:28:234
RELAYNODE00A	1	0	CapacitiveType	8.1	15	3	2	1285	35	146	3					128	84	True	True	48	13118886361	04:43:28:234
RELAYNODE00A	15	0	CapacitiveType	-22.5	15	3	0	1305	72	143	13					128	83	True	True	48	13118889550	04:43:28:234
RELAYNODE00A	10	0	CapacitiveType	-18	15	3	0	0	44	162	1					128	83	True	True	48	13118892777	04:43:28:234
RELAYNODE00A	15	0	CapacitiveType	-22.5	15	3	0	1304	73	143	13					128	83	True	True	48	13118896754	04:43:28:234
RELAYNODE00A	6	0	CapacitiveType	-7.2	15	3	2	1296	0	140	6					128	84	True	True	48	13118899763	04:43:28:234
RELAYNODE00A	3	0	CapacitiveType	0.5	15	3	1	60	0	1	73					128	82	True	True	48	13118903778	04:43:28:234
RELAYNODE00A	13	0	CapacitiveType	-21.8	15	3	3	120	0	0	66					128	83	True	True	48	13118906519	04:43:28:234
RELAYNODE00A	15	0	CapacitiveType	-23.1	15	3	1	1304	72	144	13					128	83	True	True	48	13118913143	04:43:28:234
RELAYNODE00A	14	0	CapacitiveType	-23.1	15	3	3	21	31	198	5					128	83	True	True	48	13118918386	04:43:28:234
RELAYNODE00A	15	0	CapacitiveType	-22.5	15	3	0	1305	73	143	13					128	83	True	True	48	13118922306	04:43:28:234
RELAYNODE00A	9	0	CapacitiveType	-14.8	15	3	1	1326	36	174	0					128	83	True	True	48	13118925562	04:43:28:234
RELAYNODE00A	11	0	CapacitiveType	-19.9	15	3	2	6	44	158	1					128	84	True	True	48	13118931008	04:43:28:234
RELAYNODE00A	13	0	CapacitiveType	-21.8	15	3	0	121	0	0	66					128	83	True	True	48	13118934136	04:43:28:234
RELAYNODE00A	15	0	CapacitiveType	-22.5	15	3	0	1305	72	143	13					128	83	True	True	48	13118937016	04:43:28:234
RELAYNODE00A	14	0	CapacitiveType	-22.5	15	3	0	19	30	197	5					128	83	True	True	48	13118940009	04:43:28:234
RELAYNODE00A	5	0	CapacitiveType	-5.9	15	3	2	1	0	150	32					128	83	True	True	48	13118946823	04:43:28:234
RELAYNODE00A	10	0	CapacitiveType	-17.4	15	3	1	2	45	163	1					128	84	True	True	48	13118950889	04:43:28:234
RELAYNODE00A	11	0	CapacitiveType	-19.3	15	3	0	7	46	158	0					128	84	True	True	48	13118957174	04:43:28:254
RELAYNODE00A	8	0	CapacitiveType	-13.5	15	3	0	74	0	43	104					128	84	True	True	48	13118961599	04:43:28:254
RELAYNODE00A	2	0	CapacitiveType	3.6	15	3	0	48	60	140	0					128	85	True	True	48	13118965499	04:43:28:254
RELAYNODE00A	15	0	CapacitiveType	-22.5	15	3	2	1306	71	143	13					128	83	True	True	48	13118969045	04:43:28:254
RELAYNODE00A	7	0	CapacitiveType	-11	15	3	3	0	23	149	5					128	84	True	True	48	13118972156	04:43:28:254
RELAYNODE00A	6	0	CapacitiveType	-7.2	15	3	2	1296	0	140	5					128	83	True	True	48	13118975193	04:43:28:254
RELAYNODE00A	3	0	CapacitiveType	0.5	15	3	2	61	0	0	75					128	83	True	True	48	13118978907	04:43:28:254
RELAYNODE00A	13	0	CapacitiveType	-21.8	15	3	1	121	0	0	66					128	84	True	True	48	13118982461	04:43:28:254
RELAYNODE00A	7	0	CapacitiveType	-11	15	3	1	0	22	149	7					128	84	True	True	48	13118985422	04:43:28:254
RELAYNODE00A	11	0	CapacitiveType	-19.3	15	3	1	7	45	157	0					128	83	True	True	48	13118993193	04:43:28:254
RELAYNODE00A	7	0	CapacitiveType	-11	15	3	0	0	24	149	5					128	84	True	True	48	13118997652	04:43:28:254
RELAYNODE00A	4	0	CapacitiveType	-1.4	15	3	1	1331	31	130	7					128	85	True	True	48	13119001122	04:43:28:254
RELAYNODE00A	3	0	CapacitiveType	0.5	15	3	0	59	0	0	75					128	82	True	True	48	13119004111	04:43:28:254
RELAYNODE00A	8	0	CapacitiveType	-14.2	15	3	0	74	0	42	102					128	85	True	True	48	13119007257	04:43:28:254
RELAYNODE00A	7	0	CapacitiveType	-11	15	3	0	0	22	149	5					128	84	True	True	48	13119010714	04:43:28:254
RELAYNODE00A	6	0	CapacitiveType	-7.2	15	3	0	1295	1	140	5					128	84	True	True	48	13119013614	04:43:28:254
RELAYNODE00A	14	0	CapacitiveType	-23.1	15	3	2	21	30	196	7					128	83	True	True	48	13119016599	04:43:28:254
RELAYNODE00A	1	0	CapacitiveType	8.1	15	3	1	1285	35	145	4					128	84	True	True	48	13119019358	04:43:28:254
RELAYNODE00A	11	0	CapacitiveType	-19.9	15	3	0	9	45	158	0					128	84	True	True	48	13119022284	04:43:28:254
RELAYNODE00A	10	0	CapacitiveType	-17.4	15	3	2	0	45	162	0					128	83	True	True	48	13119025170	04:43:28:254
RELAYNODE00A	7	0	CapacitiveType	-11	15	3	1	1	22	149	7					128	85	True	True	48	13119028380	04:43:28:254
RELAYNODE00A	15	0	CapacitiveType	-21.8	15	3	3	1306	73	144	14					128	83	True	True	48	13119032327	04:43:28:254
RELAYNODE00A	9	0	CapacitiveType	-14.8	15	3	3	1327	35	174	0					128	84	True	True	48	13119035179	04:43:28:254
RELAYNODE00A	6	0	CapacitiveType	-7.2	15	3	0	1295	1	140	5					128	84	True	True	48	13119039465	04:43:28:254
RELAYNODE00A	7	0	CapacitiveType	-11	15	3	0	0	23	149	6					128	85	True	True	48	13119043437	04:43:28:254
RELAYNODE00A	12	0	CapacitiveType	-20.5	15	3	2	1282	32	149	1					128	85	True	True	48	13119046655	04:43:28:254
RELAYNODE00A	10	0	CapacitiveType	-18	15	3	0	1	46	162	1					128	83	True	True	48	13119049771	04:43:28:254
RELAYNODE00A	11	0	CapacitiveType	-19.9	15	3	0	6	44	158	0					128	84	True	True	48	13119052675	04:43:28:254
RELAYNODE00A	5	0	CapacitiveType	-5.9	15	3	2	0	0	150	31					128	83	True	True	48	13119056327	04:43:28:254
RELAYNODE00A	7	0	CapacitiveType	-11	15	3	0	0	21	148	6					128	85	True	True	48	13119059317	04:43:28:254
RELAYNODE00A	14	0	CapacitiveType	-22.5	15	3	1	19	31	197	7					128	83	True	True	48	13119063703	04:43:28:254
RELAYNODE00A	7	0	CapacitiveType	-11	15	3	0	0	23	148	7					128	85	True	True	48	13119067148	04:43:28:254
RELAYNODE00A	3	0	CapacitiveType	0.5	15	3	1	61	0	0	75					128	82	True	True	48	13119071210	04:43:28:254
RELAYNODE00A	11	0	CapacitiveType	-19.9	15	3	0	7	44	157	1					128	83	True	True	48	13119074855	04:43:28:254
RELAYNODE00A	14	0	CapacitiveType	-22.5	15	3	0	20	30	197	6					128	83	True	True	48	13119078232	04:43:28:254
RELAYNODE00A	5	0	CapacitiveType	-5.3	15	3	0	0	1	150	32					128	83	True	True	48	13119082470	04:43:28:254
RELAYNODE00A	7	0	CapacitiveType	-11	15	3	2	0	22	150	6					128	84	True	True	48	13119085987	04:43:28:254
RELAYNODE00A	9	0	CapacitiveType	-14.8	15	3	1	1325	35	173	0					128	83	True	True	48	13119091295	04:43:28:254
RELAYNODE00A	6	0	CapacitiveType	-7.2	15	3	1	1295	0	140	5					128	83	True	True	48	13119094356	04:43:28:254
RELAYNODE00A	7	0	CapacitiveType	-11.6	15	3	0	0	23	148	6					128	84	True	True	48	13119097394	04:43:28:254
RELAYNODE00A	12	0	CapacitiveType	-21.2	15	3	0	1282	31	148	1					128	85	True	True	48	13119100578	04:43:28:254
RELAYNODE00A	14	0	CapacitiveType	-23.1	15	3	0	20	31	197	5					128	83	True	True	48	13119105648	04:43:28:254
RELAYNODE00A	15	0	CapacitiveType	-21.8	15	3	3	1305	72	142	13					128	83	True	True	48	13119108896	04:43:28:254
RELAYNODE00A	7	0	CapacitiveType	-11	15	3	1	1	22	149	5					128	85	True	True	48	13119114279	04:43:28:254
RELAYNODE00A	14	0	CapacitiveType	-22.5	15	3	0	21	31	196	7					128	83	True	True	48	13119121967	04:43:28:254
RELAYNODE00A	15	0	CapacitiveType	-22.5	15	3	0	1306	72	144	13					128	83	True	True	48	13119125407	04:43:28:254
RELAYNODE00A	7	0	CapacitiveType	-10.4	15	3	0	1	22	149	6					128	85	True	True	48	13119128609	04:43:28:254
RELAYNODE00A	13	0	CapacitiveType	-21.8	15	3	3	120	0	0	66					128	83	True	True	48	13119134751	04:43:28:254
RELAYNODE00A	8	0	CapacitiveType	-14.8	15	3	0	74	1	42	104					128	85	True	True	48	13119138923	04:43:28:254
RELAYNODE00A	3	0	CapacitiveType	1.1	15	3	2	58	0	0	75					128	82	True	True	48	13119145494	04:43:28:254
RELAYNODE00A	7	0	CapacitiveType	-11	15	3	1	0	21	150	4					128	85	True	True	48	13119149218	04:43:28:254
RELAYNODE00A	4	0	CapacitiveType	-1.4	15	3	0	1331	29	130	6					128	85	True	True	48	13119153491	04:43:28:254
RELAYNODE00A	11	0	CapacitiveType	-19.3	15	3	2	7	46	157	0					128	83	True	True	48	13119158029	04:43:28:254
RELAYNODE00A	7	0	CapacitiveType	-11	15	3	0	0	23	149	5					128	85	True	True	48	13119161194	04:43:28:254
RELAYNODE00A	4	0	CapacitiveType	-1.4	15	3	0	1331	31	129	5					128	85	True	True	48	13119164208	04:43:28:254
RELAYNODE00A	15	0	CapacitiveType	-22.5	15	3	1	1304	73	144	13					128	83	True	True	48	13119169520	04:43:28:254
RELAYNODE00A	10	0	CapacitiveType	-18	15	3	2	0	45	162	0					128	84	True	True	48	13119172903	04:43:28:254
RELAYNODE00A	4	0	CapacitiveType	-1.4	15	3	0	1331	31	130	7					128	85	True	True	48	13119175764	04:43:28:254
RELAYNODE00A	3	0	CapacitiveType	0.5	15	3	0	58	0	0	75					128	83	True	True	48	13119178584	04:43:28:254
RELAYNODE00A	13	0	CapacitiveType	-22.5	15	3	1	120	1	0	65					128	83	True	True	48	13119182624	04:43:28:254
RELAYNODE00A	6	0	CapacitiveType	-7.2	15	3	2	1296	1	140	6					128	84	True	True	48	13119185515	04:43:28:254
RELAYNODE00A	14	0	CapacitiveType	-22.5	15	3	1	20	29	197	8					128	83	True	True	48	13119190226	04:43:28:254
RELAYNODE00A	4	0	CapacitiveType	-1.4	15	3	1	1331	31	130	6					128	86	True	True	48	13119194191	04:43:28:254
RELAYNODE00A	2	0	CapacitiveType	3.6	15	3	2	48	59	140	1					128	85	True	True	48	13119197253	04:43:28:275
RELAYNODE00A	10	0	CapacitiveType	-17.4	15	3	0	1	45	162	1					128	83	True	True	48	13119200239	04:43:28:275
RELAYNODE00A	2	0	CapacitiveType	3.6	15	3	1	48	59	141	1					128	85	True	True	48	13119203825	04:43:28:275
RELAYNODE00A	15	0	CapacitiveType	-23.1	15	3	1	1305	72	143	13					128	83	True	True	48	13119207072	04:43:28:275
RELAYNODE00A	2	0	CapacitiveType	3	15	3	0	50	60	142	0					128	85	True	True	48	13119210864	04:43:28:275
RELAYNODE00A	4	0	CapacitiveType	-1.4	15	3	1	1331	29	130	5					128	85	True	True	48	13119214754	04:43:28:275
RELAYNODE00A	10	0	CapacitiveType	-18	15	3	0	1	46	161	2					128	83	True	True	48	13119217743	04:43:28:275
RELAYNODE00A	9	0	CapacitiveType	-14.2	15	3	2	1326	35	173	0					128	83	True	True	48	13119220585	04:43:28:275
RELAYNODE00A	2	0	CapacitiveType	3.6	15	3	1	49	60	140	0					128	85	True	True	48	13119223346	04:43:28:275
RELAYNODE00A	15	0	CapacitiveType	-21.8	15	3	0	1305	72	143	13					128	83	True	True	48	13119226817	04:43:28:275
RELAYNODE00A	2	0	CapacitiveType	3.6	15	3	0	49	60	141	0					128	86	True	True	48	13119231194	04:43:28:275
RELAYNODE00A	5	0	CapacitiveType	-5.3	15	3	3	0	0	150	32					128	84	True	True	48	13119234181	04:43:28:275
RELAYNODE00A	4	0	CapacitiveType	-2.1	15	3	1	1331	31	130	5					128	85	True	True	48	13119237422	04:43:28:275
RELAYNODE00A	1	0	CapacitiveType	8.1	15	3	2	1285	35	146	5					128	85	True	True	48	13119240722	04:43:28:275
RELAYNODE00A	3	0	CapacitiveType	0.5	15	3	1	58	0	0	74					128	82	True	True	48	13119243887	04:43:28:275
RELAYNODE00A	15	0	CapacitiveType	-21.8	15	3	0	1304	72	143	13					128	83	True	True	48	13119247380	04:43:28:275
RELAYNODE00A	6	0	CapacitiveType	-7.2	15	3	1	1296	0	140	6					128	84	True	True	48	13119251011	04:43:28:275
RELAYNODE00A	2	0	CapacitiveType	3.6	15	3	2	48	60	141	0					128	85	True	True	48	13119254590	04:43:28:275
RELAYNODE00A	4	0	CapacitiveType	-1.4	15	3	0	1331	30	130	7					128	85	True	True	48	13119257676	04:43:28:275
RELAYNODE00A	14	0	CapacitiveType	-23.1	15	3	2	21	31	197	9					128	83	True	True	48	13119263049	04:43:28:275
RELAYNODE00A	10	0	CapacitiveType	-18	15	3	1	3	45	162	1					128	83	True	True	48	13119266331	04:43:28:275
RELAYNODE00A	6	0	CapacitiveType	-7.2	15	3	0	1295	1	140	5					128	84	True	True	48	13119271037	04:43:28:275
RELAYNODE00A	4	0	CapacitiveType	-1.4	15	3	0	1331	30	129	7					128	85	True	True	48	13119274559	04:43:28:275
RELAYNODE00A	15	0	CapacitiveType	-22.5	15	3	0	1305	73	143	12					128	83	True	True	48	13119278950	04:43:28:275
RELAYNODE00A	14	0	CapacitiveType	-23.1	15	3	0	21	31	197	6					128	83	True	True	48	13119283080	04:43:28:275
RELAYNODE00A	9	0	CapacitiveType	-14.8	15	3	1	1326	35	174	1					128	83	True	True	48	13119286200	04:43:28:275
RELAYNODE00A	1	0	CapacitiveType	8.7	15	3	0	1285	34	145	5					128	85	True	True	48	13119291637	04:43:28:275
RELAYNODE00A	3	0	CapacitiveType	0.5	15	3	1	61	0	0	75					128	83	True	True	48	13119296175	04:43:28:275
RELAYNODE00A	1	0	CapacitiveType	8.7	15	3	0	1285	34	146	5					128	84	True	True	48	13119299920	04:43:28:275
RELAYNODE00A	2	0	CapacitiveType	4.3	15	3	3	49	59	142	1					128	85	True	True	48	13119302902	04:43:28:275
RELAYNODE00A	4	0	CapacitiveType	-1.4	15	3	1	1331	31	129	6					128	85	True	True	48	13119307327	04:43:28:275
RELAYNODE00A	1	0	CapacitiveType	8.1	15	3	1	1285	34	146	3					128	85	True	True	48	13119310161	04:43:28:275
RELAYNODE00A	7	0	CapacitiveType	-11	15	3	4	0	23	149	6					128	84	True	True	48	13119313049	04:43:28:275
RELAYNODE00A	8	0	CapacitiveType	-14.2	15	3	1	75	1	42	105					128	84	True	True	48	13119315950	04:43:28:275
RELAYNODE00A	2	0	CapacitiveType	3.6	15	3	0	49	60	140	1					128	85	True	True	48	13119320684	04:43:28:275
RELAYNODE00A	1	0	CapacitiveType	8.1	15	3	1	1285	36	146	3					128	85	True	True	48	13119323534	04:43:28:276
RELAYNODE00A	4	0	CapacitiveType	-1.4	15	3	0	1332	31	130	6					128	85	True	True	48	13119326357	04:43:28:276
RELAYNODE00A	7	0	CapacitiveType	-11	15	3	0	1	22	150	5					128	85	True	True	48	13119329858	04:43:28:276
RELAYNODE00A	14	0	CapacitiveType	-22.5	15	3	1	19	30	197	7					128	83	True	True	48	13119332617	04:43:28:276
RELAYNODE00A	1	0	CapacitiveType	8.1	15	3	0	1285	35	145	6					128	84	True	True	48	13119335635	04:43:28:276
RELAYNODE00A	11	0	CapacitiveType	-19.3	15	3	3	5	45	159	0					128	84	True	True	48	13119339343	04:43:28:276
RELAYNODE00A	15	0	CapacitiveType	-22.5	15	3	2	1305	72	143	14					128	83	True	True	48	13119344175	04:43:28:276
RELAYNODE00A	5	0	CapacitiveType	-6.5	15	3	2	0	0	150	31					128	84	True	True	48	13119347065	04:43:28:294
RELAYNODE00A	1	0	CapacitiveType	8.1	15	3	0	1286	35	146	6					128	85	True	True	48	13119350063	04:43:28:294
RELAYNODE00A	13	0	CapacitiveType	-21.8	15	3	3	120	0	0	65					128	84	True	True	48	13119354573	04:43:28:294
RELAYNODE00A	4	0	CapacitiveType	-1.4	15	3	1	1331	29	131	6					128	85	True	True	48	13119357690	04:43:28:294
RELAYNODE00A	2	0	CapacitiveType	3.6	15	3	2	49	59	140	0					128	85	True	True	48	13119363370	04:43:28:294
RELAYNODE00A	8	0	CapacitiveType	-14.2	15	3	2	75	0	42	104					128	85	True	True	48	13119366189	04:43:28:294
RELAYNODE00A	8	0	CapacitiveType	-14.2	15	3	0	74	1	43	104					128	85	True	True	48	13119369072	04:43:28:294
RELAYNODE00A	1	0	CapacitiveType	8.7	15	3	2	1285	35	146	5					128	84	True	True	48	13119372194	04:43:28:294
RELAYNODE00A	8	0	CapacitiveType	-14.2	15	3	0	75	0	42	103					128	85	True	True	48	13119377484	04:43:28:294
RELAYNODE00A	10	0	CapacitiveType	-17.4	15	3	2	1	45	161	2					128	83	True	True	48	13119381239	04:43:28:294
RELAYNODE00A	3	0	CapacitiveType	-0.2	15	3	2	61	0	1	75					128	83	True	True	48	13119383917	04:43:28:294
RELAYNODE00A	8	0	CapacitiveType	-14.2	15	3	0	74	1	43	105					128	85	True	True	48	13119386734	04:43:28:294
RELAYNODE00A	1	0	CapacitiveType	8.1	15	3	0	1285	35	146	3					128	84	True	True	48	13119390198	04:43:28:294
RELAYNODE00A	7	0	CapacitiveType	-11	15	3	2	0	21	149	6					128	84	True	True	48	13119393716	04:43:28:294
RELAYNODE00A	8	0	CapacitiveType	-14.2	15	3	0	75	1	43	104					128	85	True	True	48	13119396820	04:43:28:294
RELAYNODE00A	5	0	CapacitiveType	-5.3	15	3	1	0	0	150	31					128	84	True	True	48	13119401973	04:43:28:294
RELAYNODE00A	2	0	CapacitiveType	3.6	15	3	2	49	60	140	0					128	85	True	True	48	13119405385	04:43:28:294
RELAYNODE00A	6	0	CapacitiveType	-7.2	15	3	2	1296	0	140	5					128	83	True	True	48	13119408729	04:43:28:294
RELAYNODE00A	1	0	CapacitiveType	8.1	15	3	1	1285	36	145	5					128	84	True	True	48	13119412602	04:43:28:294
RELAYNODE00A	12	0	CapacitiveType	-21.2	15	3	3	1283	33	149	0					128	85	True	True	48	13119415462	04:43:28:294
RELAYNODE00A	1	0	CapacitiveType	8.1	15	3	0	1285	34	145	6					128	84	True	True	48	13119418653	04:43:28:294
RELAYNODE00A	8	0	CapacitiveType	-14.2	15	3	2	74	1	42	103					128	84	True	True	48	13119421564	04:43:28:294
RELAYNODE00A	11	0	CapacitiveType	-19.3	15	3	2	6	45	158	1					128	84	True	True	48	13119424526	04:43:28:294
RELAYNODE00A	4	0	CapacitiveType	-1.4	15	3	3	1331	31	129	5					128	85	True	True	48	13119427343	04:43:28:294
RELAYNODE00A	12	0	CapacitiveType	-20.5	15	3	0	1282	33	148	0					128	85	True	True	48	13119430994	04:43:28:294
RELAYNODE00A	8	0	CapacitiveType	-14.2	15	3	0	75	0	42	103					128	85	True	True	48	13119434436	04:43:28:294
RELAYNODE00A	12	0	CapacitiveType	-20.5	15	3	1	1282	32	148	0					128	85	True	True	48	13119437814	04:43:28:294
RELAYNODE00A	13	0	CapacitiveType	-21.8	15	3	2	120	0	1	66					128	83	True	True	48	13119440607	04:43:28:294
RELAYNODE00A	11	0	CapacitiveType	-19.3	15	3	0	7	45	158	0					128	84	True	True	48	13119443375	04:43:28:294
RELAYNODE00A	4	0	CapacitiveType	-1.4	15	3	0	1332	30	130	6					128	85	True	True	48	13119446140	04:43:28:294
RELAYNODE00A	12	0	CapacitiveType	-21.2	15	3	1	1282	32	148	0					128	85	True	True	48	13119448881	04:43:28:294
RELAYNODE00A	9	0	CapacitiveType	-14.8	15	3	3	1326	35	174	0					128	84	True	True	48	13119451647	04:43:28:294
RELAYNODE00A	12	0	CapacitiveType	-21.2	15	3	0	1282	31	148	0					128	85	True	True	48	13119455329	04:43:28:294
RELAYNODE00A	4	0	CapacitiveType	-1.4	15	3	0	1332	30	129	5					128	86	True	True	48	13119458197	04:43:28:294
RELAYNODE00A	14	0	CapacitiveType	-22.5	15	3	2	19	29	197	8					128	83	True	True	48	13119460989	04:43:28:294
RELAYNODE00A	7	0	CapacitiveType	-11.6	15	3	2	0	23	149	7					128	85	True	True	48	13119463969	04:43:28:294
RELAYNODE00A	12	0	CapacitiveType	-20.5	15	3	1	1282	32	148	0					128	85	True	True	48	13119467982	04:43:28:294
RELAYNODE00A	4	0	CapacitiveType	-1.4	15	3	0	1332	31	130	6					128	85	True	True	48	13119471093	04:43:28:294
RELAYNODE00A	15	0	CapacitiveType	-22.5	15	3	3	1306	72	143	13					128	83	True	True	48	13119474896	04:43:28:294
RELAYNODE00A	1	0	CapacitiveType	8.1	15	3	3	1285	35	146	5					128	84	True	True	48	13119478688	04:43:28:294
RELAYNODE00A	12	0	CapacitiveType	-20.5	15	3	1	1283	32	149	0					128	85	True	True	48	13119482753	04:43:28:294
RELAYNODE00A	10	0	CapacitiveType	-18	15	3	2	0	44	162	0					128	83	True	True	48	13119487063	04:43:28:294
RELAYNODE00A	15	0	CapacitiveType	-23.1	15	3	0	1306	72	144	13					128	83	True	True	48	13119490298	04:43:28:294
RELAYNODE00A	2	0	CapacitiveType	3.6	15	3	3	48	60	140	0					128	85	True	True	48	13119493173	04:43:28:294
RELAYNODE00A	8	0	CapacitiveType	-14.2	15	3	3	75	1	42	104					128	85	True	True	48	13119498574	04:43:28:294
RELAYNODE00A	4	0	CapacitiveType	-1.4	15	3	1	1331	32	129	5					128	85	True	True	48	13119501756	04:43:28:294
RELAYNODE00A	13	0	CapacitiveType	-21.8	15	3	1	120	0	0	65					128	83	True	True	48	13119504777	04:43:28:294
RELAYNODE00A	10	0	CapacitiveType	-17.4	15	3	0	0	46	161	0					128	83	True	True	48	13119509884	04:43:28:294
RELAYNODE00A	5	0	CapacitiveType	-5.9	15	3	2	0	0	150	33					128	84	True	True	48	13119513911	04:43:28:294
RELAYNODE00A	14	0	CapacitiveType	-23.1	15	3	1	20	30	196	8					128	83	True	True	48	13119517006	04:43:28:294
RELAYNODE00A	8	0	CapacitiveType	-14.2	15	3	0	74	0	42	103					128	85	True	True	48	13119520334	04:43:28:294
RELAYNODE00A	13	0	CapacitiveType	-21.8	15	3	0	119	0	1	65					128	83	True	True	48	13119523969	04:43:28:294
RELAYNODE00A	9	0	CapacitiveType	-14.8	15	3	1	1326	34	175	0					128	84	True	True	48	13119527346	04:43:28:294
RELAYNODE00A	1	0	CapacitiveType	8.1	15	3	2	1286	34	145	4					128	84	True	True	48	13119530954	04:43:28:294
RELAYNODE00A	4	0	CapacitiveType	-1.4	15	3	1	1332	31	130	6					128	85	True	True	48	13119534481	04:43:28:294
RELAYNODE00A	8	0	CapacitiveType	-14.2	15	3	0	75	0	42	104					128	85	True	True	48	13119537942	04:43:28:294
RELAYNODE00A	14	0	CapacitiveType	-22.5	15	3	0	21	31	198	8					128	83	True	True	48	13119542039	04:43:28:294
RELAYNODE00A	12	0	CapacitiveType	-20.5	15	3	3	1282	32	148	0					128	85	True	True	48	13119545549	04:43:28:294
RELAYNODE00A	2	0	CapacitiveType	3.6	15	3	2	48	59	140	0					128	85	True	True	48	13119548538	04:43:28:294
RELAYNODE00A	10	0	CapacitiveType	-18	15	3	0	2	45	162	2					128	84	True	True	48	13119551230	04:43:28:294
RELAYNODE00A	5	0	CapacitiveType	-5.9	15	3	0	0	0	150	31					128	83	True	True	48	13119555418	04:43:28:294
RELAYNODE00A	15	0	CapacitiveType	-23.1	15	3	2	1305	72	143	13					128	83	True	True	48	13119559327	04:43:28:294
RELAYNODE00A	12	0	CapacitiveType	-20.5	15	3	0	1282	32	149	0					128	85	True	True	48	13119563505	04:43:28:294
RELAYNODE00A	3	0	CapacitiveType	0.5	15	3	3	59	0	1	74					128	82	True	True	48	13119566335	04:43:28:314
RELAYNODE00A	4	0	CapacitiveType	-2.1	15	3	1	1331	31	129	7					128	85	True	True	48	13119569353	04:43:28:314
RELAYNODE00A	8	0	CapacitiveType	-14.8	15	3	1	74	0	43	104					128	84	True	True	48	13119573741	04:43:28:314
RELAYNODE00A	12	0	CapacitiveType	-20.5	15	3	0	1283	33	149	0					128	85	True	True	48	13119576844	04:43:28:314
RELAYNODE00A	11	0	CapacitiveType	-19.3	15	3	3	5	46	159	1					128	84	True	True	48	13119582430	04:43:28:314
RELAYNODE00A	1	0	CapacitiveType	8.1	15	3	2	1286	35	145	4					128	84	True	True	48	13119586223	04:43:28:314
RELAYNODE00A	15	0	CapacitiveType	-23.1	15	3	0	1305	72	144	13					128	83	True	True	48	13119590732	04:43:28:314
RELAYNODE00A	8	0	CapacitiveType	-14.2	15	3	0	74	0	42	104					128	85	True	True	48	13119593509	04:43:28:314
RELAYNODE00A	4	0	CapacitiveType	-2.1	15	3	0	1332	30	129	7					128	85	True	True	48	13119596368	04:43:28:314
RELAYNODE00A	1	0	CapacitiveType	8.1	15	3	0	1285	35	145	4					128	85	True	True	48	13119599582	04:43:28:314
RELAYNODE00A	8	0	CapacitiveType	-14.2	15	3	0	74	0	43	103					128	85	True	True	48	13119602589	04:43:28:314
RELAYNODE00A	9	0	CapacitiveType	-14.8	15	3	1	1327	35	173	0					128	83	True	True	48	13119606226	04:43:28:314
RELAYNODE00A	13	0	CapacitiveType	-21.8	15	3	2	120	0	0	65					128	83	True	True	48	13119609147	04:43:28:314
RELAYNODE00A	10	0	CapacitiveType	-17.4	15	3	1	0	45	161	2					128	83	True	True	48	13119612023	04:43:28:314
RELAYNODE00A	12	0	CapacitiveType	-20.5	15	3	2	1283	32	149	1					128	84	True	True	48	13119616386	04:43:28:314
RELAYNODE00A	11	0	CapacitiveType	-19.9	15	3	0	7	46	158	1					128	84	True	True	48	13119619979	04:43:28:314
RELAYNODE00A	15	0	CapacitiveType	-22.5	15	3	0	1305	72	141	13					128	82	True	True	48	13119623422	04:43:28:314
RELAYNODE00A	3	0	CapacitiveType	0.5	15	3	1	60	1	1	75					128	83	True	True	48	13119628974	04:43:28:314
RELAYNODE00A	12	0	CapacitiveType	-21.2	15	3	0	1282	31	147	1					128	84	True	True	48	13119632022	04:43:28:314
RELAYNODE00A	4	0	CapacitiveType	-1.4	15	3	1	1331	29	130	7					128	85	True	True	48	13119634961	04:43:28:314
RELAYNODE00A	10	0	CapacitiveType	-18.6	15	3	0	1	46	162	2					128	83	True	True	48	13119637768	04:43:28:314
RELAYNODE00A	11	0	CapacitiveType	-19.3	15	3	0	5	46	158	0					128	84	True	True	48	13119642737	04:43:28:314
RELAYNODE00A	8	0	CapacitiveType	-13.5	15	3	2	75	0	42	103					128	85	True	True	48	13119646982	04:43:28:314
RELAYNODE00A	2	0	CapacitiveType	3.6	15	3	3	49	59	141	0					128	86	True	True	48	13119650696	04:43:28:314
RELAYNODE00A	4	0	CapacitiveType	-2.1	15	3	0	1331	31	129	3					128	85	True	True	48	13119654342	04:43:28:314
RELAYNODE00A	15	0	CapacitiveType	-22.5	15	3	0	1305	72	144	12					128	83	True	True	48	13119657397	04:43:28:314
RELAYNODE00A	12	0	CapacitiveType	-20.5	15	3	1	1282	32	147	0					128	85	True	True	48	13119662755	04:43:28:314
RELAYNODE00A	8	0	CapacitiveType	-13.5	15	3	0	75	1	43	104					128	85	True	True	48	13119666062	04:43:28:314
RELAYNODE00A	14	0	CapacitiveType	-22.5	15	3	2	21	32	197	7					128	84	True	True	48	13119669829	04:43:28:314
RELAYNODE00A	2	0	CapacitiveType	3.6	15	3	0	49	60	141	0					128	85	True	True	48	13119673298	04:43:28:314
RELAYNODE00A	5	0	CapacitiveType	-5.3	15	3	2	1	1	150	32					128	83	True	True	48	13119676177	04:43:28:314
RELAYNODE00A	12	0	CapacitiveType	-20.5	15	3	0	1282	31	149	1					128	85	True	True	48	13119680391	04:43:28:314
RELAYNODE00A	1	0	CapacitiveType	8.7	15	3	3	1285	35	145	4					128	85	True	True	48	13119683461	04:43:28:314
RELAYNODE00A	8	0	CapacitiveType	-14.2	15	3	0	75	0	43	103					128	84	True	True	48	13119686457	04:43:28:314
RELAYNODE00A	7	0	CapacitiveType	-11	15	3	4	0	23	150	7					128	84	True	True	48	13119690466	04:43:28:314
RELAYNODE00A	3	0	CapacitiveType	0.5	15	3	1	60	0	0	74					128	82	True	True	48	13119693646	04:43:28:314
RELAYNODE00A	2	0	CapacitiveType	3.6	15	3	0	48	60	140	0					128	85	True	True	48	13119696742	04:43:28:314
RELAYNODE00A	1	0	CapacitiveType	8.1	15	3	0	1286	35	146	5					128	84	True	True	48	13119699760	04:43:28:314
RELAYNODE00A	12	0	CapacitiveType	-20.5	15	3	0	1282	32	148	0					128	85	True	True	48	13119706550	04:43:28:314
RELAYNODE00A	6	0	CapacitiveType	-7.2	15	3	3	1296	0	140	6					128	84	True	True	48	13119710177	04:43:28:314
RELAYNODE00A	7	0	CapacitiveType	-11.6	15	3	0	0	23	149	7					128	84	True	True	48	13119714881	04:43:28:314
RELAYNODE00A	4	0	CapacitiveType	-1.4	15	3	2	1331	31	131	7					128	85	True	True	48	13119718535	04:43:28:314
RELAYNODE00A	5	0	CapacitiveType	-5.9	15	3	0	0	0	150	31					128	83	True	True	48	13119721513	04:43:28:314
RELAYNODE00A	8	0	CapacitiveType	-14.2	15	3	1	75	0	43	104					128	85	True	True	48	13119724967	04:43:28:314
RELAYNODE00A	11	0	CapacitiveType	-19.9	15	3	2	6	45	159	0					128	84	True	True	48	13119732311	04:43:28:314
RELAYNODE00A	6	0	CapacitiveType	-7.2	15	3	0	1296	0	140	5					128	84	True	True	48	13119736122	04:43:28:334
RELAYNODE00A	8	0	CapacitiveType	-14.2	15	3	0	74	0	41	104					128	84	True	True	48	13119739810	04:43:28:334
RELAYNODE00A	2	0	CapacitiveType	3.6	15	3	1	49	60	141	0					128	85	True	True	48	13119743992	04:43:28:334
RELAYNODE00A	5	0	CapacitiveType	-5.3	15	3	0	0	0	150	32					128	83	True	True	48	13119747801	04:43:28:334
RELAYNODE00A	14	0	CapacitiveType	-23.1	15	3	1	19	30	197	6					128	83	True	True	48	13119750991	04:43:28:334
RELAYNODE00A	7	0	CapacitiveType	-11	15	3	0	0	22	149	6					128	84	True	True	48	13119753973	04:43:28:334
RELAYNODE00A	1	0	CapacitiveType	8.1	15	3	2	1286	34	146	5					128	85	True	True	48	13119756814	04:43:28:334
RELAYNODE00A	3	0	CapacitiveType	1.1	15	3	1	58	0	1	75					128	83	True	True	48	13119760372	04:43:28:334
RELAYNODE00A	9	0	CapacitiveType	-14.8	15	3	2	1326	35	173	0					128	84	True	True	48	13119763405	04:43:28:334
RELAYNODE00A	12	0	CapacitiveType	-20.5	15	3	2	1283	31	148	1					128	85	True	True	48	13119767623	04:43:28:334
RELAYNODE00A	2	0	CapacitiveType	3.6	15	3	0	49	60	140	0					128	85	True	True	48	13119770429	04:43:28:334
RELAYNODE00A	8	0	CapacitiveType	-14.2	15	3	1	75	0	42	104					128	85	True	True	48	13119773584	04:43:28:334
RELAYNODE00A	10	0	CapacitiveType	-18	15	3	2	1	46	162	2					128	84	True	True	48	13119778514	04:43:28:334
RELAYNODE00A	6	0	CapacitiveType	-7.2	15	3	0	1295	1	140	5					128	84	True	True	48	13119783044	04:43:28:334
RELAYNODE00A	1	0	CapacitiveType	8.1	15	3	0	1286	35	146	6					128	84	True	True	48	13119785943	04:43:28:334
RELAYNODE00A	12	0	CapacitiveType	-20.5	15	3	0	1282	31	148	0					128	84	True	True	48	13119788721	04:43:28:334
RELAYNODE00A	11	0	CapacitiveType	-19.3	15	3	1	5	46	159	0					128	84	True	True	48	13119791611	04:43:28:334
RELAYNODE00A	5	0	CapacitiveType	-5.3	15	3	0	0	1	150	32					128	83	True	True	48	13119795426	04:43:28:334
RELAYNODE00A	2	0	CapacitiveType	3.6	15	3	0	49	60	141	0					128	86	True	True	48	13119798228	04:43:28:334
RELAYNODE00A	1	0	CapacitiveType	8.1	15	3	0	1285	35	146	5					128	85	True	True	48	13119805542	04:43:28:334
RELAYNODE00A	7	0	CapacitiveType	-11.6	15	3	1	1	22	148	6					128	84	True	True	48	13119808670	04:43:28:334
RELAYNODE00A	4	0	CapacitiveType	-2.1	15	3	2	1331	30	130	7					128	85	True	True	48	13119811955	04:43:28:334
RELAYNODE00A	2	0	CapacitiveType	3.6	15	3	0	49	60	140	0					128	86	True	True	48	13119814773	04:43:28:334
RELAYNODE00A	11	0	CapacitiveType	-19.9	15	3	0	7	45	158	0					128	84	True	True	48	13119817796	04:43:28:334
RELAYNODE00A	5	0	CapacitiveType	-5.9	15	3	0	0	1	150	32					128	83	True	True	48	13119823504	04:43:28:334
RELAYNODE00A	10	0	CapacitiveType	-18	15	3	0	0	45	161	1					128	83	True	True	48	13119826569	04:43:28:334
RELAYNODE00A	6	0	CapacitiveType	-7.2	15	3	0	1295	0	140	4					128	84	True	True	48	13119831263	04:43:28:334
RELAYNODE00A	14	0	CapacitiveType	-23.1	15	3	1	21	32	197	5					128	83	True	True	48	13119835327	04:43:28:334
RELAYNODE00A	12	0	CapacitiveType	-20.5	15	3	1	1283	30	149	1					128	85	True	True	48	13119838476	04:43:28:334
RELAYNODE00A	13	0	CapacitiveType	-21.8	15	3	3	120	0	1	65					128	83	True	True	48	13119843055	04:43:28:334
RELAYNODE00A	15	0	CapacitiveType	-22.5	15	3	3	1305	72	144	13					128	83	True	True	48	13119848012	04:43:28:334
RELAYNODE00A	12	0	CapacitiveType	-20.5	15	3	0	1282	31	148	0					128	85	True	True	48	13119850873	04:43:28:334
RELAYNODE00A	10	0	CapacitiveType	-17.4	15	3	0	0	45	161	1					128	84	True	True	48	13119855875	04:43:28:334
RELAYNODE00A	1	0	CapacitiveType	8.1	15	3	1	1285	35	146	5					128	85	True	True	48	13119859485	04:43:28:334
RELAYNODE00A	11	0	CapacitiveType	-19.9	15	3	0	5	46	158	1					128	84	True	True	48	13119862483	04:43:28:334
RELAYNODE00A	7	0	CapacitiveType	-11.6	15	3	1	1	23	150	5					128	85	True	True	48	13119865478	04:43:28:334
RELAYNODE00A	3	0	CapacitiveType	0.5	15	3	2	60	1	0	75					128	83	True	True	48	13119870013	04:43:28:334
RELAYNODE00A	5	0	CapacitiveType	-5.3	15	3	0	1	0	150	32					128	83	True	True	48	13119873376	04:43:28:334
RELAYNODE00A	6	0	CapacitiveType	-7.2	15	3	0	1296	0	140	6					128	84	True	True	48	13119880768	04:43:28:334
RELAYNODE00A	2	0	CapacitiveType	3.6	15	3	2	49	60	140	0					128	86	True	True	48	13119883839	04:43:28:334
RELAYNODE00A	4	0	CapacitiveType	-1.4	15	3	2	1331	30	131	5					128	85	True	True	48	13119887098	04:43:28:334
RELAYNODE00A	11	0	CapacitiveType	-19.9	15	3	0	4	46	159	0					128	83	True	True	48	13119890470	04:43:28:334
RELAYNODE00A	12	0	CapacitiveType	-20.5	15	3	1	1282	32	148	1					128	85	True	True	48	13119894309	04:43:28:334
RELAYNODE00A	7	0	CapacitiveType	-11	15	3	0	1	22	149	6					128	84	True	True	48	13119898313	04:43:28:334
RELAYNODE00A	2	0	CapacitiveType	3.6	15	3	0	49	60	140	0					128	85	True	True	48	13119902715	04:43:28:334
RELAYNODE00A	10	0	CapacitiveType	-17.4	15	3	0	1	45	162	1					128	83	True	True	48	13119906198	04:43:28:334
RELAYNODE00A	6	0	CapacitiveType	-7.2	15	3	0	1295	0	140	4					128	84	True	True	48	13119910487	04:43:28:334
RELAYNODE00A	8	0	CapacitiveType	-14.2	15	3	3	74	1	41	104					128	85	True	True	48	13119914223	04:43:28:334
RELAYNODE00A	7	0	CapacitiveType	-11	15	3	0	0	22	150	6					128	84	True	True	48	13119917041	04:43:28:334
RELAYNODE00A	3	0	CapacitiveType	0.5	15	3	0	60	0	0	74					128	82	True	True	48	13119920813	04:43:28:334
RELAYNODE00A	13	0	CapacitiveType	-21.8	15	3	1	119	0	1	65					128	84	True	True	48	13119924346	04:43:28:334
RELAYNODE00A	1	0	CapacitiveType	8.1	15	3	2	1286	34	146	4					128	85	True	True	48	13119928754	04:43:28:334
RELAYNODE00A	8	0	CapacitiveType	-14.2	15	3	0	73	0	43	104					128	85	True	True	48	13119933800	04:43:28:334
RELAYNODE00A	7	0	CapacitiveType	-11	15	3	0	0	22	149	6					128	84	True	True	48	13119936603	04:43:28:334
RELAYNODE00A	12	0	CapacitiveType	-20.5	15	3	1	1282	32	149	0					128	85	True	True	48	13119941006	04:43:28:334
RELAYNODE00A	5	0	CapacitiveType	-5.3	15	3	1	0	1	150	32					128	84	True	True	48	13119945980	04:43:28:334
RELAYNODE00A	13	0	CapacitiveType	-21.8	15	3	0	120	1	0	65					128	84	True	True	48	13119949808	04:43:28:334
RELAYNODE00A	4	0	CapacitiveType	-1.4	15	3	1	1331	31	129	6					128	85	True	True	48	13119952928	04:43:28:334
RELAYNODE00A	11	0	CapacitiveType	-19.3	15	3	1	8	46	157	1					128	84	True	True	48	13119955735	04:43:28:334
RELAYNODE00A	14	0	CapacitiveType	-22.5	15	3	2	21	30	197	6					128	83	True	True	48	13119961783	04:43:28:334
RELAYNODE00A	8	0	CapacitiveType	-14.2	15	3	0	74	0	43	104					128	85	True	True	48	13119965879	04:43:28:334
RELAYNODE00A	9	0	CapacitiveType	-14.2	15	3	3	1326	35	173	0					128	83	True	True	48	13119972229	04:43:28:334
RELAYNODE00A	13	0	CapacitiveType	-21.8	15	3	0	119	1	1	66					128	84	True	True	48	13119976096	04:43:28:354
RELAYNODE00A	4	0	CapacitiveType	-1.4	15	3	0	1331	30	130	6					128	85	True	True	48	13119979208	04:43:28:354
RELAYNODE00A	6	0	CapacitiveType	-7.2	15	3	1	1296	0	140	5					128	84	True	True	48	13119983678	04:43:28:354
RELAYNODE00A	8	0	CapacitiveType	-14.2	15	3	0	75	0	44	104					128	84	True	True	48	13119987300	04:43:28:354
RELAYNODE00A	15	0	CapacitiveType	-23.1	15	3	2	1305	72	142	12					128	83	True	True	48	13119990182	04:43:28:354
RELAYNODE00A	14	0	CapacitiveType	-23.1	15	3	0	19	30	197	7					128	84	True	True	48	13119993577	04:43:28:354
RELAYNODE00A	5	0	CapacitiveType	-5.9	15	3	0	1	0	150	31					128	83	True	True	48	13119998753	04:43:28:354
RELAYNODE00A	12	0	CapacitiveType	-20.5	15	3	2	1283	30	148	1					128	85	True	True	48	13120002534	04:43:28:354
RELAYNODE00A	4	0	CapacitiveType	-1.4	15	3	0	1331	30	130	8					128	85	True	True	48	13120006328	04:43:28:354
RELAYNODE00A	8	0	CapacitiveType	-14.2	15	3	0	74	0	44	105					128	85	True	True	48	13120009558	04:43:28:354
RELAYNODE00A	15	0	CapacitiveType	-22.5	15	3	0	1306	71	144	13					128	83	True	True	48	13120015202	04:43:28:354
RELAYNODE00A	12	0	CapacitiveType	-21.2	15	3	0	1282	32	148	0					128	85	True	True	48	13120019874	04:43:28:354
RELAYNODE00A	13	0	CapacitiveType	-21.2	15	3	0	120	0	0	66					128	84	True	True	48	13120023028	04:43:28:354
RELAYNODE00A	14	0	CapacitiveType	-23.1	15	3	0	19	29	197	7					128	83	True	True	48	13120026201	04:43:28:354
RELAYNODE00A	1	0	CapacitiveType	8.1	15	3	2	1286	34	146	5					128	84	True	True	48	13120028982	04:43:28:354
RELAYNODE00A	8	0	CapacitiveType	-14.2	15	3	0	75	0	43	104					128	85	True	True	48	13120032641	04:43:28:354
RELAYNODE00A	2	0	CapacitiveType	3.6	15	3	3	49	60	142	0					128	86	True	True	48	13120036077	04:43:28:354
RELAYNODE00A	15	0	CapacitiveType	-22.5	15	3	0	1304	72	144	12					128	83	True	True	48	13120041040	04:43:28:354
RELAYNODE00A	9	0	CapacitiveType	-14.8	15	3	1	1326	34	175	0					128	84	True	True	48	13120045673	04:43:28:354
RELAYNODE00A	14	0	CapacitiveType	-23.1	15	3	0	20	32	197	9					128	83	True	True	48	13120048999	04:43:28:354
RELAYNODE00A	4	0	CapacitiveType	-1.4	15	3	1	1331	30	130	6					128	85	True	True	48	13120052394	04:43:28:354
RELAYNODE00A	8	0	CapacitiveType	-14.2	15	3	0	75	0	44	104					128	84	True	True	48	13120056562	04:43:28:354
RELAYNODE00A	11	0	CapacitiveType	-19.3	15	3	2	8	45	159	1					128	84	True	True	48	13120061128	04:43:28:354
RELAYNODE00A	1	0	CapacitiveType	8.1	15	3	0	1285	35	146	5					128	85	True	True	48	13120067534	04:43:28:354
RELAYNODE00A	7	0	CapacitiveType	-11	15	3	2	0	22	149	4					128	84	True	True	48	13120070445	04:43:28:354
RELAYNODE00A	12	0	CapacitiveType	-21.2	15	3	1	1283	31	148	0					128	84	True	True	48	13120074933	04:43:28:354
RELAYNODE00A	9	0	CapacitiveType	-14.2	15	3	0	1326	36	173	0					128	84	True	True	48	13120078333	04:43:28:354
RELAYNODE00A	8	0	CapacitiveType	-14.2	15	3	0	75	0	43	104					128	85	True	True	48	13120081319	04:43:28:354
RELAYNODE00A	10	0	CapacitiveType	-18	15	3	2	2	45	161	2					128	83	True	True	48	13120084176	04:43:28:354
RELAYNODE00A	2	0	CapacitiveType	3.6	15	3	1	49	60	140	0					128	85	True	True	48	13120088224	04:43:28:354
RELAYNODE00A	13	0	CapacitiveType	-22.5	15	3	1	121	0	0	66					128	84	True	True	48	13120091555	04:43:28:354
RELAYNODE00A	12	0	CapacitiveType	-20.5	15	3	0	1282	32	149	0					128	85	True	True	48	13120094411	04:43:28:354
RELAYNODE00A	5	0	CapacitiveType	-5.3	15	3	1	0	1	150	31					128	84	True	True	48	13120097406	04:43:28:354
RELAYNODE00A	4	0	CapacitiveType	-1.4	15	3	1	1331	31	129	6					128	85	True	True	48	13120100587	04:43:28:354
RELAYNODE00A	15	0	CapacitiveType	-21.8	15	3	1	1306	72	144	14					128	83	True	True	48	13120104046	04:43:28:354
RELAYNODE00A	8	0	CapacitiveType	-14.8	15	3	0	74	1	43	104					128	84	True	True	48	13120106914	04:43:28:354
RELAYNODE00A	7	0	CapacitiveType	-11	15	3	0	1	21	150	6					128	84	True	True	48	13120109780	04:43:28:354
RELAYNODE00A	14	0	CapacitiveType	-22.5	15	3	1	21	31	197	7					128	84	True	True	48	13120113461	04:43:28:354
RELAYNODE00A	10	0	CapacitiveType	-18	15	3	0	1	46	160	3					128	84	True	True	48	13120117206	04:43:28:354
RELAYNODE00A	13	0	CapacitiveType	-21.8	15	3	0	121	0	1	66					128	83	True	True	48	13120120790	04:43:28:354
RELAYNODE00A	3	0	CapacitiveType	-0.2	15	3	3	60	0	0	75					128	83	True	True	48	13120125088	04:43:28:354
RELAYNODE00A	5	0	CapacitiveType	-5.9	15	3	0	0	0	150	32					128	84	True	True	48	13120130685	04:43:28:354
RELAYNODE00A	4	0	CapacitiveType	-2.1	15	3	0	1331	29	129	6					128	85	True	True	48	13120135351	04:43:28:354
RELAYNODE00A	14	0	CapacitiveType	-23.7	15	3	0	20	31	198	7					128	83	True	True	48	13120138202	04:43:28:354
RELAYNODE00A	2	0	CapacitiveType	3.6	15	3	1	48	60	141	0					128	85	True	True	48	13120142490	04:43:28:354
RELAYNODE00A	6	0	CapacitiveType	-7.8	15	3	2	1295	1	140	6					128	84	True	True	48	13120147983	04:43:28:354
RELAYNODE00A	13	0	CapacitiveType	-21.8	15	3	0	120	0	0	64					128	83	True	True	48	13120150850	04:43:28:354
RELAYNODE00A	12	0	CapacitiveType	-20.5	15	3	1	1283	31	149	0					128	85	True	True	48	13120153980	04:43:28:354
RELAYNODE00A	3	0	CapacitiveType	0.5	15	3	0	60	0	0	75					128	83	True	True	48	13120158105	04:43:28:354
RELAYNODE00A	8	0	CapacitiveType	-14.2	15	3	1	75	0	43	104					128	85	True	True	48	13120161791	04:43:28:354
RELAYNODE00A	5	0	CapacitiveType	-5.9	15	3	0	1	1	150	31					128	83	True	True	48	13120164785	04:43:28:354
RELAYNODE00A	7	0	CapacitiveType	-11	15	3	1	0	23	149	5					128	84	True	True	48	13120167896	04:43:28:354
RELAYNODE00A	11	0	CapacitiveType	-19.9	15	3	2	7	45	158	0					128	83	True	True	48	13120171110	04:43:28:354
RELAYNODE00A	12	0	CapacitiveType	-20.5	15	3	0	1282	31	148	1					128	85	True	True	48	13120175617	04:43:28:354
RELAYNODE00A	8	0	CapacitiveType	-14.8	15	3	0	75	1	42	104					128	85	True	True	48	13120178699	04:43:28:354
RELAYNODE00A	6	0	CapacitiveType	-7.8	15	3	0	1296	0	140	4					128	84	True	True	48	13120181436	04:43:28:354
RELAYNODE00A	14	0	CapacitiveType	-23.1	15	3	0	21	30	197	9					128	84	True	True	48	13120184734	04:43:28:354
RELAYNODE00A	15	0	CapacitiveType	-22.5	15	3	1	1304	73	143	14					128	83	True	True	48	13120187988	04:43:28:354
RELAYNODE00A	3	0	CapacitiveType	0.5	15	3	0	60	1	1	75					128	82	True	True	48	13120191947	04:43:28:354
RELAYNODE00A	10	0	CapacitiveType	-18.6	15	3	1	0	44	161	2					128	83	True	True	48	13120195044	04:43:28:354
RELAYNODE00A	12	0	CapacitiveType	-20.5	15	3	0	1282	32	149	0					128	85	True	True	48	13120198081	04:43:28:354
RELAYNODE00A	13	0	CapacitiveType	-21.8	15	3	0	120	0	0	66					128	83	True	True	48	13120202653	04:43:28:354
RELAYNODE00A	1	0	CapacitiveType	8.1	15	3	2	1286	35	146	6					128	85	True	True	48	13120208916	04:43:28:354
RELAYNODE00A	2	0	CapacitiveType	3.6	15	3	1	48	59	141	1					128	85	True	True	48	13120215217	04:43:28:354
RELAYNODE00A	4	0	CapacitiveType	-1.4	15	3	2	1331	30	130	5					128	85	True	True	48	13120219488	04:43:28:354
RELAYNODE00A	5	0	CapacitiveType	-5.9	15	3	0	0	1	151	32					128	83	True	True	48	13120222708	04:43:28:354
RELAYNODE00A	3	0	CapacitiveType	0.5	15	3	0	60	0	0	74					128	83	True	True	48	13120226605	04:43:28:375
RELAYNODE00A	10	0	CapacitiveType	-18	15	3	0	1	46	163	1					128	83	True	True	48	13120230019	04:43:28:375
RELAYNODE00A	13	0	CapacitiveType	-21.8	15	3	0	120	0	0	66					128	84	True	True	48	13120234523	04:43:28:375
RELAYNODE00A	8	0	CapacitiveType	-14.2	15	3	1	75	0	43	104					128	84	True	True	48	13120238100	04:43:28:375
RELAYNODE00A	4	0	CapacitiveType	-2.1	15	3	0	1331	31	130	6					128	85	True	True	48	13120241367	04:43:28:375
RELAYNODE00A	11	0	CapacitiveType	-19.9	15	3	1	8	45	157	1					128	84	True	True	48	13120244520	04:43:28:375
RELAYNODE00A	12	0	CapacitiveType	-20.5	15	3	1	1283	31	148	0					128	85	True	True	48	13120249296	04:43:28:375
RELAYNODE00A	1	0	CapacitiveType	8.1	15	3	0	1286	34	145	6					128	85	True	True	48	13120252312	04:43:28:375
RELAYNODE00A	10	0	CapacitiveType	-18	15	3	0	0	44	161	2					128	84	True	True	48	13120255162	04:43:28:375
RELAYNODE00A	5	0	CapacitiveType	-5.9	15	3	0	1	1	150	31					128	83	True	True	48	13120258619	04:43:28:375
RELAYNODE00A	6	0	CapacitiveType	-7.2	15	3	1	1296	1	141	5					128	84	True	True	48	13120261811	04:43:28:375
RELAYNODE00A	9	0	CapacitiveType	-14.8	15	3	2	1326	35	174	0					128	84	True	True	48	13120265697	04:43:28:375
RELAYNODE00A	1	0	CapacitiveType	8.1	15	3	0	1286	36	146	3					128	85	True	True	48	13120270568	04:43:28:375
RELAYNODE00A	12	0	CapacitiveType	-21.2	15	3	0	1282	31	149	1					128	85	True	True	48	13120273750	04:43:28:375
RELAYNODE00A	4	0	CapacitiveType	-1.4	15	3	0	1331	30	130	8					128	85	True	True	48	13120280735	04:43:28:375
RELAYNODE00A	5	0	CapacitiveType	-5.3	15	3	0	1	0	150	33					128	83	True	True	48	13120284689	04:43:28:375
RELAYNODE00A	11	0	CapacitiveType	-19.3	15	3	0	6	45	159	0					128	84	True	True	48	13120288474	04:43:28:375
RELAYNODE00A	15	0	CapacitiveType	-22.5	15	3	2	1304	72	144	14					128	83	True	True	48	13120294731	04:43:28:375
RELAYNODE00A	12	0	CapacitiveType	-20.5	15	3	0	1282	32	149	0					128	84	True	True	48	13120299039	04:43:28:376
RELAYNODE00A	10	0	CapacitiveType	-17.4	15	3	0	0	45	161	1					128	83	True	True	48	13120303820	04:43:28:376
RELAYNODE00A	3	0	CapacitiveType	0.5	15	3	1	60	0	0	74					128	82	True	True	48	13120308193	04:43:28:376
RELAYNODE00A	5	0	CapacitiveType	-5.3	15	3	0	0	0	150	31					128	83	True	True	48	13120311581	04:43:28:376
RELAYNODE00A	8	0	CapacitiveType	-14.2	15	3	2	75	1	42	103					128	85	True	True	48	13120315573	04:43:28:376
RELAYNODE00A	14	0	CapacitiveType	-22.5	15	3	2	20	31	197	7					128	83	True	True	48	13120319228	04:43:28:376
RELAYNODE00A	9	0	CapacitiveType	-14.8	15	3	0	1326	35	174	0					128	84	True	True	48	13120323858	04:43:28:376
RELAYNODE00A	10	0	CapacitiveType	-18	15	3	0	0	44	161	1					128	83	True	True	48	13120330762	04:43:28:376
RELAYNODE00A	11	0	CapacitiveType	-19.3	15	3	0	7	47	158	0					128	84	True	True	48	13120333727	04:43:28:376
RELAYNODE00A	1	0	CapacitiveType	8.1	15	3	1	1286	35	147	6					128	85	True	True	48	13120337445	04:43:28:376
RELAYNODE00A	2	0	CapacitiveType	3.6	15	3	2	50	59	141	0					128	86	True	True	48	13120343137	04:43:28:376
RELAYNODE00A	14	0	CapacitiveType	-23.1	15	3	0	18	30	197	5					128	83	True	True	48	13120347371	04:43:28:376
RELAYNODE00A	8	0	CapacitiveType	-14.2	15	3	0	74	1	43	104					128	85	True	True	48	13120351264	04:43:28:376
RELAYNODE00A	12	0	CapacitiveType	-20.5	15	3	1	1283	32	148	0					128	84	True	True	48	13120354679	04:43:28:376
RELAYNODE00A	3	0	CapacitiveType	0.5	15	3	0	60	0	0	76					128	83	True	True	48	13120357651	04:43:28:376
RELAYNODE00A	5	0	CapacitiveType	-5.3	15	3	0	0	0	150	31					128	84	True	True	48	13120363087	04:43:28:376
RELAYNODE00A	6	0	CapacitiveType	-7.2	15	3	1	1296	0	140	6					128	84	True	True	48	13120368015	04:43:28:376
RELAYNODE00A	9	0	CapacitiveType	-14.8	15	3	0	1326	36	174	1					128	83	True	True	48	13120372644	04:43:28:376
RELAYNODE00A	13	0	CapacitiveType	-21.8	15	3	2	120	0	0	67					128	84	True	True	48	13120375735	04:43:28:376
RELAYNODE00A	11	0	CapacitiveType	-19.3	15	3	0	7	46	157	0					128	84	True	True	48	13120380280	04:43:28:376
RELAYNODE00A	3	0	CapacitiveType	0.5	15	3	0	57	1	0	75					128	83	True	True	48	13120384641	04:43:28:376
RELAYNODE00A	2	0	CapacitiveType	3.6	15	3	0	49	59	140	0					128	86	True	True	48	13120388204	04:43:28:376
RELAYNODE00A	5	0	CapacitiveType	-5.9	15	3	0	0	0	150	32					128	83	True	True	48	13120391777	04:43:28:376
RELAYNODE00A	7	0	CapacitiveType	-11	15	3	3	0	22	150	5					128	84	True	True	48	13120396781	04:43:28:376
RELAYNODE00A	8	0	CapacitiveType	-14.8	15	3	1	75	1	43	104					128	85	True	True	48	13120403894	04:43:28:376
RELAYNODE00A	1	0	CapacitiveType	8.1	15	3	1	1285	35	146	4					128	84	True	True	48	13120407558	04:43:28:376
RELAYNODE00A	12	0	CapacitiveType	-20.5	15	3	1	1282	32	148	0					128	84	True	True	48	13120412425	04:43:28:377
RELAYNODE00A	2	0	CapacitiveType	3.6	15	3	0	48	60	140	0					128	85	True	True	48	13120416470	04:43:28:394
RELAYNODE00A	14	0	CapacitiveType	-23.1	15	3	1	19	30	197	6					128	83	True	True	48	13120421232	04:43:28:394
RELAYNODE00A	8	0	CapacitiveType	-14.2	15	3	0	74	1	43	104					128	85	True	True	48	13120426565	04:43:28:394
RELAYNODE00A	13	0	CapacitiveType	-21.8	15	3	0	121	0	0	66					128	84	True	True	48	13120432366	04:43:28:394
RELAYNODE00A	3	0	CapacitiveType	0.5	15	3	0	59	1	0	74					128	82	True	True	48	13120436349	04:43:28:394
RELAYNODE00A	12	0	CapacitiveType	-20.5	15	3	0	1282	31	148	0					128	85	True	True	48	13120440858	04:43:28:394
RELAYNODE00A	4	0	CapacitiveType	-1.4	15	3	3	1331	31	129	6					128	85	True	True	48	13120444723	04:43:28:394
RELAYNODE00A	11	0	CapacitiveType	-19.3	15	3	1	6	46	158	1					128	84	True	True	48	13120449895	04:43:28:394
RELAYNODE00A	6	0	CapacitiveType	-7.8	15	3	1	1294	1	139	4					128	84	True	True	48	13120453011	04:43:28:394
RELAYNODE00A	12	0	CapacitiveType	-20.5	15	3	0	1283	31	148	0					128	85	True	True	48	13120459289	04:43:28:394
RELAYNODE00A	7	0	CapacitiveType	-11.6	15	3	1	1	24	150	5					128	84	True	True	48	13120463379	04:43:28:394
RELAYNODE00A	8	0	CapacitiveType	-14.2	15	3	0	75	0	42	104					128	85	True	True	48	13120466196	04:43:28:394
RELAYNODE00A	5	0	CapacitiveType	-5.3	15	3	1	0	0	150	32					128	83	True	True	48	13120469955	04:43:28:394
RELAYNODE00A	14	0	CapacitiveType	-22.5	15	3	0	21	30	197	7					128	83	True	True	48	13120474179	04:43:28:394
RELAYNODE00A	11	0	CapacitiveType	-19.9	15	3	0	6	47	158	0					128	84	True	True	48	13120477286	04:43:28:394
RELAYNODE00A	6	0	CapacitiveType	-7.2	15	3	0	1295	1	140	6					128	84	True	True	48	13120480169	04:43:28:394
RELAYNODE00A	4	0	CapacitiveType	-1.4	15	3	0	1331	30	130	6					128	86	True	True	48	13120488960	04:43:28:394
RELAYNODE00A	9	0	CapacitiveType	-14.8	15	3	2	1325	35	174	0					128	84	True	True	48	13120493894	04:43:28:394
RELAYNODE00A	1	0	CapacitiveType	8.1	15	3	2	1286	34	146	5					128	85	True	True	48	13120498381	04:43:28:394
RELAYNODE00A	14	0	CapacitiveType	-23.1	15	3	0	21	31	198	7					128	83	True	True	48	13120505265	04:43:28:394
RELAYNODE00A	6	0	CapacitiveType	-7.2	15	3	0	1295	0	139	6					128	83	True	True	48	13120508152	04:43:28:394
RELAYNODE00A	7	0	CapacitiveType	-11	15	3	0	1	22	149	6					128	84	True	True	48	13120511745	04:43:28:394
RELAYNODE00A	4	0	CapacitiveType	-1.4	15	3	0	1331	31	129	6					128	85	True	True	48	13120515782	04:43:28:394
RELAYNODE00A	2	0	CapacitiveType	3.6	15	3	2	48	59	140	0					128	85	True	True	48	13120519635	04:43:28:394
RELAYNODE00A	8	0	CapacitiveType	-14.2	15	3	1	75	0	42	104					128	85	True	True	48	13120523731	04:43:28:394
RELAYNODE00A	12	0	CapacitiveType	-19.9	15	3	1	1283	32	148	1					128	85	True	True	48	13120526859	04:43:28:394
RELAYNODE00A	15	0	CapacitiveType	-22.5	15	3	3	1304	73	142	13					128	83	True	True	48	13120531857	04:43:28:394
RELAYNODE00A	13	0	CapacitiveType	-21.8	15	3	1	121	0	1	66					128	84	True	True	48	13120536054	04:43:28:394
RELAYNODE00A	1	0	CapacitiveType	8.7	15	3	0	1285	35	146	4					128	84	True	True	48	13120539397	04:43:28:394
RELAYNODE00A	4	0	CapacitiveType	-0.8	15	3	0	1331	31	129	6					128	85	True	True	48	13120543445	04:43:28:394
RELAYNODE00A	9	0	CapacitiveType	-14.2	15	3	0	1327	35	174	0					128	83	True	True	48	13120546187	04:43:28:394
RELAYNODE00A	8	0	CapacitiveType	-14.2	15	3	0	74	0	42	104					128	85	True	True	48	13120549390	04:43:28:394
RELAYNODE00A	14	0	CapacitiveType	-22.5	15	3	0	21	30	197	7					128	83	True	True	48	13120560479	04:43:28:394
RELAYNODE00A	1	0	CapacitiveType	8.1	15	3	0	1286	35	146	5					128	85	True	True	48	13120563586	04:43:28:394
RELAYNODE00A	2	0	CapacitiveType	3.6	15	3	0	49	59	141	0					128	85	True	True	48	13120569301	04:43:28:394
RELAYNODE00A	10	0	CapacitiveType	-18	15	3	3	0	46	161	3					128	83	True	True	48	13120572643	04:43:28:394
RELAYNODE00A	8	0	CapacitiveType	-14.2	15	3	0	74	0	42	104					128	85	True	True	48	13120575884	04:43:28:394
RELAYNODE00A	12	0	CapacitiveType	-20.5	15	3	1	1283	32	148	1					128	85	True	True	48	13120580763	04:43:28:394
RELAYNODE00A	13	0	CapacitiveType	-21.8	15	3	0	121	0	1	66					128	84	True	True	48	13120585212	04:43:28:394
RELAYNODE00A	1	0	CapacitiveType	8.1	15	3	0	1286	35	145	4					128	84	True	True	48	13120588610	04:43:28:394
RELAYNODE00A	14	0	CapacitiveType	-22.5	15	3	0	20	32	197	5					128	83	True	True	48	13120593353	04:43:28:394
RELAYNODE00A	9	0	CapacitiveType	-14.8	15	3	0	1325	35	174	0					128	84	True	True	48	13120599797	04:43:28:394
RELAYNODE00A	10	0	CapacitiveType	-17.4	15	3	0	2	45	161	1					128	84	True	True	48	13120602646	04:43:28:394
RELAYNODE00A	15	0	CapacitiveType	-22.5	15	3	1	1304	73	142	12					128	83	True	True	48	13120608253	04:43:28:394
RELAYNODE00A	6	0	CapacitiveType	-7.8	15	3	1	1295	0	140	6					128	83	True	True	48	13120611972	04:43:28:394
RELAYNODE00A	11	0	CapacitiveType	-19.3	15	3	2	6	45	157	1					128	84	True	True	48	13120618296	04:43:28:414
RELAYNODE00A	7	0	CapacitiveType	-11	15	3	2	0	23	150	6					128	85	True	True	48	13120623808	04:43:28:414
RELAYNODE00A	14	0	CapacitiveType	-23.1	15	3	0	20	30	197	7					128	83	True	True	48	13120627050	04:43:28:414
RELAYNODE00A	9	0	CapacitiveType	-14.8	15	3	0	1326	35	174	0					128	83	True	True	48	13120629879	04:43:28:414
RELAYNODE00A	1	0	CapacitiveType	8.1	15	3	0	1286	35	146	4					128	84	True	True	48	13120632948	04:43:28:414
RELAYNODE00A	12	0	CapacitiveType	-20.5	15	3	1	1283	32	149	1					128	85	True	True	48	13120636763	04:43:28:414
RELAYNODE00A	2	0	CapacitiveType	3.6	15	3	1	48	60	140	0					128	85	True	True	48	13120639834	04:43:28:414
RELAYNODE00A	11	0	CapacitiveType	-19.3	15	3	0	4	45	157	0					128	84	True	True	48	13120648119	04:43:28:414
RELAYNODE00A	5	0	CapacitiveType	-5.3	15	3	2	0	0	150	33					128	83	True	True	48	13120651258	04:43:28:414
RELAYNODE00A	7	0	CapacitiveType	-11	15	3	0	1	22	149	7					128	85	True	True	48	13120654469	04:43:28:414
RELAYNODE00A	10	0	CapacitiveType	-18	15	3	0	2	44	161	1					128	84	True	True	48	13120658360	04:43:28:414
RELAYNODE00A	14	0	CapacitiveType	-23.1	15	3	0	20	30	197	8					128	83	True	True	48	13120661568	04:43:28:414
RELAYNODE00A	15	0	CapacitiveType	-22.5	15	3	0	1305	72	144	13					128	83	True	True	48	13120664407	04:43:28:414
RELAYNODE00A	6	0	CapacitiveType	-7.2	15	3	0	1296	1	139	5					128	84	True	True	48	13120667543	04:43:28:414
RELAYNODE00A	2	0	CapacitiveType	4.3	15	3	0	49	60	141	0					128	86	True	True	48	13120672583	04:43:28:414
RELAYNODE00A	12	0	CapacitiveType	-20.5	15	3	0	1282	32	148	1					128	85	True	True	48	13120677181	04:43:28:414
RELAYNODE00A	13	0	CapacitiveType	-21.8	15	3	1	119	0	1	66					128	83	True	True	48	13120683287	04:43:28:414
RELAYNODE00A	4	0	CapacitiveType	-2.1	15	3	2	1331	31	130	7					128	85	True	True	48	13120688582	04:43:28:414
RELAYNODE00A	2	0	CapacitiveType	3.6	15	3	0	49	59	141	0					128	85	True	True	48	13120695271	04:43:28:414
RELAYNODE00A	6	0	CapacitiveType	-7.2	15	3	0	1296	0	139	4					128	84	True	True	48	13120698622	04:43:28:414
RELAYNODE00A	11	0	CapacitiveType	-19.9	15	3	0	5	46	158	0					128	84	True	True	48	13120702115	04:43:28:414
RELAYNODE00A	7	0	CapacitiveType	-11	15	3	0	0	23	148	5					128	85	True	True	48	13120707403	04:43:28:414
RELAYNODE00A	9	0	CapacitiveType	-14.8	15	3	1	1326	35	174	1					128	84	True	True	48	13120710858	04:43:28:414
RELAYNODE00A	3	0	CapacitiveType	0.5	15	3	3	59	0	0	74					128	82	True	True	48	13120714244	04:43:28:414
RELAYNODE00A	2	0	CapacitiveType	3.6	15	3	0	49	59	141	0					128	85	True	True	48	13120718800	04:43:28:414
RELAYNODE00A	15	0	CapacitiveType	-21.8	15	3	0	1306	72	143	12					128	82	True	True	48	13120721846	04:43:28:414
RELAYNODE00A	8	0	CapacitiveType	-14.2	15	3	2	73	1	43	104					128	85	True	True	48	13120727142	04:43:28:414
RELAYNODE00A	6	0	CapacitiveType	-7.8	15	3	0	1295	0	140	6					128	84	True	True	48	13120730537	04:43:28:414
RELAYNODE00A	11	0	CapacitiveType	-19.3	15	3	0	8	45	157	0					128	83	True	True	48	13120733761	04:43:28:414
RELAYNODE00A	12	0	CapacitiveType	-20.5	15	3	1	1284	33	148	0					128	84	True	True	48	13120736928	04:43:28:414
RELAYNODE00A	7	0	CapacitiveType	-11	15	3	0	1	22	149	6					128	84	True	True	48	13120739889	04:43:28:414
RELAYNODE00A	9	0	CapacitiveType	-14.8	15	3	0	1324	35	175	0					128	84	True	True	48	13120742902	04:43:28:414
RELAYNODE00A	15	0	CapacitiveType	-22.5	15	3	0	1305	72	143	12					128	83	True	True	48	13120747198	04:43:28:414
RELAYNODE00A	1	0	CapacitiveType	8.1	15	3	2	1285	35	146	5					128	84	True	True	48	13120755309	04:43:28:414
RELAYNODE00A	4	0	CapacitiveType	-2.1	15	3	1	1331	30	129	8					128	86	True	True	48	13120759353	04:43:28:414
RELAYNODE00A	6	0	CapacitiveType	-7.2	15	3	0	1296	0	140	5					128	84	True	True	48	13120763279	04:43:28:414
RELAYNODE00A	10	0	CapacitiveType	-17.4	15	3	1	1	46	162	1					128	83	True	True	48	13120766199	04:43:28:414
RELAYNODE00A	14	0	CapacitiveType	-23.1	15	3	1	19	31	197	8					128	83	True	True	48	13120769656	04:43:28:414
RELAYNODE00A	7	0	CapacitiveType	-11	15	3	0	1	22	150	8					128	84	True	True	48	13120773209	04:43:28:414
RELAYNODE00A	12	0	CapacitiveType	-20.5	15	3	0	1283	32	149	0					128	85	True	True	48	13120780288	04:43:28:414
RELAYNODE00A	1	0	CapacitiveType	8.1	15	3	0	1285	34	146	3					128	85	True	True	48	13120783791	04:43:28:414
RELAYNODE00A	5	0	CapacitiveType	-5.9	15	3	2	0	1	150	31					128	84	True	True	48	13120787850	04:43:28:414
RELAYNODE00A	4	0	CapacitiveType	-2.1	15	3	0	1331	29	130	6					128	85	True	True	48	13120790821	04:43:28:414
RELAYNODE00A	15	0	CapacitiveType	-22.5	15	3	0	1306	72	143	14					128	83	True	True	48	13120796284	04:43:28:414
RELAYNODE00A	10	0	CapacitiveType	-17.4	15	3	0	1	45	161	0					128	83	True	True	48	13120799280	04:43:28:414
RELAYNODE00A	2	0	CapacitiveType	3.6	15	3	1	49	59	141	0					128	85	True	True	48	13120804685	04:43:28:414
RELAYNODE00A	13	0	CapacitiveType	-21.8	15	3	2	120	0	1	65					128	83	True	True	48	13120809239	04:43:28:414
RELAYNODE00A	8	0	CapacitiveType	-14.2	15	3	1	75	1	42	102					128	85	True	True	48	13120812390	04:43:28:414
RELAYNODE00A	5	0	CapacitiveType	-5.3	15	3	0	1	0	150	31					128	83	True	True	48	13120821700	04:43:28:434
RELAYNODE00A	12	0	CapacitiveType	-21.2	15	3	0	1283	30	147	0					128	85	True	True	48	13120824971	04:43:28:434
RELAYNODE00A	7	0	CapacitiveType	-11	15	3	0	0	22	150	6					128	84	True	True	48	13120829424	04:43:28:434
RELAYNODE00A	1	0	CapacitiveType	8.7	15	3	0	1286	35	146	6					128	84	True	True	48	13120832994	04:43:28:434
RELAYNODE00A	11	0	CapacitiveType	-19.3	15	3	1	6	45	158	0					128	84	True	True	48	13120838178	04:43:28:434
RELAYNODE00A	8	0	CapacitiveType	-14.2	15	3	0	75	0	42	103					128	84	True	True	48	13120842995	04:43:28:434
RELAYNODE00A	15	0	CapacitiveType	-22.5	15	3	0	1305	72	144	13					128	83	True	True	48	13120846665	04:43:28:434
RELAYNODE00A	6	0	CapacitiveType	-7.2	15	3	1	1295	0	140	4					128	84	True	True	48	13120849520	04:43:28:434
RELAYNODE00A	9	0	CapacitiveType	-14.2	15	3	1	1327	35	174	0					128	83	True	True	48	13120853002	04:43:28:434
RELAYNODE00A	14	0	CapacitiveType	-22.5	15	3	1	20	30	197	7					128	83	True	True	48	13120855872	04:43:28:434
RELAYNODE00A	10	0	CapacitiveType	-18	15	3	0	4	46	161	4					128	83	True	True	48	13120859157	04:43:28:434
RELAYNODE00A	1	0	CapacitiveType	8.1	15	3	0	1286	35	146	4					128	84	True	True	48	13120863295	04:43:28:434
RELAYNODE00A	12	0	CapacitiveType	-20.5	15	3	0	1282	32	149	0					128	85	True	True	48	13120870956	04:43:28:434
RELAYNODE00A	8	0	CapacitiveType	-14.2	15	3	0	76	0	43	103					128	84	True	True	48	13120874437	04:43:28:434
RELAYNODE00A	5	0	CapacitiveType	-5.3	15	3	0	0	1	150	33					128	83	True	True	48	13120883119	04:43:28:434
RELAYNODE00A	4	0	CapacitiveType	-1.4	15	3	1	1332	31	131	6					128	85	True	True	48	13120885990	04:43:28:434
RELAYNODE00A	13	0	CapacitiveType	-21.8	15	3	1	120	0	0	66					128	84	True	True	48	13120888992	04:43:28:434
RELAYNODE00A	14	0	CapacitiveType	-22.5	15	3	0	22	30	197	7					128	83	True	True	48	13120893635	04:43:28:434
RELAYNODE00A	11	0	CapacitiveType	-19.3	15	3	0	4	46	158	0					128	83	True	True	48	13120896377	04:43:28:434
RELAYNODE00A	3	0	CapacitiveType	0.5	15	3	2	60	0	0	74					128	83	True	True	48	13120903201	04:43:28:434
RELAYNODE00A	8	0	CapacitiveType	-14.2	15	3	0	75	1	43	104					128	85	True	True	48	13120906716	04:43:28:434
RELAYNODE00A	7	0	CapacitiveType	-11	15	3	1	0	23	149	7					128	84	True	True	48	13120909496	04:43:28:434
RELAYNODE00A	9	0	CapacitiveType	-14.2	15	3	0	1326	35	174	0					128	84	True	True	48	13120913376	04:43:28:434
RELAYNODE00A	12	0	CapacitiveType	-20.5	15	3	0	1283	30	149	0					128	85	True	True	48	13120918264	04:43:28:434
RELAYNODE00A	14	0	CapacitiveType	-23.1	15	3	0	20	31	197	7					128	83	True	True	48	13120921570	04:43:28:434
[truncated: 87,719 more rows]
