# Supplementary material for: A Tactile Sensor Network System Using a Multiple Sensor Platform with a Dedicated CMOS-LSI for Robot Applications
Source: Sensors (Basel). 2017 Aug 28;17(9):1974. doi: 10.3390/s17091974 (PMC5621021; doi:10.3390/s17091974)
Supplement: Supplementary File 1 [file sensors-17-01974-s001.zip › DataToDrawFigures/Figure6_a&b_convertersFunctionFitting.xlsx]

## Sheet: Sheet1
cap[pF]	Count	R-SENSE[ohms]	Extracted from packet
0	1875.19	22	170
2	1240.34	180	172
3	1075.25	820	180
5	842.034	3300	208
7	697.494	15000	320
10	558	33000	445
15	406.999	47000	514
18	348.997	100000	672
20	325.025	200000	806
25	283.003	300000	862
27	253.845	510000	922
30	235.995	1000000	968
		2000000	996
		5100000	1010
		∞	1014
