# Supplementary material for: A Tactile Sensor Network System Using a Multiple Sensor Platform with a Dedicated CMOS-LSI for Robot Applications
Source: Sensors (Basel). 2017 Aug 28;17(9):1974. doi: 10.3390/s17091974 (PMC5621021; doi:10.3390/s17091974)
Supplement: Supplementary File 1 [file sensors-17-01974-s001.zip › DataToDrawFigures/Figure7_b_capUpandDown.xlsx]

## Sheet: Sheet1
UP
filename	force	aveVal	maxVal	minVal	devVal		barP	barM
up0Ncap.csv	0	717.989	718	717	0.103838		0.0109012	0.989099
up5Ncap.csv	0.5	707.002	708	707	0.0460043		0.997879	0.00212089
up10Ncap.csv	1	693.991	694	693	0.0956268		0.00922968	0.99077
up15Ncap.csv	1.5	660.398	661	660	0.489384		0.602487	0.397513
up20Ncap.csv	2	605.166	606	605	0.372292		0.833764	0.166236
up25Ncap.csv	2.5	576.028	577	576	0.164081		0.972311	0.0276894
up30Ncap.csv	3	555.57	556	555	0.495009		0.429531	0.570469
up35Ncap.csv	3.5	541.438	543	541	0.497923		1.56227	0.437726
up40Ncap.csv	4	534.504	535	534	0.499986		0.496208	0.503792
up45Ncap.csv	4.5	528.011	529	528	0.102704		0.989338	0.0106618
up50Ncap.csv	5	522.002	523	522	0.0430331		0.998145	0.00185529
up55Ncap.csv	5.5	517.007	518	517	0.0846721		0.992778	0.00722152
up60Ncap.csv	6	513	513	513	0		0	0
DOWN
filename	force	aveVal	maxVal	minVal	devVal
down0Ncap.csv	0	711.057	712	711	0.232342		0.942738	0.0572616
down5Ncap.csv	0.5	688	688	688	0		0	0
down10Ncap.csv	1	648.367	649	648	0.481937		0.633178	0.366822
down15Ncap.csv	1.5	589.072	590	589	0.257971		0.928311	0.0716885
down20Ncap.csv	2	558.109	559	558	0.311571		0.891054	0.108946
down25Ncap.csv	2.5	542.18	544	542	0.38448		1.82024	0.179763
down30Ncap.csv	3	533.618	534	533	0.485854		0.381906	0.618094
down35Ncap.csv	3.5	527.417	528	527	0.492997		0.583393	0.416607
down40Ncap.csv	4	523	523	523	0		0	0
down45Ncap.csv	4.5	519	519	519	0		0	0
down50Ncap.csv	5	516	516	516	0		0	0
down55Ncap.csv	5.5	514	514	514	0		0	0
down60Ncap.csv	6	512.251	513	512	0.43344		0.749258	0.250742
