# Supplementary material for: A Tactile Sensor Network System Using a Multiple Sensor Platform with a Dedicated CMOS-LSI for Robot Applications
Source: Sensors (Basel). 2017 Aug 28;17(9):1974. doi: 10.3390/s17091974 (PMC5621021; doi:10.3390/s17091974)
Supplement: Supplementary File 1 [file sensors-17-01974-s001.zip › DataToDrawFigures/Figure7_c_capUpandDownwithPDMS.xlsx]

## Sheet: Sheet1
UPwithPDMS
filename	force	aveVal	maxVal	minVal	devVal
up0NcapP.csv	0	712.992	713	712	0.090955
up5NcapP.csv	0.5	673.967	674	673	0.179751
up10NcapP.csv	1	652.9	653	652	0.300122
up15NcapP.csv	1.5	628.004	629	627	0.0688213
up20NcapP.csv	2	600.104	601	600	0.30558
up25NcapP.csv	2.5	567.986	569	567	0.122635
up30NcapP.csv	3	530.572	531	530	0.494815
up35NcapP.csv	3.5	497.725	498	497	0.446324
up40NcapP.csv	4	477.533	478	477	0.49891
up45NcapP.csv	4.5	463.056	464	463	0.228999
up50NcapP.csv	5	450	450	450	0
up55NcapP.csv	5.5	441	441	441	0
up60NcapP.csv	6	431.998	432	431	0.0405331
DOWNwithPDMS
filename	force	aveVal	maxVal	minVal	devVal
down0NcapP.csv	0	688.43	689	688	0.495143
down5NcapP.csv	0.5	643.266	644	643	0.441894
down10NcapP.csv	1	607.756	608	607	0.429315
down15NcapP.csv	1.5	568.996	570	568	0.0670889
down20NcapP.csv	2	530.999	531	530	0.0304149
down25NcapP.csv	2.5	501.145	502	501	0.352109
down30NcapP.csv	3	482.31	483	482	0.462385
down35NcapP.csv	3.5	467.996	468	467	0.0593827
down40NcapP.csv	4	456.004	457	456	0.0652262
down45NcapP.csv	4.5	448.103	449	448	0.3044
down50NcapP.csv	5	440.992	441	440	0.0865816
down55NcapP.csv	5.5	435	435	435	0
down60NcapP.csv	6	431	431	431	0
