# Supplementary material for: A Tactile Sensor Network System Using a Multiple Sensor Platform with a Dedicated CMOS-LSI for Robot Applications
Source: Sensors (Basel). 2017 Aug 28;17(9):1974. doi: 10.3390/s17091974 (PMC5621021; doi:10.3390/s17091974)
Supplement: Supplementary File 1 [file sensors-17-01974-s001.zip › DataToDrawFigures/Figure8_b_resUpandDown.xlsx]

## Sheet: Sheet1
UP
filename	force	aveVal	maxVal	minVal	devVal
up0Nres.csv	0	1013.58	1015	995	1.70613
up5Nres.csv	0.5	350.245	362	337	2.04958
up10Nres.csv	1	282.96	289	274	1.27374
up15Nres.csv	1.5	258.225	270	251	1.15089
up20Nres.csv	2	244.738	256	236	1.07118
up25Nres.csv	2.5	239.588	249	231	0.919537
up30Nres.csv	3	231.763	241	225	0.875957
up35Nres.csv	3.5	226.921	236	221	0.76004
up40Nres.csv	4	223.008	231	217	0.805574
up45Nres.csv	4.5	220.361	225	214	0.75276
up50Nres.csv	5	218.57	227	213	0.765956
up55Nres.csv	5.5	215.213	222	209	0.766986
up60Nres.csv	6	213.398	220	208	0.807512
DOWN
filename	force	aveVal	maxVal	minVal	devVal
down0Nres.csv	0	1013.82	1015	1004	0.611237
down5Nres.csv	0.5	292.946	306	283	1.68058
down10Nres.csv	1	242.083	251	235	0.893043
down15Nres.csv	1.5	230.095	238	222	0.810846
down20Nres.csv	2	225.711	233	221	0.774709
down25Nres.csv	2.5	222.498	231	217	0.844077
down30Nres.csv	3	221.014	229	215	0.69545
down35Nres.csv	3.5	219.29	227	214	0.748701
down40Nres.csv	4	216.742	225	211	0.751866
down45Nres.csv	4.5	215.354	223	211	0.733417
down50Nres.csv	5	214.337	222	210	0.702759
down55Nres.csv	5.5	213.711	222	208	0.753922
down60Nres.csv	6	213.422	221	208	0.739923
