# Supplementary material for: A Tactile Sensor Network System Using a Multiple Sensor Platform with a Dedicated CMOS-LSI for Robot Applications
Source: Sensors (Basel). 2017 Aug 28;17(9):1974. doi: 10.3390/s17091974 (PMC5621021; doi:10.3390/s17091974)
Supplement: Supplementary File 1 [file sensors-17-01974-s001.zip › DataToDrawFigures/Figure8_c_resUpandDownwithPDMS.xlsx]

## Sheet: Sheet1
UPwithPDMS
filename	force	aveVal	maxVal	minVal	devVal
up0NresP.csv	0	1013.8	1015	1006	0.613391
up5NresP.csv	0.5	531.33	546	520	3.11008
up10NresP.csv	1	308.32	319	301	2.62805
up15NresP.csv	1.5	253.478	264	246	1.0167
up20NresP.csv	2	232.027	240	225	0.843384
up25NresP.csv	2.5	223.342	232	217	0.822405
up30NresP.csv	3	216.897	223	210	0.674073
up35NresP.csv	3.5	212.232	219	207	0.631801
up40NresP.csv	4	208.909	214	203	0.578135
up45NresP.csv	4.5	206.001	211	202	0.490458
up50NresP.csv	5	203.867	209	199	0.541208
up55NresP.csv	5.5	202.351	209	198	0.662049
up60NresP.csv	6	201.135	206	197	0.512564
DOWNwithPDMS
filename	force	aveVal	maxVal	minVal	devVal
down0NresP.csv	0	1013.6	1015	980	1.86812
down5NresP.csv	0.5	310.598	325	300	1.60908
down10NresP.csv	1	244.71	253	238	0.94473
down15NresP.csv	1.5	225.547	235	219	0.983408
down20NresP.csv	2	217.789	225	212	0.699697
down25NresP.csv	2.5	212.578	220	207	0.774833
down30NresP.csv	3	209.061	215	204	0.62765
down35NresP.csv	3.5	205.93	212	202	0.561369
down40NresP.csv	4	203.954	209	199	0.535148
down45NresP.csv	4.5	202.486	208	198	0.667981
down50NresP.csv	5	201.702	207	196	0.615065
down55NresP.csv	5.5	201.022	206	197	0.511515
down60NresP.csv	6	200.846	206	196	0.542313
